# Supplementary material for: Cell‐free epigenomes enhanced fragmentomics‐based model for early detection of lung cancer
Source: Clin Transl Med. 2025 Feb 5;15(2):e70225. doi: 10.1002/ctm2.70225 (PMC11798665; doi:10.1002/ctm2.70225)
Supplement: Supplementary file 2 — Supporting Information [file CTM2-15-e70225-s002.xlsx]

## Sheet: Table S1
Supplementary Table 1 Overall demographic and pathologic characteristics of the participants in training and external validation cohorts
		Training		Validation
		Healthy & Benign	Malignant	Healthy & Benign	Malignant
		(N = 94)	(N = 97)	(N = 71)	(N = 114)
Age	Mean (SD)	56.1 (9.31)	60.0 (8.95)	58.3 (8.34)	57.0 (10.9)
	Median [Min, Max]	55.5 [30.0, 73.0]	59.0 [34.0, 78.0]	59.0 [33.0, 75.0]	59.0 [28.0, 77.0]
Sex
	Female	46 (48.9%)	43 (44.3%)	49 (69.0%)	74 (64.9%)
	Male	48 (51.1%)	54 (55.7%)	22 (31.0%)	40 (35.1%)
Pathology
	Healthy	80 (85.1%)		52 (73.2%)
	B	7 (7.4%)		12 (16.9%)
	BT	7 (7.4%)		7 (9.9%)
	AAH		-		10 (8.8%)
	AIS		-		24 (21.1%)
	MIA		16 (16.5%)		26 (22.8%)
	IAC		59 (60.8%)		42 (36.8%)
	SQ		21 (21.6%)		12 (10.5%)
	Other		1 (1.0%)		-
Stage
	0		-		24 (23.1%)
	I		60 (61.9%)		61 (58.7%)
	II		20 (20.6%)		2 (1.9%)
	III		9 (9.3%)		12 (11.5%)
	IV		8 (8.2%)		5 (4.8%)
Nodule type
	pGGO	2 (14.3%)	27 (27.8%)	2 (10.5%)	51 (44.7%)
	mGGO	6 (42.9%)	27 (27.8%)	7 (36.8%)	33 (28.9%)
	solid nodule	6 (42.9%)	43 (44.3%)	10 (52.6%)	30 (26.3%)
Smoking
	No	68 (72.3%)	55 (56.7%)	61 (85.9%)	92 (80.7%)
	Yes	26 (27.7%)	42 (43.3%)	10 (14.1%)	22 (19.3%)
Hereditary
	No	87 (92.6%)	80 (82.5%)	67 (94.4%)	97 (85.1%)
	Yes	7 (7.4%)	17 (17.5%)	4 (5.6%)	17 (14.9%)
Abbreviation: B, benign inflammatory nodules; BT, benign tumor; AAH, atypical adenomatous hyperplasia; AIS, adenocarcinoma in situ; MIA, minimally invasive adenocarcinoma; IAC, invasive adenocarcinoma; SQ, squamous cell carcinoma; pGGO, pure ground-glass opacity; mGGO, mixed ground-glass opacity.
