# Supplementary material for: Cell‐free epigenomes enhanced fragmentomics‐based model for early detection of lung cancer
Source: Clin Transl Med. 2025 Feb 5;15(2):e70225. doi: 10.1002/ctm2.70225 (PMC11798665; doi:10.1002/ctm2.70225)
Supplement: Supplementary file 3 — Supporting Information [file CTM2-15-e70225-s003.xlsx]

## Sheet: Table S2
Supplementary Table 2 Detailed histopathological and clinical characteristics of the participants in this study
participant ID	age	sex	diagnosis	pathology	stage	nodule size	nodule type	smoking	hereditary	T stage	N stage	M stage	cohort
P001	51	female	malignant	AIS	0	0.7	pGGO	no	yes	Tis	N0	M0	validation
P002	52	female	benign	B	-	1.6	solid nodule	no	no	-	-	-	validation
P003	46	female	malignant	MIA	IA1	0.7	pGGO	no	no	T1a	N0	M0	validation
P004	36	female	malignant	AIS	0	0.75	pGGO	no	yes	Tis	N0	M0	validation
P005	41	female	-	AAH	-	0.4	solid nodule	no	no	-	-	-	validation
P006	73	male	benign	B	-	1.66	mGGO	yes	no	-	-	-	validation
P007	39	female	benign	B	-	1.45	pGGO	no	no	-	-	-	validation
P008	70	female	malignant	AIS	0	0.93	pGGO	no	no	Tis	N0	M0	validation
P009	41	female	benign	B	-	0.52	mGGO	no	yes	-	-	-	validation
P010	50	female	benign	B	-	1.2	pGGO	no	no	-	-	-	validation
P011	66	male	benign	B	-	0.9	mGGO	yes	no	-	-	-	validation
P012	64	female	-	AAH	-	0.99	mGGO	no	no	-	-	-	validation
P013	68	female	malignant	IAC	IA3	2.8	pGGO	no	no	T1c	N0	M0	validation
P014	64	female	malignant	AIS	0	0.6	pGGO	no	no	Tis	N0	M0	validation
P015	58	female	malignant	AIS	0	0.5	mGGO	no	no	Tis	N0	M0	validation
P016	36	male	benign	B	-	2.7	mGGO	no	no	-	-	-	validation
P017	60	female	benign	B	-	4.5	mGGO	no	no	-	-	-	validation
P018	61	female	malignant	AIS	0	0.9	mGGO	no	yes	Tis	N0	M0	validation
P019	40	male	malignant	AIS	0	1.1	pGGO	no	no	Tis	N0	M0	validation
P020	53	female	benign	BT	-	1.1	solid nodule	no	no	-	-	-	validation
P021	46	female	malignant	AIS	0	1.1	pGGO	no	no	Tis	N0	M0	validation
P022	60	female	healthy	-	-	-	-	no	no	-	-	-	validation
P023	57	female	healthy	-	-	-	-	no	no	-	-	-	validation
P024	59	male	healthy	-	-	-	-	no	no	-	-	-	validation
P025	59	female	healthy	-	-	-	-	yes	no	-	-	-	validation
P026	46	female	malignant	AIS	0	1.4	pGGO	no	no	Tis	N0	M0	validation
P027	64	female	healthy	-	-	-	-	no	no	-	-	-	validation
P028	50	male	healthy	-	-	-	-	no	no	-	-	-	validation
P029	61	female	healthy	-	-	-	-	no	no	-	-	-	validation
P030	61	female	malignant	IAC	IA3	2.3	mGGO	no	no	T1c	N0	M0	validation
P031	55	male	malignant	MIA	IA1	0.9	pGGO	yes	no	T1a	N0	M0	validation
P032	49	female	malignant	IAC	IA1	0.86	pGGO	no	no	T1a	N0	M0	validation
P033	44	female	malignant	MIA	IA1	0.9	pGGO	no	no	T1a	N0	M0	validation
P034	54	female	healthy	-	-	-	-	no	no	-	-	-	validation
P035	61	female	healthy	-	-	-	-	no	no	-	-	-	validation
P036	60	female	healthy	-	-	-	-	no	yes	-	-	-	validation
P037	64	female	malignant	AIS	0	0.98	mGGO	no	no	Tis	N0	M0	validation
P038	54	female	benign	BT	-	3.3	solid nodule	no	no	-	-	-	validation
P039	56	male	-	AAH	-	1.3	pGGO	no	no	-	-	-	validation
P040	67	female	healthy	-	-	-	-	no	no	-	-	-	validation
P041	57	female	healthy	-	-	-	-	no	no	-	-	-	validation
P042	54	male	healthy	-	-	-	-	no	no	-	-	-	validation
P043	63	female	healthy	-	-	-	-	no	no	-	-	-	validation
P044	58	female	healthy	-	-	-	-	no	no	-	-	-	validation
P045	50	female	healthy	-	-	-	-	no	yes	-	-	-	validation
P046	59	male	healthy	-	-	-	-	no	no	-	-	-	validation
P047	56	male	benign	B	-	0.7	mGGO	yes	no	-	-	-	validation
P048	50	male	benign	BT	-	1	solid nodule	yes	no	-	-	-	validation
P049	44	female	malignant	AIS	0	0.8	pGGO	no	no	Tis	N0	M0	validation
P050	54	female	healthy	-	-	-	-	no	no	-	-	-	validation
P051	59	female	healthy	-	-	-	-	no	no	-	-	-	validation
P052	61	female	healthy	-	-	-	-	no	no	-	-	-	validation
P053	65	female	healthy	-	-	-	-	no	no	-	-	-	validation
P054	60	male	healthy	-	-	-	-	yes	no	-	-	-	validation
P055	60	female	healthy	-	-	-	-	no	no	-	-	-	validation
P056	65	female	healthy	-	-	-	-	no	no	-	-	-	validation
P057	51	male	healthy	-	-	-	-	yes	no	-	-	-	validation
P058	54	male	healthy	-	-	-	-	no	no	-	-	-	validation
P059	60	male	malignant	IAC	IB	3.3	solid nodule	no	no	T2a	N0	M0	validation
P060	40	male	malignant	IAC	IA2	2	solid nodule	no	no	T1b	N0	M0	validation
P061	70	male	malignant	AIS	0	0.7	pGGO	no	no	Tis	N0	M0	validation
P062	63	male	malignant	SQ	IA2	1.3	solid nodule	yes	no	T1b	N0	M0	validation
P063	61	male	healthy	-	-	-	-	no	no	-	-	-	validation
P064	61	female	healthy	-	-	-	-	no	no	-	-	-	validation
P065	56	male	healthy	-	-	-	-	yes	no	-	-	-	validation
P066	50	female	healthy	-	-	-	-	no	no	-	-	-	validation
P067	59	female	healthy	-	-	-	-	no	no	-	-	-	validation
P068	52	male	healthy	-	-	-	-	no	no	-	-	-	validation
P069	52	female	healthy	-	-	-	-	no	no	-	-	-	validation
P070	68	male	malignant	SQ	IA3	2.8	solid nodule	yes	yes	T1c	N0	M0	validation
P071	71	female	malignant	MIA	IA2	1.1	mGGO	no	no	T1b	N0	M0	validation
P072	61	female	malignant	IAC	IA2	1.2	mGGO	no	yes	T1b	N0	M0	validation
P073	67	female	healthy	-	-	-	-	no	no	-	-	-	validation
P074	71	female	healthy	-	-	-	-	no	no	-	-	-	validation
P075	75	female	healthy	-	-	-	-	no	no	-	-	-	validation
P076	67	male	healthy	-	-	-	-	no	no	-	-	-	validation
P077	69	female	healthy	-	-	-	-	no	no	-	-	-	validation
P078	70	male	healthy	-	-	-	-	yes	no	-	-	-	validation
P079	69	female	healthy	-	-	-	-	no	no	-	-	-	validation
P080	67	female	healthy	-	-	-	-	no	no	-	-	-	validation
P081	63	female	healthy	-	-	-	-	no	no	-	-	-	validation
P082	72	female	healthy	-	-	-	-	no	no	-	-	-	validation
P083	61	female	healthy	-	-	-	-	no	no	-	-	-	validation
P084	63	female	healthy	-	-	-	-	no	no	-	-	-	validation
P085	59	female	healthy	-	-	-	-	no	no	-	-	-	validation
P086	62	male	healthy	-	-	-	-	yes	yes	-	-	-	validation
P087	67	male	healthy	-	-	-	-	no	no	-	-	-	validation
P088	69	female	healthy	-	-	-	-	no	no	-	-	-	validation
P089	68	female	healthy	-	-	-	-	no	no	-	-	-	validation
P090	53	female	healthy	-	-	-	-	no	no	-	-	-	validation
P091	52	female	healthy	-	-	-	-	no	no				validation
P092	52	female	malignant	MIA	IA2	1.6	mGGO	no	no	T1b	N0	M0	validation
P093	61	female	benign	BT	-	1.3	solid nodule	no	no	-	-	-	validation
P094	70	female	-	AAH	-	1.4	mGGO	no	no	-	-	-	validation
P095	48	female	-	AAH	-	1	pGGO	no	no	-	-	-	validation
P096	52	female	malignant	AIS	0	0.8	pGGO	yes	no	Tis	N0	M0	validation
P097	59	male	malignant	AIS	0	0.8	pGGO	yes	no	Tis	N0	M0	validation
P098	51	female	malignant	MIA	IA1	0.8	pGGO	no	no	T1a	N0	M0	validation
P099	64	female	malignant	MIA	IA2	1.6	pGGO	no	no	T1b	N0	M0	validation
P100	44	female	malignant	AIS	0	1.2	mGGO	no	no	Tis	N0	M0	validation
P101	67	female	malignant	IAC	IB	3.7	mGGO	no	yes	T2a	N0	M0	validation
P102	66	male	malignant	SQ	IA2	1.9	solid nodule	yes	no	T1b	N0	M0	validation
P103	51	male	malignant	IAC	IA2	1.2	solid nodule	no	no	T1b	N0	M0	validation
P104	58	male	-	AAH	-	1.1	pGGO	no	no	-	-	-	validation
P105	52	male	malignant	IAC	IA1	0.87	solid nodule	no	no	T1a	N0	M0	validation
P106	66	female	malignant	AIS	0	0.9	pGGO	no	no	Tis	N0	M0	validation
P107	50	female	malignant	AIS	0	0.8	pGGO	no	yes	Tis	N0	M0	validation
P108	66	male	malignant	MIA	IA3	2.5	pGGO	no	yes	T1c	N0	M0	validation
P109	30	male	malignant	MIA	IA2	1.1	pGGO	no	no	T1b	N0	M0	validation
P110	39	female	malignant	MIA	IA2	1.4	mGGO	no	no	T1b	N0	M0	validation
P111	54	female	malignant	MIA	IA1	0.99	pGGO	no	no	T1a	N0	M0	validation
P112	64	female	malignant	MIA	IA2	1.1	mGGO	no	yes	T1b	N0	M0	validation
P113	64	female	malignant	SQ	IIB	7.1	solid nodule	no	no	T3	N0	M0	validation
P114	61	female	malignant	MIA	IA1	1	pGGO	no	no	T1a	N0	M0	validation
P115	60	female	malignant	IAC	IA3	2.7	mGGO	no	no	T1c	N0	M0	validation
P116	53	female	malignant	IAC	IA2	1.15	pGGO	no	yes	T1b	N0	M0	validation
P117	59	female	malignant	MIA	IA1	0.8	pGGO	no	no	T1a	N0	M0	validation
P118	68	male	malignant	IAC	IA3	2.2	solid nodule	no	no	T1c	N0	M0	validation
P119	68	female	malignant	MIA	IA2	1.8	pGGO	no	no	T1b	N0	M0	validation
P120	54	female	malignant	MIA	IA2	1.2	pGGO	no	no	T1b	N0	M0	validation
P121	65	male	malignant	IAC	IIIA	1.3	solid nodule	no	no	T1b	N2	M0	validation
P122	59	male	malignant	IAC	IA3	2.3	mGGO	yes	no	T1c	N0	M0	validation
P123	45	female	malignant	MIA	IA1	0.9	mGGO	no	no	T1a	N0	M0	validation
P124	49	female	benign	B	-	1.5	solid nodule	no	no	-	-	-	validation
P125	63	female	malignant	IAC	IA3	2.1	mGGO	no	no	T1c	N0	M0	validation
P126	71	female	malignant	IAC	IA3	2.3	mGGO	no	no	T1c	N0	M0	validation
P127	62	male	malignant	MIA	IA1	0.6	pGGO	yes	no	T1a	N0	M0	validation
P128	51	female	benign	BT	-	1.3	solid nodule	no	no	-	-	-	validation
P129	51	female	malignant	AIS	0	0.9	pGGO	yes	no	Tis	N0	M0	validation
P130	65	female	malignant	IAC	IA1	0.9	mGGO	no	yes	T1a	N0	M0	validation
P131	68	male	malignant	IAC	IA2	1.8	mGGO	yes	no	T1b	N0	M0	validation
P132	66	female	malignant	IAC	IA2	1.6	mGGO	no	no	T1b	N0	M0	validation
P133	34	female	malignant	MIA	IA1	0.9	pGGO	no	no	T1a	N0	M0	validation
P134	58	female	malignant	MIA	IA1	1	pGGO	no	yes	T1a	N0	M0	validation
P135	69	female	malignant	MIA	IA2	1.5	pGGO	no	no	T1b	N0	M0	validation
P136	69	male	malignant	IAC	IA3	2.2	mGGO	no	no	T1c	N0	M0	validation
P137	28	male	malignant	AIS	0	0.9	pGGO	no	no	Tis	N0	M0	validation
P138	56	male	malignant	AIS	0	0.65	pGGO	yes	no	Tis	N0	M0	validation
P139	42	male	malignant	IAC	IA3	2.1	solid nodule	no	no	T1c	N0	M0	validation
P140	53	male	benign	BT	-	2.7	solid nodule	no	no	-	-	-	validation
P141	45	male	malignant	IAC	IIIA	2.3	solid nodule	no	no	T1c	N2	M0	validation
P142	43	female	-	AAH	-	0.7	pGGO	no	no	-	-	-	validation
P143	53	female	malignant	AIS	0	0.9	pGGO	no	no	Tis	N0	M0	validation
P144	55	male	malignant	IAC	IIIA	2.1	mGGO	no	no	T1c	N2	M0	validation
P145	49	female	malignant	IAC	IA1	1	mGGO	no	no	T1a	N0	M0	validation
P146	69	female	malignant	IAC	IA2	1.8	solid nodule	no	no	T1b	N0	M0	validation
P147	33	male	benign	B	-	0.9	mGGO	no	no	-	-	-	validation
P148	39	female	malignant	AIS	0	0.8	pGGO	no	no	Tis	N0	M0	validation
P149	54	female	malignant	IAC	IA2	1.46	pGGO	no	no	T1b	N0	M0	validation
P150	67	male	malignant	SQ	IV	5	solid nodule	yes	no	T2b	N3	M1	validation
P151	55	female	malignant	MIA	IA2	1.3	pGGO	no	no	T1b	N0	M0	validation
P152	55	female	malignant	IAC	IA2	1.24	mGGO	no	no	T1b	N0	M0	validation
P153	44	female	-	AAH	-	0.7	pGGO	no	no	-	-	-	validation
P154	65	male	malignant	MIA	IA2	1.06	mGGO	yes	yes	T1b	N0	M0	validation
P155	69	female	malignant	IAC	IA2	1.8	mGGO	no	no	T1b	N0	M0	validation
P156	66	female	malignant	IAC	IIIB	3.1	solid nodule	yes	no	T2a	N3	M0	validation
P157	69	male	malignant	IAC	IV	3.7	solid nodule	no	no	T2a	N2	M1	validation
P158	60	male	malignant	SQ	IIIA	3.1	solid nodule	yes	no	T4	N0	M0	validation
P159	70	male	malignant	AIS	0	1.3	pGGO	no	no	Tis	N0	M0	validation
P160	52	female	malignant	MIA	IA1	0.68	mGGO	no	no	T1a	N0	M0	validation
P161	68	female	-	AAH	-	1.03	pGGO	no	no	-	-	-	validation
P162	40	female	malignant	AIS	0	0.8	pGGO	no	no	Tis	N0	M0	validation
P163	70	male	malignant	SQ	IIIA	3.5	solid nodule	yes	no	T2a	N2	M0	validation
P164	34	female	malignant	IAC	IA2	1.01	pGGO	no	no	T1b	N0	M0	validation
P165	55	female	malignant	IAC	IA1	0.7	mGGO	no	no	T1a	N0	M0	validation
P166	54	female	malignant	MIA	IA1	0.6	pGGO	no	no	T1a	N0	M0	validation
P167	76	male	malignant	SQ	IIIA	2.5	solid nodule	yes	yes	T2a	N2	M0	validation
P168	74	male	malignant	IAC	IV	7.9	solid nodule	no	yes	T4	N3	M1	validation
P169	77	male	malignant	SQ	IIIC	4.8	solid nodule	yes	yes	T3	N3	M0	validation
P170	42	female	malignant	IAC	IIB	2.4	solid nodule	no	no	T1c	N1	M0	validation
P171	67	male	malignant	SQ	IV	3.7	solid nodule	yes	no	T4	N0	M1	validation
P172	54	female	benign	BT	-	1.4	solid nodule	no	no	-	-	-	validation
P173	54	male	malignant	MIA	IA1	0.7	pGGO	no	no	T1a	N0	M0	validation
P174	50	male	malignant	IAC	IIIC	6	solid nodule	yes	no	T3	N3	M0	validation
P175	52	female	malignant	IAC	IIIA	2.27	solid nodule	no	no	T1c	N2	M0	validation
P176	75	female	malignant	IAC	IIIA	2.1	solid nodule	no	no	T4	N0	M0	validation
P177	63	male	malignant	IAC	IIIC	6.5	solid nodule	yes	no	T3	N3	M0	validation
P178	64	male	malignant	SQ	IV	4	solid nodule	no	no	T4	N0	M1	validation
P179	53	male	benign	B	-	2.7	solid nodule	no	no	-	-	-	validation
P180	67	female	malignant	IAC	IA2	1.19	mGGO	no	no	T1b	N0	M0	validation
P181	60	female	malignant	SQ	IA3	2.8	solid nodule	yes	no	T1c	N0	M0	validation
P182	50	female	malignant	IAC	IB	3.7	mGGO	no	no	T2a	N0	M0	validation
P183	59	female	malignant	IAC	IA2	1.65	mGGO	no	no	T1b	N0	M0	validation
P184	65	female	malignant	IAC	IA2	1.4	mGGO	no	yes	T1b	N0	M0	validation
P185	48	female	-	AAH	-	0.8	pGGO	no	no	-	-	-	validation
P186	48	female	malignant	IAC	IA1	0.8	pGGO	no	no	T1a	N0	M0	training
P187	40	female	healthy	-	-	-	-	no	no	-	-	-	training
P188	41	female	healthy	-	-	-	-	no	no	-	-	-	training
P189	50	female	healthy	-	-	-	-	no	no	-	-	-	training
P190	71	female	healthy	-	-	-	-	no	no	-	-	-	training
P191	50	female	healthy	-	-	-	-	no	no	-	-	-	training
P192	67	male	healthy	-	-	-	-	no	no	-	-	-	training
P193	69	female	healthy	-	-	-	-	no	no	-	-	-	training
P194	68	male	healthy	-	-	-	-	yes	no	-	-	-	training
P195	67	female	healthy	-	-	-	-	no	no	-	-	-	training
P196	59	male	healthy	-	-	-	-	no	no	-	-	-	training
P197	58	female	healthy	-	-	-	-	no	no	-	-	-	training
P198	53	female	healthy	-	-	-	-	no	no	-	-	-	training
P199	59	male	healthy	-	-	-	-	yes	no	-	-	-	training
P200	60	male	healthy	-	-	-	-	yes	no	-	-	-	training
P201	59	female	healthy	-	-	-	-	no	no	-	-	-	training
P202	62	female	healthy	-	-	-	-	no	no	-	-	-	training
P203	69	male	healthy	-	-	-	-	no	no	-	-	-	training
P204	68	female	healthy	-	-	-	-	no	no	-	-	-	training
P205	53	female	healthy	-	-	-	-	no	no	-	-	-	training
P206	69	female	healthy	-	-	-	-	no	no	-	-	-	training
P207	56	male	healthy	-	-	-	-	no	no	-	-	-	training
P208	60	female	healthy	-	-	-	-	no	no	-	-	-	training
P209	74	male	malignant	IAC	IA1	0.9	pGGO	yes	no	T1a	N0	M0	training
P210	63	male	malignant	IAC	IA2	1.4	pGGO	no	yes	T1b	N0	M0	training
P211	49	female	healthy	-	-	-	-	no	no	-	-	-	training
P212	58	female	healthy	-	-	-	-	no	no	-	-	-	training
P213	46	male	healthy	-	-	-	-	no	no	-	-	-	training
P214	59	male	healthy	-	-	-	-	no	no	-	-	-	training
P215	66	male	healthy	-	-	-	-	yes	no	-	-	-	training
P216	63	female	healthy	-	-	-	-	no	no	-	-	-	training
P217	41	female	healthy	-	-	-	-	no	no	-	-	-	training
P218	68	female	healthy	-	-	-	-	no	no	-	-	-	training
P219	50	female	healthy	-	-	-	-	no	no	-	-	-	training
P220	55	male	healthy	-	-	-	-	yes	no	-	-	-	training
P221	64	female	healthy	-	-	-	-	no	no	-	-	-	training
P222	57	female	malignant	IAC	IA1	0.9	mGGO	no	no	T1a	N0	M0	training
P223	43	female	malignant	IAC	IA2	1.2	solid nodule	no	no	T1b	N0	M0	training
P224	68	female	malignant	IAC	IA2	1.1	pGGO	no	yes	T1b	N0	M0	training
P225	63	male	malignant	IAC	IA2	1.2	mGGO	yes	no	T1b	N0	M0	training
P226	60	female	healthy	-	-	-	-	no	no	-	-	-	training
P227	52	male	malignant	IAC	IA2	1.5	pGGO	yes	yes	T1b	N0	M0	training
P228	51	male	healthy	-	-	-	-	no	no	-	-	-	training
P229	54	male	healthy	-	-	-	-	no	no	-	-	-	training
P230	56	male	healthy	-	-	-	-	yes	no	-	-	-	training
P231	59	male	healthy	-	-	-	-	yes	no	-	-	-	training
P232	70	male	healthy	-	-	-	-	no	no	-	-	-	training
P233	70	male	healthy	-	-	-	-	no	no	-	-	-	training
P234	73	male	healthy	-	-	-	-	yes	no	-	-	-	training
P235	59	male	malignant	SQ	IIA	4.5	solid nodule	yes	no	T2b	N0	M0	training
P236	57	male	healthy	-	-	-	-	no	yes	-	-	-	training
P237	51	male	healthy	-	-	-	-	yes	no	-	-	-	training
P238	55	male	healthy	-	-	-	-	yes	no	-	-	-	training
P239	54	male	healthy	-	-	-	-	yes	no	-	-	-	training
P240	54	male	healthy	-	-	-	-	yes	no	-	-	-	training
P241	54	male	healthy	-	-	-	-	yes	no	-	-	-	training
P242	65	male	malignant	SQ	IIA	4.5	solid nodule	yes	no	T2b	N0	M0	training
P243	72	male	malignant	IAC	IIB	5.4	solid nodule	yes	no	T3	N0	M0	training
P244	65	male	malignant	IAC	IB	3.3	solid nodule	yes	yes	T2a	N0	M0	training
P245	70	male	healthy	-	-	-	-	no	no	-	-	-	training
P246	69	female	healthy	-	-	-	-	no	no	-	-	-	training
P247	52	female	healthy	-	-	-	-	no	no	-	-	-	training
P248	67	male	healthy	-	-	-	-	no	no	-	-	-	training
P249	75	male	malignant	SQ	IIB	6.6	solid nodule	yes	no	T3	N0	M0	training
P250	65	male	malignant	SQ	IIA	4.8	solid nodule	yes	yes	T2b	N0	M0	training
P251	72	male	malignant	SQ	IIB	5.7	solid nodule	yes	no	T3	N0	M0	training
P252	66	male	malignant	IAC	IA	-	solid nodule	yes	no	T1	N0	M0	training
P253	68	male	malignant	IAC	IIB	3.1	solid nodule	yes	yes	T2a	N1	M0	training
P254	66	male	malignant	SQ	IIB	6	solid nodule	no	no	T3	N0	M0	training
P255	70	male	malignant	IAC	IIB	4.1	solid nodule	yes	no	T2b	N1	M0	training
P256	71	male	malignant	SQ	IV	5	solid nodule	yes	no	T3	N0	M1	training
P257	49	female	malignant	IAC	IIB	2.5	solid nodule	no	no	T2a	N1	M0	training
P258	71	male	malignant	IAC	IA3	2.2	solid nodule	yes	no	T1c	N0	M0	training
P259	56	female	malignant	IAC	IA2	1.8	mGGO	no	yes	T1b	N0	MO	training
P260	54	male	malignant	IAC	IIB	5.9	solid nodule	yes	no	T3	N0	M0	training
P261	58	male	malignant	SQ	IIA	4.3	solid nodule	yes	no	T2b	N0	M0	training
P262	68	female	malignant	IAC	IA2	1.9	mGGO	no	no	T1b	N0	M0	training
P263	32	male	benign	B	-	2.1	solid nodule	yes	no	-	-	-	training
P264	56	male	malignant	IAC	IIA	4.5	pGGO	no	no	T2b	N0	M0	training
P265	54	female	benign	B	-	1.5	solid nodule	no	no	-	-	-	training
P266	67	female	malignant	IAC	IA3	2.1	mGGO	no	no	T1c	N0	M0	training
P267	66	female	malignant	IAC	IA2	1.9	mGGO	no	no	T1b	N0	M0	training
P268	59	female	malignant	IAC	IA2	1.9	pGGO	no	no	T1b	N0	M0	training
P269	53	male	malignant	SQ	IIB	5.7	solid nodule	yes	yes	T3	N0	M0	training
P270	47	male	benign	B	-	1.3	mGGO	no	no	-	-	-	training
P271	59	male	malignant	other	IIB	0.5	pGGO	yes	no	T2a	N1	M0	training
P272	60	female	malignant	IAC	IA2	1.5	mGGO	no	no	T1b	N0	M0	training
P273	63	female	malignant	IAC	IA2	2	mGGO	no	no	T1b	N0	M0	training
P274	55	male	benign	BT	-	1.6	mGGO	yes	no	-	-	-	training
P275	57	female	benign	BT	-	3.5	mGGO	no	no	-	-	-	training
P276	62	female	malignant	MIA	IA1	1	pGGO	no	no	T1a	N0	M0	training
P277	57	female	malignant	IAC	IA2	1.5	solid nodule	no	no	T1b	N0	M0	training
P278	59	male	malignant	IAC	IIB	1.8	solid nodule	yes	no	T1b	N1	M0	training
P279	30	male	benign	BT	-	0.4	solid nodule	no	yes	-	-	-	training
P280	42	female	healthy	-	-	-	-	no	no	-	-	-	training
P281	50	male	healthy	-	-	-	-	yes	no	-	-	-	training
P282	41	female	healthy	-	-	-	-	no	no	-	-	-	training
P283	42	male	healthy	-	-	-	-	yes	yes	-	-	-	training
P284	70	female	malignant	MIA	IA1	0.9	mGGO	no	no	T1a	N0	M0	training
P285	59	female	malignant	MIA	IA1	1	pGGO	no	yes	T1a	N0	M0	training
P286	47	female	healthy	-	-	-	-	no	yes	-	-	-	training
P287	46	female	healthy	-	-	-	-	no	yes	-	-	-	training
P288	50	male	benign	BT		0.9	mGGO	yes	no	-	-	-	training
P289	47	male	healthy	-	-	-	-	yes	no	-	-	-	training
P290	65	male	malignant	SQ	IIB	3.2	solid nodule	yes	no	T2a	N1	M0	training
P291	72	female	malignant	IAC	IA2	1.9	mGGO	yes	no	T1b	N0	M0	training
P292	59	female	healthy	-	-	-	-	no	no	-	-	-	training
P293	69	female	healthy	-	-	-	-	no	no	-	-	-	training
P294	64	female	healthy	-	-	-	-	no	no	-	-	-	training
P295	67	female	healthy	-	-	-	-	no	no	-	-	-	training
P296	64	male	healthy	-	-	-	-	no	no	-	-	-	training
P297	66	male	healthy	-	-	-	-	no	no	-	-	-	training
P298	68	female	healthy	-	-	-	-	no	no	-	-	-	training
P299	46	male	malignant	IAC	IIA	3.4	solid nodule	yes	no	T2b	N0	M0	training
P300	41	female	malignant	MIA	IA1	1	mGGO	yes	yes	T1a	N0	M0	training
P301	47	male	healthy	-	-	-	-	no	no	-	-	-	training
P302	50	male	healthy	-	-	-	-	no	no	-	-	-	training
P303	51	male	healthy	-	-	-	-	yes	no	-	-	-	training
P304	47	male	healthy	-	-	-	-	yes	yes	-	-	-	training
P305	55	male	healthy	-	-	-	-	yes	no	-	-	-	training
P306	52	male	healthy	-	-	-	-	yes	no	-	-	-	training
P307	56	male	healthy	-	-	-	-	yes	yes	-	-	-	training
P308	54	female	healthy	-	-	-	-	no	no	-	-	-	training
P309	52	female	healthy	-	-	-	-	no	no	-	-	-	training
P310	49	female	healthy	-	-	-	-	no	no	-	-	-	training
P311	46	female	healthy	-	-	-	-	no	no	-	-	-	training
P312	50	female	healthy	-	-	-	-	no	no	-	-	-	training
P313	69	male	malignant	IAC	IB	1.9	mGGO	no	no	T2a	N0	M0	training
P314	55	female	malignant	MIA	IA1	0.8	pGGO	no	no	T1a	N0	M0	training
P315	58	female	malignant	MIA	IA2	1.1	pGGO	no	no	T1b	N0	M0	training
P316	57	female	malignant	IAC	IB	2.2	solid nodule	no	no	T2a	N0	M0	training
P317	63	male	malignant	IAC	IA2	1.1	solid nodule	yes	no	T1b	N0	M0	training
P318	55	male	malignant	IAC	IA3	2.4	mGGO	yes	no	T1c	N0	M0	training
P319	44	female	healthy	-	-	-	-	no	no	-	-	-	training
P320	49	male	healthy	-	-	-	-	no	no	-	-	-	training
P321	47	female	healthy	-	-	-	-	no	no	-	-	-	training
P322	50	male	malignant	IAC	IA2	1.9	pGGO	yes	yes	T1b	N0	M0	training
P323	62	male	malignant	IAC	IB	2.5	mGGO	yes	yes	T2a	N0	M0	training
P324	59	female	benign	BT	-	1.9	solid nodule	no	no	-	-	-	training
P325	58	male	malignant	IAC	IA2	1.4	mGGO	no	no	T1b	N0	M0	training
P326	58	female	malignant	MIA	IA2	1.2	pGGO	no	no	T1b	N0	M0	training
P327	57	male	malignant	IAC	IA2	1.8	pGGO	no	no	T1b	N0	M0	training
P328	75	female	malignant	MIA	IA2	1.1	pGGO	no	no	T1b	N0	M0	training
P329	58	female	malignant	IAC	IA2	1.4	mGGO	no	yes	T1b	N0	M0	training
P330	65	male	benign	B	-	2.4	mGGO	yes	no	-	-	-	training
P331	54	male	malignant	IAC	IA2	1.7	mGGO	no	yes	T1b	N0	M0	training
P332	59	male	malignant	SQ	IA3	2.2	solid nodule	yes	no	T1c	N0	M0	training
P333	64	female	malignant	IAC	IA2	1.5	pGGO	no	no	T1b	N0	M0	training
P334	55	male	malignant	MIA	IA2	1.3	mGGO	yes	no	T1b	N0	M0	training
P335	51	male	benign	BT	-	1.3	solid nodule	no	no	-	-	-	training
P336	61	female	malignant	IAC	IA3	2.8	mGGO	no	no	T1c	N0	M0	training
P337	70	male	malignant	SQ	IIIA	2.7	solid nodule	yes	no	T4	N0	M0	training
P338	54	female	malignant	MIA	IA2	1.2	pGGO	no	no	T1b	N0	M0	training
P339	45	female	malignant	MIA	IA1	1	pGGO	no	no	T1a	N0	M0	training
P340	59	female	malignant	IAC	IA2	1.9	pGGO	no	no	T1b	N0	M0	training
P341	45	male	malignant	IAC	IIA	4.2	solid nodule	no	no	T2b	N0	M0	training
P342	34	male	malignant	MIA	IA1	0.7	pGGO	no	no	T1a	N0	M0	training
P343	58	male	benign	B	-	0.7	pGGO	no	no	-	-	-	training
P344	51	male	malignant	SQ	IB	3	solid nodule	yes	no	T2a	N0	M0	training
P345	58	female	malignant	IAC	IIIA	1.4	mGGO	no	no	T1b	N2	M0	training
P346	41	female	malignant	IAC	IA2	1.2	pGGO	no	no	T1b	N0	M0	training
P347	49	female	malignant	MIA	IA1	0.6	pGGO	no	no	T1a	N0	M0	training
P348	67	female	malignant	IAC	IA3	2.5	mGGO	no	no	T1c	N0	M0	training
P349	68	female	malignant	IAC	IIB	3.9	solid nodule	no	no	T3	N0	M0	training
P350	59	female	benign	B	-	0.8	mGGO	no	no	-	-	-	training
P351	75	female	malignant	IAC	IB	3.7	mGGO	no	no	T2a	N0	M0	training
P352	62	male	malignant	SQ	IIIA	2.9	solid nodule	yes	no	T4	N0	M0	training
P353	57	female	malignant	IAC	IA2	1.3	mGGO	no	no	T1b	N0	M0	training
P354	53	female	malignant	MIA	IA1	1	pGGO	no	no	T1a	N0	M0	training
P355	62	female	malignant	IAC	IIIA	2	mGGO	no	no	T1b	N2	M0	training
P356	78	male	malignant	SQ	IB	3.3	solid nodule	yes	no	T2a	N0	M0	training
P357	58	female	malignant	IAC	IA2	1.5	mGGO	no	no	T1b	N0	M0	training
P358	45	female	malignant	MIA	IA2	1.1	pGGO	no	no	T1b	N0	M0	training
P359	52	male	malignant	IAC	IB	2.2	mGGO	yes	no	T2a	N0	M0	training
P360	71	male	malignant	IAC	IB	4.1	pGGO	yes	no	T2a	N0	M0	training
P361	65	male	malignant	IAC	IV	4.2	solid nodule	no	no	T2b	N2	M1	training
P362	70	male	malignant	SQ	IIIC	8.1	solid nodule	no	no	T4	N3	M0	training
P363	45	male	malignant	IAC	IV	1.6	solid nodule	yes	no	T1b	N2	M1	training
P364	53	male	malignant	IAC	IIIB	4.2	solid nodule	yes	yes	T3	N2	M0	training
P365	51	male	malignant	SQ	IIIB	3.5	solid nodule	yes	no	T4	N2	M0	training
P366	58	female	malignant	IAC	IV	3	solid nodule	no	no	T4	N2	M1	training
P367	63	male	malignant	SQ	IIIA	5.5	solid nodule	no	yes	T4	N1	M0	training
P368	69	male	benign	B	-	2	solid nodule	yes	no	-	-	-	training
P369	76	male	malignant	SQ	IV	3	solid nodule	yes	no	T4	N0	M1	training
P370	54	female	malignant	IAC	IB	1.9	mGGO	no	yes	T2a	N0	M0	training
P371	66	female	benign	BT	-	0.9	pGGO	no	no	-	-	-	training
P372	67	female	malignant	MIA	IA2	1.6	pGGO	no	no	T1b	N0	M0	training
P373	58	male	malignant	IAC	IIIA	6.8	solid nodule	no	no	T4	N0	M0	training
P374	71	male	malignant	IAC	IV	5.6	solid nodule	no	no	T4	N3	M1	training
P375	53	male	malignant	SQ	IV	8.8	solid nodule	yes	no	T4	N3	M1	training
P376	66	male	malignant	SQ	IV	4.8	solid nodule	yes	no	T4	N3	M1	training
Abbreviation: B, benign inflammatory nodules; BT, benign tumor; AAH, atypical adenomatous hyperplasia; AIS, adenocarcinoma in situ; MIA, minimally invasive adenocarcinoma; IAC, invasive adenocarcinoma; SQ, squamous cell carcinoma; pGGO, pure ground-glass opacity; mGGO, mixed ground-glass opacity.
