# Supplementary material for: Cell‐free epigenomes enhanced fragmentomics‐based model for early detection of lung cancer
Source: Clin Transl Med. 2025 Feb 5;15(2):e70225. doi: 10.1002/ctm2.70225 (PMC11798665; doi:10.1002/ctm2.70225)
Supplement: Supplementary file 4 — Supporting Information [file CTM2-15-e70225-s007.xlsx]

## Sheet: Table S3
Supplementary Table 3 List of Multi-Epigenetically Regulated Genes (MERGEs)
gene	gene_class	entrezid	chrom	start	end	strand	H3K4me3_difference	Methylation_difference	NDR_difference	Cancer_vs_Non-cancer_difference	Cancer_vs_Healthy_difference	Cacner_vs_Benign_difference	Description
ABCA8	active	10351	chr17	66863430	66951533	-	No	Yes	Yes	Yes	Yes	No	ATP binding cassette subfamily A member 8
ABCG1	inactive	9619	chr21	43619798	43717354	+	Yes	No	Yes	Yes	Yes	No	ATP binding cassette subfamily G member 1
ABCG2	active	9429	chr4	89011415	89152474	-	Yes	No	Yes	Yes	Yes	No	ATP binding cassette subfamily G member 2 (JR blood group)
ABHD12B	active	145447	chr14	51338877	51371688	+	Yes	Yes	No	No	Yes	No	abhydrolase domain containing 12B
ABHD13	active	84945	chr13	108870762	108886603	+	No	Yes	Yes	No	Yes	No	abhydrolase domain containing 13
ABLIM1	active	3983	chr10	116190868	116528019	-	No	Yes	Yes	Yes	Yes	No	actin binding LIM protein 1
ACTN4	active	81	chr19	39138266	39221171	+	No	Yes	Yes	No	Yes	No	actinin alpha 4
ACTR8	active	93973	chr3	53901093	53916229	-	No	Yes	Yes	Yes	Yes	No	actin related protein 8
ADD2	inactive	119	chr2	70834749	70995375	-	No	Yes	Yes	No	Yes	No	adducin 2
ADGRE2	inactive	30817	chr19	14843508	14889353	-	Yes	Yes	Yes	No	Yes	No	adhesion G protein-coupled receptor E2
ADGRE5	inactive	976	chr19	14491955	14519537	+	Yes	Yes	No	Yes	Yes	No	adhesion G protein-coupled receptor E5
ADGRL2	inactive	23266	chr1	81771844	82458107	+	Yes	No	Yes	No	Yes	No	adhesion G protein-coupled receptor L2
ADIPOR1	active	51094	chr1	202909959	202927700	-	No	Yes	Yes	Yes	Yes	No	adiponectin receptor 1
ADTRP	inactive	84830	chr6	11713887	11779280	-	Yes	Yes	Yes	Yes	Yes	No	androgen dependent TFPI regulating protein
AGO1	inactive	26523	chr1	36335408	36389899	+	Yes	No	Yes	No	Yes	No	argonaute RISC component 1
AGO4	inactive	192670	chr1	36273827	36323490	+	Yes	No	Yes	No	Yes	No	argonaute RISC component 4
AGRN	active	375790	chr1	955502	991499	+	Yes	Yes	No	No	Yes	No	agrin
AIG1	inactive	51390	chr6	143380499	143661441	+	Yes	No	Yes	No	Yes	No	androgen induced 1
AKAP5	active	9495	chr14	64932216	64941221	+	Yes	Yes	No	Yes	Yes	No	A-kinase anchoring protein 5
ALDH1L2	active	160428	chr12	105413561	105478341	-	Yes	Yes	No	No	Yes	No	aldehyde dehydrogenase 1 family member L2
ALG1	active	56052	chr16	5083702	5137380	+	Yes	Yes	No	No	Yes	No	ALG1 chitobiosyldiphosphodolichol beta-mannosyltransferase
AMOTL2	inactive	51421	chr3	134074189	134094259	-	Yes	Yes	No	No	Yes	No	angiomotin like 2
AMPD3	inactive	272	chr11	10471867	10529126	+	Yes	No	Yes	No	Yes	No	adenosine monophosphate deaminase 3
AMPH	active	273	chr7	38423296	38671167	-	Yes	Yes	Yes	Yes	Yes	No	amphiphysin
ANK2	active	287	chr4	113739238	114304896	+	Yes	No	Yes	No	Yes	No	ankyrin 2
ANKAR	inactive	150709	chr2	190539218	190611376	+	Yes	Yes	Yes	No	Yes	Yes	ankyrin and armadillo repeat containing
ANO10	active	55129	chr3	43407817	43663560	-	Yes	No	Yes	No	Yes	No	anoctamin 10
AOAH	inactive	313	chr7	36552548	36764154	-	Yes	No	Yes	No	Yes	No	acyloxyacyl hydrolase
AP2A1	active	160	chr19	50270179	50310369	+	No	Yes	Yes	No	Yes	No	adaptor related protein complex 2 subunit alpha 1
ARHGEF10	active	9639	chr8	1772148	1906807	+	Yes	No	Yes	Yes	Yes	No	Rho guanine nucleotide exchange factor 10
ARHGEF3	active	50650	chr3	56761445	57113336	-	Yes	No	Yes	No	Yes	No	Rho guanine nucleotide exchange factor 3
ARMH4	active	145407	chr14	58470807	58764855	-	Yes	No	Yes	No	Yes	No	armadillo like helical domain containing 4
ASAH2B	active	653308	chr10	52499687	52514569	+	No	Yes	Yes	No	Yes	No	N-acylsphingosine amidohydrolase 2B
ATF7IP	inactive	55729	chr12	14518610	14651697	+	Yes	Yes	No	No	Yes	No	activating transcription factor 7 interacting protein
ATG9A	active	79065	chr2	220082846	220094361	-	No	Yes	Yes	Yes	Yes	No	autophagy related 9A
ATP6V0A2	active	23545	chr12	124196864	124246301	+	Yes	No	Yes	No	Yes	No	ATPase H+ transporting V0 subunit a2
B3GNTL1	inactive	146712	chr17	80900030	81009686	-	Yes	Yes	No	No	Yes	No	UDP-GlcNAc:betaGal beta-1,3-N-acetylglucosaminyltransferase like 1
BAK1	inactive	578	chr6	33540322	33548070	-	Yes	Yes	No	No	Yes	No	BCL2 antagonist/killer 1
BAMBI	active	25805	chr10	28966423	28971868	+	Yes	Yes	No	Yes	Yes	Yes	BMP and activin membrane bound inhibitor
BANP	inactive	54971	chr16	87984237	88110924	+	Yes	Yes	No	Yes	Yes	No	BTG3 associated nuclear protein
BCL9L	inactive	283149	chr11	118766850	118781613	-	Yes	Yes	No	Yes	Yes	No	BCL9 like
BTBD19	active	149478	chr1	45274153	45279801	+	No	Yes	Yes	Yes	Yes	No	BTB domain containing 19
C11orf65	active	160140	chr11	108179245	108338258	-	Yes	Yes	No	No	Yes	No	chromosome 11 open reading frame 65
C12orf75	active	387882	chr12	105724413	105765296	+	Yes	Yes	No	Yes	Yes	No	chromosome 12 open reading frame 75
C16orf74	inactive	404550	chr16	85741123	85784689	-	No	Yes	Yes	No	Yes	No	chromosome 16 open reading frame 74
C18orf54	active	162681	chr18	51884287	51908404	+	Yes	Yes	No	No	Yes	No	chromosome 18 open reading frame 54
C20orf203	inactive	284805	chr20	31219426	31261743	-	Yes	Yes	No	No	Yes	No	chromosome 20 open reading frame 203
C5orf22	active	55322	chr5	31532372	31555165	+	Yes	Yes	No	Yes	Yes	No	chromosome 5 open reading frame 22
C7orf50	active	84310	chr7	1036622	1177893	-	Yes	No	Yes	No	Yes	No	chromosome 7 open reading frame 50
C8orf76	active	84933	chr8	124232195	124253638	-	No	Yes	Yes	No	Yes	No	chromosome 8 open reading frame 76
CABLES1	inactive	91768	chr18	20714527	20840434	+	Yes	No	Yes	No	Yes	No	Cdk5 and Abl enzyme substrate 1
CACNA1H	active	8912	chr16	1203240	1271772	+	Yes	Yes	No	No	Yes	No	calcium voltage-gated channel subunit alpha1 H
CADPS2	active	93664	chr7	121958477	122526813	-	Yes	No	Yes	Yes	Yes	No	calcium dependent secretion activator 2
CAV2	active	858	chr7	115928126	116148595	+	Yes	Yes	Yes	Yes	Yes	Yes	caveolin 2
CBFA2T3	inactive	863	chr16	88941262	89043504	-	Yes	No	Yes	Yes	Yes	No	CBFA2/RUNX1 partner transcriptional co-repressor 3
CBS	active	875	chr21	44473300	44496472	-	Yes	Yes	No	Yes	Yes	No	cystathionine beta-synthase
CBX3P2	inactive	645158	chr18	2652168	2655394	-	Yes	Yes	No	Yes	Yes	No	CBX3 pseudogene 2
CD200	active	4345	chr3	112051915	112081658	+	No	Yes	Yes	No	Yes	No	CD200 molecule
CD300LD	inactive	100131439	chr17	72576110	72588370	-	Yes	No	Yes	No	Yes	No	CD300 molecule like family member d
CD9	inactive	928	chr12	6309481	6347437	+	Yes	Yes	No	No	Yes	No	CD9 molecule
CDC42SE2	inactive	56990	chr5	130599701	130730382	+	Yes	Yes	No	No	Yes	No	CDC42 small effector 2
CDH23	inactive	64072	chr10	73156690	73575704	+	Yes	Yes	No	No	Yes	No	cadherin related 23
CDK11B	inactive	984	chr1	1571099	1655775	-	Yes	No	Yes	Yes	Yes	No	cyclin dependent kinase 11B
CDKL2	active	8999	chr4	76501703	76555721	-	Yes	No	Yes	No	Yes	No	cyclin dependent kinase like 2
CENPW	active	387103	chr6	126661252	126669754	+	Yes	No	Yes	No	Yes	No	centromere protein W
CEP68	inactive	23177	chr2	65283494	65314142	+	Yes	Yes	No	No	Yes	No	centrosomal protein 68
CFAP61	active	26074	chr20	20033157	20341346	+	No	Yes	Yes	Yes	Yes	Yes	cilia and flagella associated protein 61
CHCHD3	active	54927	chr7	132469622	132766828	-	Yes	No	Yes	No	Yes	No	coiled-coil-helix-coiled-coil-helix domain containing 3
CHIT1	inactive	1118	chr1	203181958	203241937	-	Yes	Yes	No	No	Yes	No	chitinase 1
CHRNB1	active	1140	chr17	7348405	7360932	+	Yes	No	Yes	No	Yes	No	cholinergic receptor nicotinic beta 1 subunit
CHSY1	inactive	22856	chr15	101715927	101792137	-	Yes	Yes	No	Yes	Yes	No	chondroitin sulfate synthase 1
CIAO3	inactive	64428	chr16	779768	790997	-	No	Yes	Yes	Yes	Yes	No	cytosolic iron-sulfur assembly component 3
COQ8A	active	56997	chr1	227084588	227175246	+	No	Yes	Yes	Yes	Yes	No	coenzyme Q8A
CPD	active	1362	chr17	28705941	28796675	+	No	Yes	Yes	No	Yes	No	carboxypeptidase D
CPEB1	inactive	64506	chr15	83211950	83316728	-	No	Yes	Yes	No	Yes	No	cytoplasmic polyadenylation element binding protein 1
CRYBG1	inactive	202	chr6	106959304	107018334	+	Yes	Yes	No	No	Yes	No	crystallin beta-gamma domain containing 1
CSF1	active	1435	chr1	110453232	110473616	+	No	Yes	Yes	Yes	Yes	No	colony stimulating factor 1
CSF3R	inactive	1441	chr1	36931643	36948915	-	Yes	Yes	No	No	Yes	No	colony stimulating factor 3 receptor
CTDSP1	inactive	58190	chr2	219263060	219270664	+	Yes	Yes	No	No	Yes	No	CTD small phosphatase 1
CTDSP2	active	10106	chr12	58213709	58240747	-	No	Yes	Yes	Yes	Yes	No	CTD small phosphatase 2
CYLD	inactive	1540	chr16	50775960	50835846	+	Yes	No	Yes	Yes	Yes	No	CYLD lysine 63 deubiquitinase
DACT3	active	147906	chr19	47150868	47164395	-	Yes	Yes	No	Yes	Yes	No	dishevelled binding antagonist of beta catenin 3
DBN1	inactive	1627	chr5	176883613	176900694	-	No	Yes	Yes	No	Yes	No	drebrin 1
DCLK2	active	166614	chr4	150999425	151178608	+	Yes	No	Yes	No	Yes	No	doublecortin like kinase 2
DICER1	inactive	23405	chr14	95552564	95624347	-	Yes	No	Yes	Yes	Yes	No	dicer 1, ribonuclease III
DLGAP1	inactive	9229	chr18	3496029	4455266	-	Yes	Yes	No	No	Yes	No	DLG associated protein 1
DLGAP4	inactive	22839	chr20	34894302	35157040	+	Yes	No	Yes	No	Yes	No	DLG associated protein 4
DNAH2	active	146754	chr17	7621078	7737058	+	Yes	No	Yes	No	Yes	No	dynein axonemal heavy chain 2
DNAJA4	inactive	55466	chr15	78556486	78574538	+	No	Yes	Yes	Yes	Yes	No	DnaJ heat shock protein family (Hsp40) member A4
DOCK8	inactive	81704	chr9	214864	465259	+	Yes	Yes	No	Yes	Yes	No	dedicator of cytokinesis 8
DPP10	active	57628	chr2	115199898	116602326	+	Yes	No	Yes	No	Yes	No	dipeptidyl peptidase like 10
DSC3	inactive	1825	chr18	28570051	28622781	-	Yes	No	Yes	No	Yes	No	desmocollin 3
DUSP1	active	1843	chr5	172195092	172198203	-	No	Yes	Yes	Yes	Yes	No	dual specificity phosphatase 1
ECI1	active	1632	chr16	2289872	2301602	-	Yes	No	Yes	No	Yes	No	enoyl-CoA delta isomerase 1
EDIL3	inactive	10085	chr5	83238125	83680611	-	Yes	Yes	No	Yes	Yes	No	EGF like repeats and discoidin domains 3
EFHB	inactive	151651	chr3	19920965	19988501	-	Yes	No	Yes	Yes	Yes	No	EF-hand domain family member B
ELAPOR1	inactive	57535	chr1	109656584	109749403	+	Yes	No	Yes	No	Yes	No	endosome-lysosome associated apoptosis and autophagy regulator 1
ENTREP3	inactive	10712	chr1	155216995	155225274	-	Yes	Yes	No	No	Yes	No	endosomal transmembrane epsin interactor 3
EPB41L5	active	57669	chr2	120770603	120936697	+	No	Yes	Yes	No	Yes	No	erythrocyte membrane protein band 4.1 like 5
EPS8L3	inactive	79574	chr1	110292701	110306644	-	Yes	No	Yes	No	Yes	No	EPS8 signaling adaptor L3
ERCC1	inactive	2067	chr19	45910590	45982086	-	Yes	No	Yes	Yes	Yes	No	ERCC excision repair 1, endonuclease non-catalytic subunit
ERI3	active	79033	chr1	44686741	44820939	-	Yes	No	Yes	No	Yes	No	ERI1 exoribonuclease family member 3
ETV1	active	2115	chr7	13930855	14031050	-	Yes	No	Yes	No	Yes	No	ETS variant transcription factor 1
EXOSC3	active	51010	chr9	37779710	37785089	-	No	Yes	Yes	Yes	Yes	No	exosome component 3
EYA2	inactive	2139	chr20	45523262	45817492	+	Yes	Yes	No	No	Yes	No	EYA transcriptional coactivator and phosphatase 2
FAM20C	inactive	56975	chr7	192968	300740	+	No	Yes	Yes	No	Yes	No	FAM20C golgi associated secretory pathway kinase
FAP	active	2191	chr2	163027199	163100045	-	No	Yes	Yes	No	Yes	No	fibroblast activation protein alpha
FASTK	inactive	10922	chr7	150773707	150777970	-	Yes	Yes	No	No	Yes	No	Fas activated serine/threonine kinase
FBN1	active	2200	chr15	48700502	48937985	-	Yes	Yes	No	Yes	Yes	No	fibrillin 1
FBXO30	active	84085	chr6	146119271	146135921	-	Yes	No	Yes	No	Yes	No	F-box protein 30
FBXO43	active	286151	chr8	101145587	101158099	-	No	Yes	Yes	No	Yes	No	F-box protein 43
FCGR3B	inactive	2215	chr1	161592987	161601753	-	Yes	No	Yes	Yes	Yes	No	Fc gamma receptor IIIb
FDFT1	active	2222	chr8	11653081	11696818	+	Yes	No	Yes	No	Yes	No	farnesyl-diphosphate farnesyltransferase 1
FECH	active	2235	chr18	55212072	55253969	-	Yes	Yes	No	No	Yes	No	ferrochelatase
FGD2	inactive	221472	chr6	36973422	36996845	+	Yes	No	Yes	Yes	Yes	No	FYVE, RhoGEF and PH domain containing 2
FHL2	inactive	2274	chr2	105977282	106055230	-	Yes	No	Yes	No	Yes	No	four and a half LIM domains 2
FKBP5	active	2289	chr6	35541361	35696397	-	Yes	No	Yes	Yes	Yes	No	FKBP prolyl isomerase 5
FLI1	inactive	2313	chr11	128556429	128683162	+	Yes	No	Yes	No	Yes	No	Fli-1 proto-oncogene, ETS transcription factor
FN3K	active	64122	chr17	80693451	80709073	+	Yes	Yes	No	Yes	Yes	No	fructosamine 3 kinase
FNBP4	active	23360	chr11	47738068	47788993	-	Yes	No	Yes	Yes	Yes	No	formin binding protein 4
FTH1	active	2495	chr11	61731756	61735132	-	No	Yes	Yes	No	Yes	No	ferritin heavy chain 1
FYB1	inactive	2533	chr5	39105353	39270759	-	Yes	Yes	No	No	Yes	No	FYN binding protein 1
GAB2	inactive	9846	chr11	77926335	78128868	-	Yes	No	Yes	Yes	Yes	No	GRB2 associated binding protein 2
GABRA1	active	2554	chr5	161274196	161326965	+	Yes	No	Yes	Yes	Yes	No	gamma-aminobutyric acid type A receptor subunit alpha1
GALNT9	inactive	50614	chr12	132680916	132905905	-	No	Yes	Yes	Yes	Yes	No	polypeptide N-acetylgalactosaminyltransferase 9
GAS7	active	8522	chr17	9813925	10101868	-	No	Yes	Yes	Yes	Yes	No	growth arrest specific 7
GHR	active	2690	chr5	42423876	42721980	+	Yes	No	Yes	No	Yes	No	growth hormone receptor
GNG7	inactive	2788	chr19	2511217	2702746	-	Yes	Yes	No	Yes	Yes	No	G protein subunit gamma 7
GPC1	inactive	2817	chr2	241375114	241407495	+	Yes	No	Yes	Yes	Yes	No	glypican 1
GPR68	inactive	8111	chr14	91698875	91720224	-	Yes	No	Yes	No	Yes	No	G protein-coupled receptor 68
GRK6	inactive	2870	chr5	176853686	176869850	+	Yes	Yes	No	No	Yes	No	G protein-coupled receptor kinase 6
HCAR1	inactive	27198	chr12	123212152	123215129	-	Yes	No	Yes	Yes	Yes	No	hydroxycarboxylic acid receptor 1
HDAC7	inactive	51564	chr12	48176506	48213763	-	Yes	Yes	No	No	Yes	No	histone deacetylase 7
HLA-DQA1	inactive	3117	chr6	32605182	32614839	+	Yes	Yes	Yes	No	Yes	No	major histocompatibility complex, class II, DQ alpha 1
HLA-DRB5	inactive	3127	chr6	32485153	32557613	-	Yes	Yes	No	Yes	Yes	No	major histocompatibility complex, class II, DR beta 5
HNF1B	active	6928	chr17	36046433	36105096	-	Yes	No	Yes	No	Yes	No	HNF1 homeobox B
HNF4G	active	3174	chr8	76320182	76479061	+	No	Yes	Yes	No	Yes	No	hepatocyte nuclear factor 4 gamma
HNRNPD	active	3184	chr4	83274466	83295149	-	No	Yes	Yes	No	Yes	No	heterogeneous nuclear ribonucleoprotein D
HPCAL1	inactive	3241	chr2	10443029	10567743	+	Yes	No	Yes	Yes	Yes	No	hippocalcin like 1
HRH1	inactive	3269	chr3	11178778	11304939	+	No	Yes	Yes	No	Yes	No	histamine receptor H1
HRH2	inactive	3274	chr5	175085039	175113245	+	Yes	No	Yes	Yes	Yes	No	histamine receptor H2
HROB	active	78995	chr17	42219273	42239844	+	Yes	No	Yes	No	Yes	No	homologous recombination factor with OB-fold
HS6ST1	inactive	9394	chr2	129023053	129076171	-	Yes	Yes	No	Yes	Yes	No	heparan sulfate 6-O-sulfotransferase 1
HSPG2	inactive	3339	chr1	22148736	22263750	-	Yes	No	Yes	No	Yes	No	heparan sulfate proteoglycan 2
IKZF1	inactive	10320	chr7	50344377	50472798	+	No	Yes	Yes	No	Yes	No	IKAROS family zinc finger 1
IL15	active	3600	chr4	142557748	142655140	+	Yes	Yes	No	Yes	Yes	No	interleukin 15
IL7	active	3574	chr8	79645006	79717758	-	Yes	Yes	No	No	Yes	No	interleukin 7
INTS1	inactive	26173	chr7	1509912	1544018	-	Yes	Yes	No	Yes	Yes	No	integrator complex subunit 1
ITGA6	active	3655	chr2	173292081	173371181	+	No	Yes	Yes	Yes	Yes	No	integrin subunit alpha 6
JUP	active	3728	chr17	39679868	39942964	-	Yes	No	Yes	No	Yes	No	junction plakoglobin
KCNAB1	inactive	7881	chr3	155838336	156256927	+	Yes	Yes	No	Yes	Yes	No	potassium voltage-gated channel subfamily A regulatory beta subunit 1
KCNE4	inactive	23704	chr2	223916647	223920357	+	No	Yes	Yes	No	Yes	No	potassium voltage-gated channel subfamily E regulatory subunit 4
KCNMB4	inactive	27345	chr12	70760061	70828072	+	Yes	No	Yes	No	Yes	No	potassium calcium-activated channel subfamily M regulatory beta subunit 4
KCNN1	inactive	3780	chr19	18062110	18109930	+	Yes	Yes	No	Yes	Yes	No	potassium calcium-activated channel subfamily N member 1
KCTD1	active	284252	chr18	24034873	24237365	-	Yes	Yes	Yes	Yes	Yes	No	potassium channel tetramerization domain containing 1
KDM4C	active	23081	chr9	6716494	7175648	+	No	Yes	Yes	No	Yes	No	lysine demethylase 4C
KHDRBS1	active	10657	chr1	32479294	32526460	+	No	Yes	Yes	No	Yes	No	KH RNA binding domain containing, signal transduction associated 1
KIAA1217	active	56243	chr10	23983674	24836772	+	No	Yes	Yes	No	Yes	No	KIAA1217
KLHL23	active	151230	chr2	170590355	170608396	+	Yes	Yes	No	No	Yes	No	kelch like family member 23
KLHL25	active	64410	chr15	86302558	86338189	-	Yes	No	Yes	Yes	Yes	No	kelch like family member 25
KPNB1	inactive	3837	chr17	45727203	45761004	+	Yes	Yes	No	Yes	Yes	No	karyopherin subunit beta 1
L3MBTL4	inactive	91133	chr18	5954704	6414910	-	Yes	No	Yes	Yes	Yes	No	L3MBTL histone methyl-lysine binding protein 4
LBR	active	3930	chr1	225589203	225616557	-	No	Yes	Yes	No	Yes	No	lamin B receptor
LCA5	active	167691	chr6	80194707	80247147	-	Yes	No	Yes	No	Yes	No	lebercilin LCA5
LEKR1	active	389170	chr3	156544095	156763918	+	No	Yes	Yes	No	Yes	No	leucine, glutamate and lysine rich 1
LHFPL2	active	10184	chr5	77781037	77944648	-	Yes	Yes	No	Yes	Yes	No	LHFPL tetraspan subfamily member 2
LILRA5	inactive	353514	chr19	54818352	54824409	-	Yes	Yes	No	No	Yes	No	leukocyte immunoglobulin like receptor A5
LINC00426	inactive	100188949	chr13	30914406	30948036	-	Yes	Yes	No	No	Yes	No	long intergenic non-protein coding RNA 426
LINC00837	inactive	100507605	chr10	29078239	29084979	-	Yes	Yes	No	No	Yes	No	long intergenic non-protein coding RNA 837
LIPA	active	3988	chr10	90973325	91174382	-	Yes	No	Yes	Yes	Yes	No	lipase A, lysosomal acid type
LOC613038	inactive	613038	chr16	29476288	30218248	-	Yes	Yes	No	Yes	Yes	No
LPL	active	4023	chr8	19796581	19824770	+	Yes	Yes	No	Yes	Yes	No	lipoprotein lipase
LRP3	inactive	4037	chr19	33685598	33699773	+	No	Yes	Yes	Yes	Yes	No	LDL receptor related protein 3
LSM14B	active	149986	chr20	60697516	60710434	+	Yes	No	Yes	No	Yes	No	LSM family member 14B
LSP1	inactive	4046	chr11	1874199	1913493	+	Yes	Yes	No	No	Yes	No	lymphocyte specific protein 1
LYNX1	active	66004	chr8	143845755	143859640	-	No	Yes	Yes	No	Yes	No	Ly6/neurotoxin 1
LZTFL1	active	54585	chr3	45864809	45957216	-	Yes	No	Yes	Yes	Yes	No	leucine zipper transcription factor like 1
MAP2	active	4133	chr2	210288770	210598834	+	Yes	No	Yes	Yes	Yes	No	microtubule associated protein 2
MARCKS	active	4082	chr6	114178526	114184652	+	No	Yes	Yes	No	Yes	No	myristoylated alanine rich protein kinase C substrate
MCAM	inactive	4162	chr11	119179233	119187840	-	No	Yes	Yes	Yes	Yes	No	melanoma cell adhesion molecule
MED12L	active	116931	chr3	150803450	151154465	+	Yes	No	Yes	No	Yes	No	mediator complex subunit 12L
METTL24	active	728464	chr6	110567148	110731939	-	Yes	Yes	No	No	Yes	No	methyltransferase like 24
MIB1	inactive	57534	chr18	19284917	19450912	+	Yes	No	Yes	Yes	Yes	No	MIB E3 ubiquitin protein ligase 1
MIR3945	inactive	100500818	chr4	185772166	185772264	-	Yes	Yes	No	Yes	Yes	No	microRNA 3945
MITF	inactive	4286	chr3	69788585	70017488	+	Yes	No	Yes	Yes	Yes	No	melanocyte inducing transcription factor
MOGAT1	active	116255	chr2	223536456	223574649	+	Yes	No	Yes	No	Yes	No	monoacylglycerol O-acyltransferase 1
MOGAT2	active	80168	chr11	75428933	75442331	+	Yes	No	Yes	No	Yes	No	monoacylglycerol O-acyltransferase 2
MRPS24	active	64951	chr7	43906156	43909145	-	Yes	No	Yes	Yes	Yes	No	mitochondrial ribosomal protein S24
MSANTD4	active	84437	chr11	105878628	105892954	-	No	Yes	Yes	No	Yes	No	Myb/SANT DNA binding domain containing 4 with coiled-coils
MT1X	active	4501	chr16	56716381	56718108	+	Yes	No	Yes	Yes	Yes	No	metallothionein 1X
N4BP1	inactive	9683	chr16	48572636	48644120	-	Yes	Yes	No	Yes	Yes	No	NEDD4 binding protein 1
NAPB	active	63908	chr20	23355155	23402156	-	No	Yes	Yes	Yes	Yes	No	NSF attachment protein beta
NBPF1	active	55672	chr1	16888921	16940100	-	Yes	Yes	Yes	Yes	Yes	Yes	NBPF member 1
NDEL1	active	81565	chr17	8339169	8371495	+	Yes	No	Yes	Yes	Yes	No	nudE neurodevelopment protein 1 like 1
NIBAN3	inactive	199786	chr19	17634109	17664648	+	Yes	Yes	No	No	Yes	No	niban apoptosis regulator 3
NKX6-2	inactive	84504	chr10	134598319	134599537	-	No	Yes	Yes	No	Yes	No	NK6 homeobox 2
NNMT	active	4837	chr11	114128552	114183238	+	Yes	Yes	No	No	Yes	No	nicotinamide N-methyltransferase
NOP14	active	8602	chr4	2939663	2965118	-	Yes	No	Yes	No	Yes	No	NOP14 nucleolar protein
NPL	inactive	80896	chr1	182758583	182799519	+	Yes	No	Yes	No	Yes	No	N-acetylneuraminate pyruvate lyase
NPR3	active	4883	chr5	32710742	32791830	+	Yes	No	Yes	No	Yes	No	natriuretic peptide receptor 3
NUDCD1	active	84955	chr8	110253147	110346350	-	No	Yes	Yes	Yes	Yes	No	NudC domain containing 1
NUP205	active	23165	chr7	135242661	135333499	+	Yes	No	Yes	No	Yes	No	nucleoporin 205
ORAI2	inactive	80228	chr7	102073976	102097268	+	Yes	No	Yes	Yes	Yes	No	ORAI calcium release-activated calcium modulator 2
OSBP	active	5007	chr11	59341870	59383617	-	No	Yes	Yes	No	Yes	No	oxysterol binding protein
PACSIN2	active	11252	chr22	43265771	43411184	-	No	Yes	Yes	No	Yes	No	protein kinase C and casein kinase substrate in neurons 2
PAK4	active	10298	chr19	39616419	39670046	+	No	Yes	Yes	Yes	Yes	No	p21 (RAC1) activated kinase 4
PAN2	inactive	9924	chr12	56710006	56727837	-	Yes	Yes	No	Yes	Yes	No	poly(A) specific ribonuclease subunit PAN2
PARD3	active	56288	chr10	34398487	35104253	-	Yes	No	Yes	No	Yes	No	par-3 family cell polarity regulator
PAX6	inactive	5080	chr11	31806339	31839509	-	No	Yes	Yes	No	Yes	No	paired box 6
PBX1	inactive	5087	chr1	164528596	164854300	+	Yes	No	Yes	No	Yes	No	PBX homeobox 1
PCCA	active	5095	chr13	100741268	101182691	+	Yes	No	Yes	Yes	Yes	No	propionyl-CoA carboxylase subunit alpha
PCDH1	inactive	5097	chr5	141232672	141257944	-	Yes	No	Yes	Yes	Yes	No	protocadherin 1
PDIA2	active	64714	chr16	330605	337209	+	Yes	No	Yes	No	Yes	No	protein disulfide isomerase family A member 2
PHLDB1	active	23187	chr11	118477212	118528748	+	Yes	No	Yes	No	Yes	No	pleckstrin homology like domain family B member 1
PHLDB2	active	90102	chr3	111451326	111695364	+	Yes	Yes	No	No	Yes	No	pleckstrin homology like domain family B member 2
PHOSPHO1	inactive	162466	chr17	47300731	47308128	-	Yes	Yes	No	Yes	Yes	No	phosphoethanolamine/phosphocholine phosphatase 1
PIP5K1A	active	8394	chr1	151171020	151222007	+	No	Yes	Yes	Yes	Yes	No	phosphatidylinositol-4-phosphate 5-kinase type 1 alpha
PITPNM1	inactive	9600	chr11	67259238	67272843	-	No	Yes	Yes	No	Yes	No	phosphatidylinositol transfer protein membrane associated 1
PLA2G15	inactive	23659	chr16	68279246	68294961	+	Yes	Yes	No	No	Yes	No	phospholipase A2 group XV
PLSCR4	active	57088	chr3	145910123	145968966	-	Yes	Yes	No	No	Yes	No	phospholipid scramblase 4
PLXND1	inactive	23129	chr3	129274055	129325582	-	Yes	Yes	No	No	Yes	No	plexin D1
PNPO	active	55163	chr17	46018888	46026674	+	Yes	No	Yes	No	Yes	No	pyridoxamine 5'-phosphate oxidase
POLR2E	active	5434	chr19	1086577	1095391	-	No	Yes	Yes	Yes	Yes	No	RNA polymerase II, I and III subunit E
PPIL1	active	51645	chr6	36822605	36842800	-	Yes	No	Yes	No	Yes	No	peptidylprolyl isomerase like 1
PRKAR1B	inactive	5575	chr7	588833	767313	-	Yes	No	Yes	Yes	Yes	No	protein kinase cAMP-dependent type I regulatory subunit beta
PRKCI	active	5584	chr3	169940219	170023770	+	No	Yes	Yes	No	Yes	No	protein kinase C iota
PRKCZ	inactive	5590	chr1	1981908	2116834	+	Yes	No	Yes	Yes	Yes	No	protein kinase C zeta
PROM1	active	8842	chr4	15969848	16085623	-	Yes	No	Yes	No	Yes	No	prominin 1
PRTFDC1	inactive	56952	chr10	25137553	25241533	-	Yes	No	Yes	No	Yes	No	phosphoribosyl transferase domain containing 1
PTPRM	active	5797	chr18	7567313	8406859	+	Yes	Yes	No	No	Yes	No	protein tyrosine phosphatase receptor type M
RAB15	active	376267	chr14	65412531	65438875	-	Yes	Yes	No	No	Yes	No	RAB15, member RAS oncogene family
RAC2	inactive	5880	chr22	37621309	37640305	-	Yes	Yes	No	Yes	Yes	No	Rac family small GTPase 2
RAD17	active	5884	chr5	68665123	68710630	+	Yes	No	Yes	No	Yes	No	RAD17 checkpoint clamp loader component
RAD23B	inactive	5887	chr9	110045516	110094475	+	Yes	No	Yes	No	Yes	No	RAD23 homolog B, nucleotide excision repair protein
RALGDS	inactive	5900	chr9	135973106	136039301	-	Yes	No	Yes	Yes	Yes	No	ral guanine nucleotide dissociation stimulator
RCBTB2	inactive	1102	chr13	49063098	49110118	-	Yes	Yes	Yes	Yes	Yes	No	RCC1 and BTB domain containing protein 2
RCN1	active	5954	chr11	31838113	32127272	+	Yes	No	Yes	Yes	Yes	No	reticulocalbin 1
RDH14	active	57665	chr2	18735988	18741959	-	Yes	No	Yes	No	Yes	No	retinol dehydrogenase 14
RGS20	inactive	8601	chr8	54764367	54871863	+	No	Yes	Yes	No	Yes	No	regulator of G protein signaling 20
RGS9	active	8787	chr17	63133455	63223821	+	No	Yes	Yes	No	Yes	No	regulator of G protein signaling 9
RHEB	active	6009	chr7	151163097	151217010	-	No	Yes	Yes	No	Yes	No	Ras homolog, mTORC1 binding
RNF144B	inactive	255488	chr6	18387580	18469105	+	Yes	No	Yes	No	Yes	No	ring finger protein 144B
RNF44	inactive	22838	chr5	175953699	175965026	-	Yes	Yes	No	No	Yes	No	ring finger protein 44
RPS6KA2	active	6196	chr6	166822853	167275771	-	No	Yes	Yes	No	Yes	No	ribosomal protein S6 kinase A2
RRP9	active	9136	chr3	51967441	51975957	-	Yes	No	Yes	Yes	Yes	No	ribosomal RNA processing 9, U3 small nucleolar RNA binding protein
RSPH14	inactive	27156	chr22	23401592	23484241	-	Yes	No	Yes	No	Yes	No	radial spoke head 14 homolog
RUNX1	inactive	861	chr21	36160097	37357047	-	Yes	Yes	No	No	Yes	No	RUNX family transcription factor 1
RUNX2	inactive	860	chr6	45296053	45518819	+	Yes	Yes	Yes	Yes	Yes	Yes	RUNX family transcription factor 2
SCGB1C1	inactive	147199	chr11	193079	194573	+	Yes	Yes	No	No	Yes	No	secretoglobin family 1C member 1
SCOC	active	60592	chr4	141178439	141303710	+	Yes	No	Yes	No	Yes	No	short coiled-coil protein
SELENOS	active	55829	chr15	101811213	101817700	-	No	Yes	Yes	Yes	Yes	No	selenoprotein S
SERPINB9	active	5272	chr6	2887499	2903546	-	Yes	Yes	No	No	Yes	No	serpin family B member 9
SERPINE1	inactive	5054	chr7	100770369	100782547	+	Yes	Yes	No	Yes	Yes	No	serpin family E member 1
SH3BP2	inactive	6452	chr4	2794749	2842823	+	Yes	No	Yes	No	Yes	No	SH3 domain binding protein 2
SH3BP5	inactive	9467	chr3	15295862	15382901	-	Yes	No	Yes	No	Yes	No	SH3 domain binding protein 5
SIRPB1	inactive	10326	chr20	1545028	1600689	-	Yes	Yes	No	No	Yes	No	signal regulatory protein beta 1
SKI	inactive	6497	chr1	2160133	2241652	+	Yes	Yes	No	No	Yes	No	SKI proto-oncogene
SLC12A6	inactive	9990	chr15	34522196	34630265	-	Yes	No	Yes	No	Yes	No	solute carrier family 12 member 6
SLC16A5	inactive	9121	chr17	73083821	73102255	+	Yes	Yes	Yes	Yes	Yes	No	solute carrier family 16 member 5
SLC16A6	inactive	9120	chr17	66263166	66287405	-	Yes	Yes	No	No	Yes	No	solute carrier family 16 member 6
SLC17A7	active	57030	chr19	49932654	49944808	-	Yes	Yes	No	No	Yes	No	solute carrier family 17 member 7
SLC39A11	active	201266	chr17	70642084	71088853	-	Yes	Yes	Yes	Yes	Yes	No	solute carrier family 39 member 11
SLC45A1	active	50651	chr1	8384389	8404227	+	No	Yes	Yes	Yes	Yes	No	solute carrier family 45 member 1
SLFN11	inactive	91607	chr17	33677328	33700720	-	Yes	Yes	No	Yes	Yes	No	schlafen family member 11
SMAP2	inactive	64744	chr1	40839377	40888998	+	Yes	Yes	No	Yes	Yes	No	small ArfGAP2
SMARCD2	inactive	6603	chr17	61909440	61920351	-	Yes	No	Yes	Yes	Yes	No	SWI/SNF related, matrix associated, actin dependent regulator of chromatin, subfamily d, member 2
SMIM22	active	440335	chr16	4838397	4846492	+	Yes	No	Yes	No	Yes	No	small integral membrane protein 22
SNRNP25	active	79622	chr16	103828	107669	+	Yes	No	Yes	No	Yes	No	small nuclear ribonucleoprotein U11/U12 subunit 25
SORBS3	active	10174	chr8	22409250	22433008	+	No	Yes	Yes	Yes	Yes	No	sorbin and SH3 domain containing 3
SORL1	inactive	6653	chr11	121322911	121504471	+	Yes	No	Yes	No	Yes	No	sortilin related receptor 1
SPNS3	inactive	201305	chr17	4337218	4391499	+	Yes	Yes	No	Yes	Yes	No	SPNS lysolipid transporter 3, sphingosine-1-phosphate (putative)
SPON2	inactive	10417	chr4	1160720	1202750	-	No	Yes	Yes	No	Yes	No	spondin 2
SPTY2D1	active	144108	chr11	18627947	18656020	-	No	Yes	Yes	No	Yes	No	SPT2 chromatin protein domain containing 1
SRCIN1	inactive	80725	chr17	36686258	36762183	-	No	Yes	Yes	Yes	Yes	No	SRC kinase signaling inhibitor 1
SRRM1	active	10250	chr1	24969593	24999772	+	Yes	No	Yes	No	Yes	No	serine and arginine repetitive matrix 1
SSH1	active	54434	chr12	109176465	109251359	-	No	Yes	Yes	No	Yes	No	slingshot protein phosphatase 1
SSH2	inactive	85464	chr17	27952964	28257018	-	Yes	Yes	No	No	Yes	No	slingshot protein phosphatase 2
SUCLA2	active	8803	chr13	48516790	48612125	-	Yes	No	Yes	Yes	Yes	No	succinate-CoA ligase ADP-forming subunit beta
SULT1A1	active	6817	chr16	28616907	28634907	-	Yes	Yes	No	No	Yes	No	sulfotransferase family 1A member 1
SYF2	inactive	25949	chr1	25548766	25559013	-	No	Yes	Yes	No	Yes	No	SYF2 pre-mRNA splicing factor
SYK	active	6850	chr9	93564011	93660842	+	No	Yes	Yes	No	Yes	No	spleen associated tyrosine kinase
TAF4B	active	6875	chr18	23806408	23971650	+	Yes	Yes	No	No	Yes	No	TATA-box binding protein associated factor 4b
TAGAP	inactive	117289	chr6	159456026	159466184	-	Yes	No	Yes	Yes	Yes	No	T cell activation RhoGTPase activating protein
TCAIM	active	285343	chr3	44379610	44450940	+	No	Yes	Yes	No	Yes	No	T cell activation inhibitor, mitochondrial
TEX14	inactive	56155	chr17	56634037	56769416	-	Yes	Yes	No	No	Yes	No	testis expressed 14, intercellular bridge forming factor
TEX30	active	93081	chr13	103418462	103426149	-	No	Yes	Yes	Yes	Yes	No	testis expressed 30
TFR2	active	7036	chr7	100218038	100240402	-	Yes	No	Yes	No	Yes	No	transferrin receptor 2
TG	inactive	7038	chr8	133879204	134147143	+	Yes	Yes	No	No	Yes	No	thyroglobulin
TGM2	active	7052	chr20	36756863	36793700	-	Yes	Yes	No	No	Yes	No	transglutaminase 2
TJP2	active	9414	chr9	71736179	71870124	+	Yes	Yes	No	Yes	Yes	No	tight junction protein 2
TM7SF2	active	7108	chr11	64879325	64883707	+	Yes	No	Yes	No	Yes	No	transmembrane 7 superfamily member 2
TMEM41B	active	440026	chr11	9302200	9336315	-	Yes	No	Yes	No	Yes	No	transmembrane protein 41B
TMEM65	inactive	157378	chr8	125323158	125384940	-	Yes	Yes	No	No	Yes	No	transmembrane protein 65
TMEM71	inactive	137835	chr8	133722191	133772914	-	Yes	No	Yes	No	Yes	No	transmembrane protein 71
TMEM79	inactive	84283	chr1	156252703	156262234	+	Yes	Yes	No	No	Yes	No	transmembrane protein 79
TMEM97	active	27346	chr17	26646120	26655711	+	No	Yes	Yes	Yes	Yes	No	transmembrane protein 97
TNFRSF8	inactive	943	chr1	12123433	12204264	+	Yes	Yes	No	No	Yes	No	TNF receptor superfamily member 8
TNRC6B	active	23112	chr22	40440820	40731812	+	No	Yes	Yes	No	Yes	No	trinucleotide repeat containing adaptor 6B
TOR1A	active	1861	chr9	132575220	132586441	-	No	Yes	Yes	No	Yes	No	torsin family 1 member A
TOX2	inactive	84969	chr20	42543491	42698254	+	Yes	No	Yes	Yes	Yes	No	TOX high mobility group box family member 2
TRNAU1AP	active	54952	chr1	28879528	28905057	+	No	Yes	Yes	No	Yes	No	tRNA selenocysteine 1 associated protein 1
TTC7A	inactive	57217	chr2	47143295	47303275	+	Yes	Yes	No	No	Yes	No	tetratricopeptide repeat domain 7A
UBAP2L	active	9898	chr1	154192654	154243986	+	No	Yes	Yes	Yes	Yes	No	ubiquitin associated protein 2 like
UBFD1	active	56061	chr16	23568861	23585710	+	No	Yes	Yes	No	Yes	No	ubiquitin family domain containing 1
UHRF2	active	115426	chr9	6413150	6507051	+	Yes	No	Yes	No	Yes	No	ubiquitin like with PHD and ring finger domains 2
UPP1	active	7378	chr7	48128354	48148330	+	No	Yes	Yes	Yes	Yes	No	uridine phosphorylase 1
UVRAG	active	7405	chr11	75526211	75855282	+	Yes	No	Yes	No	Yes	No	UV radiation resistance associated
VWA8	active	23078	chr13	42140960	42535221	-	Yes	Yes	No	No	Yes	No	von Willebrand factor A domain containing 8
WDR81	inactive	124997	chr17	1619816	1641893	+	Yes	Yes	No	No	Yes	No	WD repeat domain 81
WDR91	active	29062	chr7	134868589	134896316	-	No	Yes	Yes	No	Yes	No	WD repeat domain 91
YWHAG	inactive	7532	chr7	75956107	75988342	-	Yes	Yes	No	No	Yes	No	tyrosine 3-monooxygenase/tryptophan 5-monooxygenase activation protein gamma
ZAR1	active	326340	chr4	48492308	48496422	+	Yes	No	Yes	Yes	Yes	No	zygote arrest 1
ZC3H13	active	23091	chr13	46529804	46626894	-	No	Yes	Yes	No	Yes	No	zinc finger CCCH-type containing 13
ZMYM5	active	9205	chr13	20397623	20437776	-	Yes	No	Yes	No	Yes	No	zinc finger MYM-type containing 5
ZMYND8	inactive	23613	chr20	45838380	45985474	-	Yes	No	Yes	Yes	Yes	No	zinc finger MYND-type containing 8
ZNF23	active	7571	chr16	71481502	71523217	-	Yes	Yes	Yes	No	Yes	No	zinc finger protein 23
ZNF254	active	9534	chr19	24216246	24312654	+	Yes	No	Yes	No	Yes	No	zinc finger protein 254
ZNF48	active	197407	chr16	30389632	30411429	+	No	Yes	Yes	No	Yes	No	zinc finger protein 48
ZNF585B	inactive	92285	chr19	37672480	37701451	-	Yes	Yes	No	No	Yes	No	zinc finger protein 585B
ZNF600	active	162966	chr19	53268747	53290034	-	Yes	No	Yes	No	Yes	No	zinc finger protein 600
ZNF649	active	65251	chr19	52392487	52408305	-	Yes	Yes	No	No	Yes	No	zinc finger protein 649
ZNF696	active	79943	chr8	144373558	144382120	+	Yes	No	Yes	No	Yes	No	zinc finger protein 696
ZNF775	active	285971	chr7	150076405	150095719	+	No	Yes	Yes	No	Yes	No	zinc finger protein 775
ALDH1A2	inactive	8854	chr15	58245621	58571462	-	Yes	Yes	No	Yes	No	No	aldehyde dehydrogenase 1 family member A2
ALKBH8	active	91801	chr11	107373452	107436461	-	Yes	No	Yes	Yes	No	No	alkB homolog 8, tRNA methyltransferase
ANK1	active	286	chr8	41510743	41754280	-	Yes	No	Yes	Yes	No	Yes	ankyrin 1
ARRDC2	active	27106	chr19	18111943	18124911	+	Yes	No	Yes	Yes	No	No	arrestin domain containing 2
ARSG	active	22901	chr17	66255322	66417000	+	No	Yes	Yes	Yes	No	Yes	arylsulfatase G
ATXN7	inactive	6314	chr3	63850232	63989136	+	Yes	No	Yes	Yes	No	No	ataxin 7
AZIN1	active	51582	chr8	103838535	103876397	-	Yes	No	Yes	Yes	No	No	antizyme inhibitor 1
BEND4	active	389206	chr4	42112869	42154895	-	Yes	Yes	No	Yes	No	Yes	BEN domain containing 4
BRF1	active	2972	chr14	105675622	105781914	-	No	Yes	Yes	Yes	No	No	BRF1 RNA polymerase III transcription initiation factor subunit
BSCL2	active	26580	chr11	62457733	62477091	-	Yes	No	Yes	Yes	No	No	BSCL2 lipid droplet biogenesis associated, seipin
CALCR	active	799	chr7	93053798	93204042	-	Yes	No	Yes	Yes	No	No	calcitonin receptor
CASP3	active	836	chr4	185548849	185570629	-	No	Yes	Yes	Yes	No	No	caspase 3
CATSPERG	active	57828	chr19	38826442	38861589	+	Yes	No	Yes	Yes	No	No	cation channel sperm associated auxiliary subunit gamma
CBFA2T2	inactive	9139	chr20	32077927	32237837	+	Yes	No	Yes	Yes	No	No	CBFA2/RUNX1 partner transcriptional co-repressor 2
CCR6	inactive	1235	chr6	167412815	167552629	+	Yes	No	Yes	Yes	No	Yes	C-C motif chemokine receptor 6
CEP70	active	80321	chr3	138213186	138313129	-	No	Yes	Yes	Yes	No	No	centrosomal protein 70
CHI3L2	inactive	1117	chr1	111770280	111786062	+	Yes	Yes	No	Yes	No	No	chitinase 3 like 2
CMPK2	active	129607	chr2	6980683	7006766	-	Yes	Yes	No	Yes	No	No	cytidine/uridine monophosphate kinase 2
CNST	active	163882	chr1	246729638	246831884	+	No	Yes	Yes	Yes	No	No	consortin, connexin sorting protein
COPS7B	active	64708	chr2	232646444	232673434	+	Yes	No	Yes	Yes	No	No	COP9 signalosome subunit 7B
CORO6	active	84940	chr17	27941773	27948441	-	Yes	No	Yes	Yes	No	No	coronin 6
CYTH3	active	9265	chr7	6201411	6312242	-	Yes	No	Yes	Yes	No	No	cytohesin 3
DDX52	active	11056	chr17	35972362	36003493	-	Yes	No	Yes	Yes	No	No	DExD-box helicase 52
DENND4C	inactive	55667	chr9	19230762	19374137	+	No	Yes	Yes	Yes	No	No	DENN domain containing 4C
DGKD	inactive	8527	chr2	234263152	234380743	+	No	Yes	Yes	Yes	No	No	diacylglycerol kinase delta
DGKH	active	160851	chr13	42614171	42830716	+	Yes	Yes	Yes	Yes	No	Yes	diacylglycerol kinase eta
DPH5	active	51611	chr1	101455179	101491644	-	Yes	No	Yes	Yes	No	No	diphthamide biosynthesis 5
DPYSL3	inactive	1809	chr5	146770370	146889619	-	No	Yes	Yes	Yes	No	Yes	dihydropyrimidinase like 3
DTX4	inactive	23220	chr11	58938902	58976060	+	No	Yes	Yes	Yes	No	No	deltex E3 ubiquitin ligase 4
ELK3	active	2004	chr12	96588206	96661606	+	Yes	Yes	No	Yes	No	No	ETS transcription factor ELK3
EPB41L3	inactive	23136	chr18	5392387	5630642	-	Yes	No	Yes	Yes	No	Yes	erythrocyte membrane protein band 4.1 like 3
EPS15L1	active	58513	chr19	16466054	16582823	-	No	Yes	Yes	Yes	No	Yes	epidermal growth factor receptor pathway substrate 15 like 1
ETV7	active	51513	chr6	36321997	36355577	-	Yes	Yes	No	Yes	No	No	ETS variant transcription factor 7
FAM86B1	inactive	85002	chr8	12039612	12051624	-	Yes	Yes	No	Yes	No	No	family with sequence similarity 86 member B1
FBLN2	active	2199	chr3	13573823	13679922	+	Yes	No	Yes	Yes	No	No	fibulin 2
FLVCR2	inactive	55640	chr14	76044939	76114512	+	No	Yes	Yes	Yes	No	No	FLVCR choline and putative heme transporter 2
FOXN2	active	3344	chr2	48541794	48606434	+	Yes	No	Yes	Yes	No	No	forkhead box N2
FOXO1	active	2308	chr13	41048130	41240734	-	No	Yes	Yes	Yes	No	No	forkhead box O1
FSTL1	active	11167	chr3	120113060	120169918	-	Yes	Yes	No	Yes	No	Yes	follistatin like 1
GARRE1	inactive	9710	chr19	34745455	34846471	+	Yes	Yes	No	Yes	No	No	granule associated Rac and RHOG effector 1
GCFC2	active	6936	chr2	75889831	75938111	-	No	Yes	Yes	Yes	No	No	GC-rich sequence DNA-binding factor 2
GCSAM	active	257144	chr3	111839687	111852152	-	Yes	Yes	Yes	Yes	No	Yes	germinal center associated signaling and motility
HERC1	active	8925	chr15	63900816	64126147	-	No	Yes	Yes	Yes	No	Yes	HECT and RLD domain containing E3 ubiquitin protein ligase family member 1
HGS	active	9146	chr17	79650961	79669151	+	No	Yes	Yes	Yes	No	No	hepatocyte growth factor-regulated tyrosine kinase substrate
IL6ST	inactive	3572	chr5	55230924	55290821	-	Yes	No	Yes	Yes	No	No	interleukin 6 cytokine family signal transducer
KCNK4	active	50801	chr11	64058792	64072239	+	Yes	Yes	Yes	Yes	No	No	potassium two pore domain channel subfamily K member 4
KLHL26	inactive	55295	chr19	18747837	18781302	+	Yes	Yes	No	Yes	No	No	kelch like family member 26
LARS2	active	23395	chr3	45430074	45590328	+	Yes	No	Yes	Yes	No	No	leucyl-tRNA synthetase 2, mitochondrial
LDHB	active	3945	chr12	21788274	21810789	-	Yes	Yes	No	Yes	No	No	lactate dehydrogenase B
LDLR	active	3949	chr19	11200037	11244505	+	No	Yes	Yes	Yes	No	No	low density lipoprotein receptor
LHFPL4	inactive	375323	chr3	9540044	9595486	-	Yes	No	Yes	Yes	No	No	LHFPL tetraspan subfamily member 4
LIMCH1	active	22998	chr4	41362803	41702061	+	No	Yes	Yes	Yes	No	No	LIM and calponin homology domains 1
LPO	inactive	4025	chr17	56315786	56345879	+	No	Yes	Yes	Yes	No	No	lactoperoxidase
MAP1B	active	4131	chr5	71403117	71505397	+	Yes	Yes	No	Yes	No	No	microtubule associated protein 1B
MARCHF10	active	162333	chr17	60778674	60885705	-	Yes	No	Yes	Yes	No	No	membrane associated ring-CH-type finger 10
MED15	active	51586	chr22	20861885	20941919	+	No	Yes	Yes	Yes	No	No	mediator complex subunit 15
MEIS1	inactive	4211	chr2	66662531	66799891	+	Yes	No	Yes	Yes	No	No	Meis homeobox 1
MIR4674	inactive	100616301	chr9	139440624	139440711	-	Yes	Yes	No	Yes	No	No	microRNA 4674
MLLT1	active	4298	chr19	6210391	6279959	-	No	Yes	Yes	Yes	No	No	MLLT1 super elongation complex subunit
MOB4	active	25843	chr2	198380294	198418423	+	No	Yes	Yes	Yes	No	No	MOB family member 4, phocein
MRC2	active	9902	chr17	60704761	60770962	+	Yes	No	Yes	Yes	No	Yes	mannose receptor C-type 2
MSI1	inactive	4440	chr12	120779132	120806983	-	Yes	No	Yes	Yes	No	No	musashi RNA binding protein 1
MTF1	inactive	4520	chr1	38275238	38325292	-	Yes	Yes	No	Yes	No	No	metal regulatory transcription factor 1
MTHFD2L	active	441024	chr4	74979895	75168814	+	No	Yes	Yes	Yes	No	No	methylenetetrahydrofolate dehydrogenase (NADP+ dependent) 2 like
MTMR10	inactive	54893	chr15	31231143	31283807	-	Yes	No	Yes	Yes	No	No	myotubularin related protein 10
MYO5A	inactive	4644	chr15	52599479	52821247	-	Yes	No	Yes	Yes	No	No	myosin VA
NASP	inactive	4678	chr1	46049659	46084578	+	Yes	Yes	No	Yes	No	No	nuclear autoantigenic sperm protein
NEDD1	active	121441	chr12	97301000	97347469	+	Yes	No	Yes	Yes	No	No	NEDD1 gamma-tubulin ring complex targeting factor
NKX2-2	active	4821	chr20	21491659	21494664	-	Yes	Yes	No	Yes	No	No	NK2 homeobox 2
NRG2	active	9542	chr5	139226363	139422884	-	Yes	No	Yes	Yes	No	No	neuregulin 2
ODF1	active	4956	chr8	103563847	103573245	+	No	Yes	Yes	Yes	No	Yes	outer dense fiber of sperm tails 1
OSBP2	active	23762	chr22	31089768	31303811	+	No	Yes	Yes	Yes	No	No	oxysterol binding protein 2
OTUD7A	active	161725	chr15	31775328	32162992	-	No	Yes	Yes	Yes	No	Yes	OTU deubiquitinase 7A
OXSR1	active	9943	chr3	38207025	38296979	+	No	Yes	Yes	Yes	No	No	oxidative stress responsive kinase 1
PCBP3	active	54039	chr21	47063682	47362368	+	No	Yes	Yes	Yes	No	No	poly(rC) binding protein 3
PCGF5	active	84333	chr10	92922768	93044088	+	Yes	Yes	No	Yes	No	No	polycomb group ring finger 5
PLEC	inactive	5339	chr8	144989320	145050913	-	No	Yes	Yes	Yes	No	No	plectin
PLEKHG3	inactive	26030	chr14	65171192	65211060	+	Yes	No	Yes	Yes	No	No	pleckstrin homology and RhoGEF domain containing G3
PNPLA1	active	285848	chr6	36210944	36276372	+	Yes	No	Yes	Yes	No	No	patatin like phospholipase domain containing 1
PNPT1	active	87178	chr2	55861197	55921045	-	Yes	No	Yes	Yes	No	No	polyribonucleotide nucleotidyltransferase 1
PPFIA3	active	8541	chr19	49622662	49654280	+	No	Yes	Yes	Yes	No	No	PTPRF interacting protein alpha 3
PPIAL4F	active	728945	chr1	148806014	148806799	+	Yes	Yes	No	Yes	No	No	peptidylprolyl isomerase A like 4F
PPIE	inactive	10450	chr1	40204516	40229586	+	No	Yes	Yes	Yes	No	No	peptidylprolyl isomerase E
PPM1G	active	5496	chr2	27604065	27632550	-	Yes	Yes	No	Yes	No	No	protein phosphatase, Mg2+/Mn2+ dependent 1G
PPP2R3A	active	5523	chr3	135684514	135866752	+	Yes	No	Yes	Yes	No	Yes	protein phosphatase 2 regulatory subunit B''alpha
PRIM2	active	5558	chr6	57182421	57513376	+	Yes	No	Yes	Yes	No	No	DNA primase subunit 2
PTPRR	inactive	5801	chr12	71031852	71314584	-	Yes	No	Yes	Yes	No	No	protein tyrosine phosphatase receptor type R
PXN	inactive	5829	chr12	120648241	120703574	-	Yes	Yes	No	Yes	No	No	paxillin
RALBP1	active	10928	chr18	9475006	9538106	+	No	Yes	Yes	Yes	No	Yes	ralA binding protein 1
RCOR1	active	23186	chr14	103058995	103196913	+	No	Yes	Yes	Yes	No	No	REST corepressor 1
SBNO1	inactive	55206	chr12	123773655	123849388	-	Yes	No	Yes	Yes	No	No	strawberry notch homolog 1
SGK3	active	23678	chr8	67624652	67774257	+	No	Yes	Yes	Yes	No	No	serum/glucocorticoid regulated kinase family member 3
SGMS1	active	259230	chr10	52065344	52384923	-	No	Yes	Yes	Yes	No	No	sphingomyelin synthase 1
SLC39A10	active	57181	chr2	196521531	196602426	+	Yes	No	Yes	Yes	No	No	solute carrier family 39 member 10
SMAD2	active	4087	chr18	45359465	45457517	-	Yes	No	Yes	Yes	No	No	SMAD family member 2
SMAP1	active	60682	chr6	71377478	71571716	+	Yes	Yes	Yes	Yes	No	Yes	small ArfGAP 1
SMG6	active	23293	chr17	1963132	2207069	-	Yes	Yes	Yes	Yes	No	Yes	SMG6 nonsense mediated mRNA decay factor
SOSTDC1	inactive	25928	chr7	16501105	16570205	-	No	Yes	Yes	Yes	No	No	sclerostin domain containing 1
SPMAP1	inactive	388381	chr17	36991340	36997642	-	Yes	Yes	No	Yes	No	No	sperm microtubule associated protein 1
STAC3	active	246329	chr12	57637241	57644976	-	Yes	Yes	No	Yes	No	No	SH3 and cysteine rich domain 3
SUSD6	active	9766	chr14	70078309	70181861	+	No	Yes	Yes	Yes	No	No	sushi domain containing 6
SYNJ2	active	8871	chr6	158402887	158520207	+	Yes	Yes	Yes	Yes	No	Yes	synaptojanin 2
TANK	active	10010	chr2	161993465	162092683	+	No	Yes	Yes	Yes	No	No	TRAF family member associated NFKB activator
TIAM2	active	26230	chr6	155153830	155578857	+	No	Yes	Yes	Yes	No	No	TIAM Rac1 associated GEF 2
TINF2	inactive	26277	chr14	24708850	24711880	-	Yes	Yes	No	Yes	No	No	TERF1 interacting nuclear factor 2
TMEM253	inactive	643382	chr14	21567095	21571883	+	No	Yes	Yes	Yes	No	No	transmembrane protein 253
TMX2	active	51075	chr11	57479994	57508445	+	Yes	No	Yes	Yes	No	No	thioredoxin related transmembrane protein 2
TNK2	inactive	10188	chr3	195590235	195638816	-	Yes	Yes	No	Yes	No	No	tyrosine kinase non receptor 2
TNS1	active	7145	chr2	218664511	218867718	-	No	Yes	Yes	Yes	No	No	tensin 1
TRAK1	inactive	22906	chr3	42132745	42267382	+	Yes	No	Yes	Yes	No	No	trafficking kinesin protein 1
TRDMT1	inactive	1787	chr10	17184981	17244070	-	Yes	No	Yes	Yes	No	No	tRNA aspartic acid methyltransferase 1
TRHDE	active	29953	chr12	72666528	73059422	+	Yes	Yes	No	Yes	No	No	thyrotropin releasing hormone degrading enzyme
TRIQK	active	286144	chr8	93895757	94029901	-	No	Yes	Yes	Yes	No	No	triple QxxK/R motif containing
TTC39A	active	22996	chr1	51752929	51810785	-	Yes	No	Yes	Yes	No	No	tetratricopeptide repeat domain 39A
TXNL1	active	9352	chr18	54270052	54318502	-	No	Yes	Yes	Yes	No	No	thioredoxin like 1
UBE4B	active	10277	chr1	10093040	10241296	+	No	Yes	Yes	Yes	No	No	ubiquitination factor E4B
VKORC1L1	active	154807	chr7	65338256	65419800	+	No	Yes	Yes	Yes	No	No	vitamin K epoxide reductase complex subunit 1 like 1
VMP1	inactive	81671	chr17	57784862	57917952	+	Yes	Yes	No	Yes	No	No	vacuole membrane protein 1
XXYLT1	active	152002	chr3	194789012	194991895	-	No	Yes	Yes	Yes	No	No	xyloside xylosyltransferase 1
ZMIZ1	active	57178	chr10	80828791	81076285	+	Yes	Yes	No	Yes	No	No	zinc finger MIZ-type containing 1
ZNF12	active	7559	chr7	6728063	6746566	-	Yes	No	Yes	Yes	No	No	zinc finger protein 12
ZNF555	active	148254	chr19	2841432	2860472	+	Yes	No	Yes	Yes	No	No	zinc finger protein 555
ZNF814	inactive	730051	chr19	58360098	58400442	-	No	Yes	Yes	Yes	No	No	zinc finger protein 814
ZNF826P	active	664701	chr19	20451077	20607771	-	Yes	Yes	No	Yes	No	No	zinc finger protein 826, pseudogene
ACTN1	active	87	chr14	69340839	69446083	-	No	Yes	Yes	No	No	Yes	actinin alpha 1
ADI1	inactive	55256	chr2	3501689	3523350	-	Yes	No	Yes	No	No	Yes	acireductone dioxygenase 1
AGR3	active	155465	chr7	16899029	16921613	-	Yes	Yes	No	No	No	Yes	anterior gradient 3, protein disulphide isomerase family member
AKAP1	inactive	8165	chr17	55162552	55198710	+	No	Yes	Yes	No	No	Yes	A-kinase anchoring protein 1
AKNA	active	80709	chr9	117096432	117160752	-	Yes	No	Yes	No	No	Yes	AT-hook transcription factor
ALG5	active	29880	chr13	37523907	37573504	-	No	Yes	Yes	No	No	Yes	ALG5 dolichyl-phosphate beta-glucosyltransferase
ANO7	active	50636	chr2	242127923	242164791	+	No	Yes	Yes	No	No	Yes	anoctamin 7
APOBEC3B	inactive	9582	chr22	39378403	39388784	+	Yes	Yes	No	No	No	Yes	apolipoprotein B mRNA editing enzyme catalytic subunit 3B
ARHGAP18	active	93663	chr6	129898239	130182692	-	Yes	Yes	No	No	No	Yes	Rho GTPase activating protein 18
ARHGAP25	active	9938	chr2	68906745	69053957	+	Yes	Yes	No	No	No	Yes	Rho GTPase activating protein 25
ARHGAP33	active	115703	chr19	36266416	36279724	+	Yes	No	Yes	No	No	Yes	Rho GTPase activating protein 33
ARHGEF28	active	64283	chr5	72921982	73237818	+	No	Yes	Yes	No	No	Yes	Rho guanine nucleotide exchange factor 28
ARHGEF7	active	8874	chr13	111767623	111958081	+	No	Yes	Yes	No	No	Yes	Rho guanine nucleotide exchange factor 7
B4GALT1	active	2683	chr9	33110638	33167356	-	Yes	Yes	Yes	No	No	Yes	beta-1,4-galactosyltransferase 1
BAIAP3	active	8938	chr16	1383605	1399442	+	Yes	Yes	No	No	No	Yes	BAI1 associated protein 3
BCR	inactive	613	chr22	23522551	23660224	+	No	Yes	Yes	No	No	Yes	BCR activator of RhoGEF and GTPase
BTN3A2	active	11118	chr6	26365397	26378548	+	Yes	Yes	No	No	No	Yes	butyrophilin subfamily 3 member A2
C14orf28	active	122525	chr14	45366506	45376460	+	Yes	Yes	No	No	No	Yes	chromosome 14 open reading frame 28
CACNA1C	active	775	chr12	2162415	2807115	+	No	Yes	Yes	No	No	Yes	calcium voltage-gated channel subunit alpha1 C
CACYBP	active	27101	chr1	174968570	174981163	+	Yes	No	Yes	No	No	Yes	calcyclin binding protein
CAMK2A	inactive	815	chr5	149599053	149669403	-	No	Yes	Yes	No	No	Yes	calcium/calmodulin dependent protein kinase II alpha
CARS1	inactive	833	chr11	3022151	3078681	-	No	Yes	Yes	No	No	Yes	cysteinyl-tRNA synthetase 1
CCNG1	active	900	chr5	162864576	162875205	+	Yes	No	Yes	No	No	Yes	cyclin G1
CD6	inactive	923	chr11	60739112	60787848	+	Yes	Yes	No	No	No	Yes	CD6 molecule
CDCA7	active	83879	chr2	174219560	174233718	+	No	Yes	Yes	No	No	Yes	cell division cycle associated 7
CDH20	active	28316	chr18	59000987	59222365	+	Yes	Yes	No	No	No	Yes	cadherin 20
CEP85L	active	387119	chr6	118781934	119031238	-	Yes	No	Yes	No	No	Yes	centrosomal protein 85 like
CKS2	active	1164	chr9	91926112	91931618	+	Yes	Yes	Yes	No	No	Yes	CDC28 protein kinase regulatory subunit 2
CLEC12A	active	160364	chr12	10103914	10138194	+	Yes	Yes	No	No	No	Yes	C-type lectin domain family 12 member A
CMIP	active	80790	chr16	81478774	81745367	+	Yes	No	Yes	No	No	Yes	c-Maf inducing protein
CMTM2	active	146225	chr16	66613350	66622177	+	Yes	No	Yes	No	No	Yes	CKLF like MARVEL transmembrane domain containing 2
COL2A1	active	1280	chr12	48366747	48398285	-	Yes	Yes	Yes	No	No	Yes	collagen type II alpha 1 chain
COL6A2	active	1292	chr21	47518032	47552763	+	No	Yes	Yes	No	No	Yes	collagen type VI alpha 2 chain
COX16	inactive	51241	chr14	70791797	70826448	-	Yes	Yes	No	No	No	Yes	cytochrome c oxidase assembly factor COX16
CPSF6	active	11052	chr12	69633316	69668138	+	No	Yes	Yes	No	No	Yes	cleavage and polyadenylation specific factor 6
CROCC	active	9696	chr1	17066767	17299474	+	No	Yes	Yes	No	No	Yes	ciliary rootlet coiled-coil, rootletin
DAB2	active	1601	chr5	39371775	39425335	-	Yes	No	Yes	No	No	Yes	DAB adaptor protein 2
DDX47	inactive	51202	chr12	12878850	12982915	+	No	Yes	Yes	No	No	Yes	DEAD-box helicase 47
DOCK9	active	23348	chr13	99445740	99738660	-	Yes	Yes	No	No	No	Yes	dedicator of cytokinesis 9
DPP3	inactive	10072	chr11	66247483	66277130	+	Yes	No	Yes	No	No	Yes	dipeptidyl peptidase 3
ECE1	active	1889	chr1	21543739	21672034	-	Yes	Yes	No	No	No	Yes	endothelin converting enzyme 1
EGLN3	active	112399	chr14	34393420	34420284	-	Yes	No	Yes	No	No	Yes	egl-9 family hypoxia inducible factor 3
ELMO1	active	9844	chr7	36892510	37488895	-	Yes	No	Yes	No	No	Yes	engulfment and cell motility 1
ELOVL7	active	79993	chr5	60047615	60140101	-	Yes	Yes	No	No	No	Yes	ELOVL fatty acid elongase 7
EMILIN1	active	11117	chr2	27301434	27309265	+	Yes	Yes	No	No	No	Yes	elastin microfibril interfacer 1
EPB41L2	active	2037	chr6	131160487	131384462	-	No	Yes	Yes	No	No	Yes	erythrocyte membrane protein band 4.1 like 2
EPHX2	active	2053	chr8	27348518	27402439	+	Yes	Yes	No	No	No	Yes	epoxide hydrolase 2
ERLIN1	inactive	10613	chr10	101909846	101945814	-	Yes	Yes	No	No	No	Yes	ER lipid raft associated 1
ESRRG	active	2104	chr1	216676587	217311097	-	Yes	No	Yes	No	No	Yes	estrogen related receptor gamma
ESYT2	inactive	57488	chr7	158523688	158622319	-	No	Yes	Yes	No	No	Yes	extended synaptotagmin 2
FADS2	active	9415	chr11	61583727	61634825	+	No	Yes	Yes	No	No	Yes	fatty acid desaturase 2
FAM13C	active	220965	chr10	61005888	61122661	-	No	Yes	Yes	No	No	Yes	family with sequence similarity 13 member C
FAM157A	active	728262	chr3	197879236	197935258	+	Yes	Yes	No	No	No	Yes	family with sequence similarity 157 member A
FBRSL1	active	57666	chr12	133067156	133161773	+	Yes	Yes	No	No	No	Yes	fibrosin like 1
FBXL12	active	54850	chr19	9920942	9929752	-	Yes	No	Yes	No	No	Yes	F-box and leucine rich repeat protein 12
FCHSD1	active	89848	chr5	141018868	141030986	-	No	Yes	Yes	No	No	Yes	FCH and double SH3 domains 1
FOXI3	active	344167	chr2	88747725	88752053	-	Yes	Yes	No	No	No	Yes	forkhead box I3
FRMD6	inactive	122786	chr14	51955838	52197444	+	No	Yes	Yes	No	No	Yes	FERM domain containing 6
GATA3-AS1	active	399717	chr10	8092412	8095447	-	Yes	Yes	No	No	No	Yes	GATA3 antisense RNA 1
GCNT2	active	2651	chr6	10492455	10629601	+	Yes	No	Yes	No	No	Yes	glucosaminyl (N-acetyl) transferase 2 (I blood group)
GJA4	active	2701	chr1	35258170	35261348	+	Yes	Yes	No	No	No	Yes	gap junction protein alpha 4
GPAT3	active	84803	chr4	84457066	84527027	+	No	Yes	Yes	No	No	Yes	glycerol-3-phosphate acyltransferase 3
GPC6	inactive	10082	chr13	93879077	95060273	+	Yes	No	Yes	No	No	Yes	glypican 6
GPR26	active	2849	chr10	125425870	125456913	+	Yes	Yes	No	No	No	Yes	G protein-coupled receptor 26
GPR27	inactive	2850	chr3	71803200	71804328	+	No	Yes	Yes	No	No	Yes	G protein-coupled receptor 27
GPX6	active	257202	chr6	28471072	28483570	-	Yes	Yes	No	No	No	Yes	glutathione peroxidase 6
GRTP1	active	79774	chr13	113978504	114018463	-	Yes	Yes	No	No	No	Yes	growth hormone regulated TBC protein 1
GSN	active	2934	chr9	123963760	124095120	+	No	Yes	Yes	No	No	Yes	gelsolin
H2BC11	active	8970	chr6	27100094	27100575	-	Yes	No	Yes	No	No	Yes	H2B clustered histone 11
HAGLR	active	401022	chr2	177037923	177053686	-	Yes	Yes	No	No	No	Yes	HOXD antisense growth-associated long non-coding RNA
HK3	inactive	3101	chr5	176307869	176326333	-	No	Yes	Yes	No	No	Yes	hexokinase 3
HOXD8	active	3234	chr2	176994421	176997423	+	Yes	Yes	No	No	No	Yes	homeobox D8
IFI44	active	10561	chr1	79115476	79129763	+	Yes	Yes	No	No	No	Yes	interferon induced protein 44
IGDCC3	active	9543	chr15	65619464	65670378	-	No	Yes	Yes	No	No	Yes	immunoglobulin superfamily DCC subclass member 3
JMJD1C	active	221037	chr10	64926987	65225722	-	Yes	No	Yes	No	No	Yes	jumonji domain containing 1C
KANK2	inactive	25959	chr19	11274942	11308467	-	No	Yes	Yes	No	No	Yes	KN motif and ankyrin repeat domains 2
KANK3	active	256949	chr19	8387467	8408146	-	Yes	Yes	No	No	No	Yes	KN motif and ankyrin repeat domains 3
KLF6	inactive	1316	chr10	3818187	3827473	-	Yes	Yes	No	No	No	Yes	KLF transcription factor 6
KSR1	active	8844	chr17	25799035	25950718	+	Yes	Yes	No	No	No	Yes	kinase suppressor of ras 1
LCP1	active	3936	chr13	46700057	46756459	-	Yes	No	Yes	No	No	Yes	lymphocyte cytosolic protein 1
LIMA1	active	51474	chr12	50569562	50677353	-	No	Yes	Yes	No	No	Yes	LIM domain and actin binding 1
LINC02981	active	441204	chr7	26438338	26538594	+	Yes	Yes	No	No	No	Yes	long intergenic non-protein coding RNA 2981
LMOD3	active	56203	chr3	69156038	69171746	-	Yes	Yes	Yes	No	No	Yes	leiomodin 3
LPIN1	inactive	23175	chr2	11817704	11967533	+	No	Yes	Yes	No	No	Yes	lipin 1
LRRC28	active	123355	chr15	99791651	99927280	+	Yes	Yes	Yes	No	No	Yes	leucine rich repeat containing 28
LRRC32	active	2615	chr11	76368567	76381791	-	No	Yes	Yes	No	No	Yes	leucine rich repeat containing 32
MAFA	active	389692	chr8	144510229	144512602	-	Yes	Yes	No	No	No	Yes	MAF bZIP transcription factor A
MAPKAP1	active	79109	chr9	128199672	128469513	-	No	Yes	Yes	No	No	Yes	MAPK associated protein 1
MAPRE2	active	10982	chr18	32556891	32723432	+	No	Yes	Yes	No	No	Yes	microtubule associated protein RP/EB family member 2
MAST1	inactive	22983	chr19	12949258	12985766	+	Yes	No	Yes	No	No	Yes	microtubule associated serine/threonine kinase 1
MC1R	active	4157	chr16	89984286	89987385	+	No	Yes	Yes	No	No	Yes	melanocortin 1 receptor
MRPL11	inactive	65003	chr11	66202549	66206310	-	Yes	Yes	No	No	No	Yes	mitochondrial ribosomal protein L11
MYO10	inactive	4651	chr5	16662015	16936385	-	No	Yes	Yes	No	No	Yes	myosin X
MYO18A	active	399687	chr17	27400527	27507407	-	Yes	No	Yes	No	No	Yes	myosin XVIIIA
NAV1	active	89796	chr1	201617449	201796102	+	Yes	No	Yes	No	No	Yes	neuron navigator 1
NAV2	active	89797	chr11	19372270	20143147	+	Yes	Yes	Yes	No	No	Yes	neuron navigator 2
NBPF20	inactive	100288142	chr1	144146810	146467744	+	Yes	No	Yes	No	No	Yes	NBPF member 20
NEXN	active	91624	chr1	78354199	78409578	+	Yes	No	Yes	No	No	Yes	nexilin F-actin binding protein
NFIB	inactive	4781	chr9	14081841	14398982	-	Yes	Yes	No	No	No	Yes	nuclear factor I B
NKPD1	active	284353	chr19	45653007	45663408	-	Yes	Yes	No	No	No	Yes	NTPase KAP family P-loop domain containing 1
NOPCHAP1	active	121053	chr12	105380097	105388505	+	No	Yes	Yes	No	No	Yes	NOP protein chaperone 1
NR2F2	inactive	7026	chr15	96869156	96883492	+	Yes	No	Yes	No	No	Yes	nuclear receptor subfamily 2 group F member 2
NRDC	active	4898	chr1	52254865	52344609	-	Yes	No	Yes	No	No	Yes	nardilysin convertase
NTHL1	active	4913	chr16	2089815	2097867	-	No	Yes	Yes	No	No	Yes	nth like DNA glycosylase 1
ONECUT3	inactive	390874	chr19	1753661	1775444	+	Yes	No	Yes	No	No	Yes	one cut homeobox 3
OSM	active	5008	chr22	30658818	30662829	-	Yes	Yes	Yes	No	No	Yes	oncostatin M
PCBP1	active	5093	chr2	70314584	70316334	+	Yes	No	Yes	No	No	Yes	poly(rC) binding protein 1
PCDHA1	inactive	56147	chr5	140165875	140391929	+	Yes	No	Yes	No	No	Yes	protocadherin alpha 1
PCDHB1	inactive	29930	chr5	140430978	140433512	+	Yes	No	Yes	No	No	Yes	protocadherin beta 1
PCSK9	inactive	255738	chr1	55505148	55530526	+	Yes	Yes	No	No	No	Yes	proprotein convertase subtilisin/kexin type 9
PDK4	inactive	5166	chr7	95212808	95225925	-	Yes	Yes	No	No	No	Yes	pyruvate dehydrogenase kinase 4
PEAR1	active	375033	chr1	156863522	156886226	+	Yes	Yes	No	No	No	Yes	platelet endothelial aggregation receptor 1
PHC2	active	1912	chr1	33789223	33896615	-	Yes	No	Yes	No	No	Yes	polyhomeotic homolog 2
PLEKHA8P1	active	51054	chr12	45566816	45609789	-	Yes	Yes	No	No	No	Yes	pleckstrin homology domain containing A8 pseudogene 1
POLG	active	5428	chr15	89859535	89878026	-	No	Yes	Yes	No	No	Yes	DNA polymerase gamma, catalytic subunit
POLQ	active	10721	chr3	121150272	121264853	-	Yes	No	Yes	No	No	Yes	DNA polymerase theta
POMGNT1	active	55624	chr1	46654352	46685977	-	No	Yes	Yes	No	No	Yes	protein O-linked mannose N-acetylglucosaminyltransferase 1 (beta 1,2-)
POU2F2	active	5452	chr19	42590261	42636625	-	Yes	Yes	No	No	No	Yes	POU class 2 homeobox 2
PRSS21	active	10942	chr16	2867163	2871723	+	Yes	No	Yes	No	No	Yes	serine protease 21
PSD3	inactive	23362	chr8	18384812	18871196	-	Yes	No	Yes	No	No	Yes	pleckstrin and Sec7 domain containing 3
PTCH1	active	5727	chr9	98205263	98279247	-	No	Yes	Yes	No	No	Yes	patched 1
PTP4A1	inactive	7803	chr6	64231650	64293489	+	Yes	Yes	No	No	No	Yes	protein tyrosine phosphatase 4A1
RAB8B	active	51762	chr15	63481727	63559973	+	Yes	No	Yes	No	No	Yes	RAB8B, member RAS oncogene family
RABGAP1L	active	9910	chr1	174128551	174964445	+	No	Yes	Yes	No	No	Yes	RAB GTPase activating protein 1 like
RAD50	inactive	10111	chr5	131891710	131980313	+	Yes	Yes	No	No	No	Yes	RAD50 double strand break repair protein
RAPGEF4	active	11069	chr2	173600524	173917620	+	Yes	No	Yes	No	No	Yes	Rap guanine nucleotide exchange factor 4
RBBP4	inactive	5928	chr1	33116748	33151812	+	Yes	No	Yes	No	No	Yes	RB binding protein 4, chromatin remodeling factor
RHBDF2	active	79651	chr17	74466974	74497509	-	Yes	Yes	No	No	No	Yes	rhomboid 5 homolog 2
RMND5A	active	64795	chr2	86947413	88038768	+	Yes	Yes	No	No	No	Yes	required for meiotic nuclear division 5 homolog A
RPS24	inactive	6229	chr10	79793517	79816571	+	Yes	Yes	No	No	No	Yes	ribosomal protein S24
RPTOR	active	57521	chr17	78518624	78940173	+	Yes	No	Yes	No	No	Yes	regulatory associated protein of MTOR complex 1
SEPTIN9	active	10801	chr17	75277491	75496678	+	Yes	Yes	Yes	No	No	Yes	septin 9
SFT2D3	inactive	84826	chr2	128458596	128461407	+	Yes	Yes	No	No	No	Yes	SFT2 domain containing 3
SHLD2	inactive	54537	chr10	88854952	88951222	+	No	Yes	Yes	No	No	Yes	shieldin complex subunit 2
SIGLEC7	inactive	27036	chr19	51645557	51656783	+	Yes	No	Yes	No	No	Yes	sialic acid binding Ig like lectin 7
SLC4A8	active	9498	chr12	51785100	51909547	+	No	Yes	Yes	No	No	Yes	solute carrier family 4 member 8
SMIM8	active	57150	chr6	88032305	88085428	+	No	Yes	Yes	No	No	Yes	small integral membrane protein 8
SNPH	active	9751	chr20	1246959	1289971	+	Yes	Yes	No	No	No	Yes	syntaphilin
SPIDR	active	23514	chr8	48173488	48678652	+	Yes	No	Yes	No	No	Yes	scaffold protein involved in DNA repair
STARD13	inactive	90627	chr13	33677271	34250932	-	Yes	Yes	No	No	No	Yes	StAR related lipid transfer domain containing 13
STMN1	active	3925	chr1	26210676	26233368	-	Yes	Yes	No	No	No	Yes	stathmin 1
TAFA1	active	407738	chr3	68040733	68594771	+	No	Yes	Yes	No	No	Yes	TAFA chemokine like family member 1
TBCD	active	6904	chr17	80709939	80901062	+	Yes	Yes	No	No	No	Yes	tubulin folding cofactor D
TGFA	active	7039	chr2	70674411	70781147	-	No	Yes	Yes	No	No	Yes	transforming growth factor alpha
THTPA	active	79178	chr14	23980968	24028790	+	Yes	No	Yes	No	No	Yes	thiamine triphosphatase
TMEM40	active	55287	chr3	12775391	12810956	-	Yes	No	Yes	No	No	Yes	transmembrane protein 40
TNIK	active	23043	chr3	170780291	171178197	-	Yes	No	Yes	No	No	Yes	TRAF2 and NCK interacting kinase
TNIP1	active	10318	chr5	150409503	150467221	-	Yes	No	Yes	No	No	Yes	TNFAIP3 interacting protein 1
TNNI2	active	7136	chr11	1860232	1862910	+	Yes	No	Yes	No	No	Yes	troponin I2, fast skeletal type
TOMM70	inactive	9868	chr3	100082302	100120242	-	Yes	Yes	No	No	No	Yes	translocase of outer mitochondrial membrane 70
TPT1	active	7178	chr13	45911303	45915297	-	Yes	No	Yes	No	No	Yes	tumor protein, translationally-controlled 1
TRABD2B	inactive	388630	chr1	48226199	48462562	-	Yes	No	Yes	No	No	Yes	TraB domain containing 2B
TRIP4	active	9325	chr15	64680002	64747502	+	Yes	No	Yes	No	No	Yes	thyroid hormone receptor interactor 4
USF1	active	7391	chr1	161009040	161015769	-	Yes	Yes	No	No	No	Yes	upstream transcription factor 1
VWA5B2	active	90113	chr3	183948316	183960117	+	No	Yes	Yes	No	No	Yes	von Willebrand factor A domain containing 5B2
WDSUB1	active	151525	chr2	160092303	160143236	-	Yes	No	Yes	No	No	Yes	WD repeat, sterile alpha motif and U-box domain containing 1
WNT2	active	7472	chr7	116916685	116963343	-	No	Yes	Yes	No	No	Yes	Wnt family member 2
ZBTB2	active	57621	chr6	151685249	151712677	-	Yes	Yes	No	No	No	Yes	zinc finger and BTB domain containing 2
ZFP69B	active	65243	chr1	40915773	40929390	+	No	Yes	Yes	No	No	Yes	ZFP69 zinc finger protein B
ZNF395	active	55893	chr8	28203101	28347835	-	No	Yes	Yes	No	No	Yes	zinc finger protein 395
ZNF581	active	51545	chr19	56146824	56156989	+	Yes	Yes	No	No	No	Yes	zinc finger protein 581
ZNF875	active	284459	chr19	37803738	37855357	+	Yes	No	Yes	No	No	Yes	zinc finger protein 875
Note:"Yes" indicates a significant difference (p < 0.05); "No"indicates no significant difference.
