# Supplementary material for: Cell‐free epigenomes enhanced fragmentomics‐based model for early detection of lung cancer
Source: Clin Transl Med. 2025 Feb 5;15(2):e70225. doi: 10.1002/ctm2.70225 (PMC11798665; doi:10.1002/ctm2.70225)
Supplement: Supplementary file 5 — Supporting Information [file CTM2-15-e70225-s004.xlsx]

## Sheet: Table S4
Supplementary Table 4 List of Epigenetically Regulated Genes (Cancer vs Healthy)
gene	H3K4me3_active	H3K4me3_inactive	Methylation_active	Methylation_inactive	NDR_active	NDR_inactive	description
A1BG	No	No	No	No	Yes	No	alpha-1-B glycoprotein
A1CF	No	No	No	No	Yes	No	APOBEC1 complementation factor
AAMDC	No	No	No	No	Yes	No	adipogenesis associated Mth938 domain containing
ABAT	No	No	No	No	Yes	No	4-aminobutyrate aminotransferase
ABCA10	No	No	No	No	No	Yes	ATP binding cassette subfamily A member 10
ABCA2	No	No	No	No	Yes	No	ATP binding cassette subfamily A member 2
ABCA5	No	Yes	No	No	Yes	No	ATP binding cassette subfamily A member 5
ABCA6	No	Yes	No	No	No	No	ATP binding cassette subfamily A member 6
ABCA8	No	No	Yes	No	Yes	No	ATP binding cassette subfamily A member 8
ABCA9	No	Yes	No	No	No	No	ATP binding cassette subfamily A member 9
ABCB1	Yes	No	Yes	No	No	No	ATP binding cassette subfamily B member 1
ABCB10	Yes	No	No	No	No	No	ATP binding cassette subfamily B member 10
ABCC1	No	No	No	No	Yes	No	ATP binding cassette subfamily C member 1 (ABCC1 blood group)
ABCC11	No	No	Yes	No	No	No	ATP binding cassette subfamily C member 11
ABCC3	No	Yes	No	No	No	No	ATP binding cassette subfamily C member 3
ABCC4	No	No	Yes	No	No	No	ATP binding cassette subfamily C member 4 (PEL blood group)
ABCC6P2	Yes	No	No	No	No	No	ATP binding cassette subfamily C member 6 pseudogene 2
ABCC9	Yes	No	No	No	No	No	ATP binding cassette subfamily C member 9
ABCF3	No	No	No	No	No	Yes	ATP binding cassette subfamily F member 3
ABCG1	No	Yes	No	No	No	Yes	ATP binding cassette subfamily G member 1
ABCG2	Yes	No	No	No	Yes	No	ATP binding cassette subfamily G member 2 (JR blood group)
ABCG4	Yes	No	No	No	No	No	ATP binding cassette subfamily G member 4
ABHD11	No	No	No	No	Yes	No	abhydrolase domain containing 11
ABHD12	No	No	No	Yes	No	No	abhydrolase domain containing 12, lysophospholipase
ABHD12B	Yes	No	Yes	No	No	No	abhydrolase domain containing 12B
ABHD13	No	No	Yes	No	Yes	No	abhydrolase domain containing 13
ABHD17B	No	No	No	No	Yes	No	abhydrolase domain containing 17B, depalmitoylase
ABHD2	No	Yes	No	No	Yes	No	abhydrolase domain containing 2, acylglycerol lipase
ABHD4	No	No	No	No	Yes	No	abhydrolase domain containing 4, N-acyl phospholipase B
ABHD5	No	Yes	No	No	No	No	abhydrolase domain containing 5, lysophosphatidic acid acyltransferase
ABI3	No	Yes	No	No	No	No	ABI family member 3
ABL1	No	No	Yes	No	No	No	ABL proto-oncogene 1, non-receptor tyrosine kinase
ABL2	No	No	No	No	Yes	No	ABL proto-oncogene 2, non-receptor tyrosine kinase
ABLIM1	No	No	Yes	No	Yes	No	actin binding LIM protein 1
ABLIM2	Yes	No	No	No	No	No	actin binding LIM protein family member 2
ABLIM3	Yes	No	No	No	No	No	actin binding LIM protein family member 3
ABR	No	Yes	No	Yes	No	No	ABR activator of RhoGEF and GTPase
ABRA	No	No	No	No	Yes	No	actin binding Rho activating protein
ABRAXAS2	No	No	No	No	Yes	No	abraxas 2, BRISC complex subunit
ABT1	No	No	No	No	No	Yes	activator of basal transcription 1
ACACA	No	No	No	No	No	Yes	acetyl-CoA carboxylase alpha
ACAD10	No	No	No	No	Yes	No	acyl-CoA dehydrogenase family member 10
ACADL	No	No	No	No	Yes	No	acyl-CoA dehydrogenase long chain
ACADS	No	No	No	No	Yes	No	acyl-CoA dehydrogenase short chain
ACAP2	No	No	No	No	Yes	No	ArfGAP with coiled-coil, ankyrin repeat and PH domains 2
ACAP3	No	No	No	Yes	No	No	ArfGAP with coiled-coil, ankyrin repeat and PH domains 3
ACAT1	No	No	No	No	Yes	No	acetyl-CoA acetyltransferase 1
ACAT2	No	No	No	No	Yes	No	acetyl-CoA acetyltransferase 2
ACBD4	No	No	No	No	Yes	No	acyl-CoA binding domain containing 4
ACBD5	No	No	No	No	Yes	No	acyl-CoA binding domain containing 5
ACHE	No	No	No	Yes	No	No	acetylcholinesterase (Yt blood group)
ACIN1	No	Yes	No	No	Yes	No	apoptotic chromatin condensation inducer 1
ACKR3	No	Yes	No	No	No	No	atypical chemokine receptor 3
ACOT13	No	No	No	No	Yes	No	acyl-CoA thioesterase 13
ACOX1	No	No	No	No	Yes	No	acyl-CoA oxidase 1
ACOX3	No	No	No	No	Yes	No	acyl-CoA oxidase 3, pristanoyl
ACP3	No	Yes	No	No	No	No	acid phosphatase 3
ACSL5	No	Yes	No	No	No	No	acyl-CoA synthetase long chain family member 5
ACSM3	No	Yes	No	No	No	No	acyl-CoA synthetase medium chain family member 3
ACSM4	No	No	No	No	Yes	No	acyl-CoA synthetase medium chain family member 4
ACSS2	No	No	No	No	Yes	No	acyl-CoA synthetase short chain family member 2
ACSS3	Yes	No	No	No	No	No	acyl-CoA synthetase short chain family member 3
ACTG1P25	Yes	No	No	No	No	No	actin gamma 1 pseudogene 25
ACTL6B	No	Yes	No	No	No	No	actin like 6B
ACTN1	No	Yes	No	Yes	No	No	actinin alpha 1
ACTN4	No	Yes	Yes	No	Yes	No	actinin alpha 4
ACTR10	No	No	No	No	Yes	No	actin related protein 10
ACTR1A	No	No	No	No	Yes	No	actin related protein 1A
ACTR8	No	No	Yes	No	Yes	No	actin related protein 8
ACVR1C	No	No	No	Yes	No	No	activin A receptor type 1C
ACVRL1	No	Yes	No	No	No	No	activin A receptor like type 1
ADAD1	No	No	No	No	Yes	No	adenosine deaminase domain containing 1
ADAM10	No	Yes	No	No	No	No	ADAM metallopeptidase domain 10
ADAM11	No	No	No	No	Yes	No	ADAM metallopeptidase domain 11
ADAM19	No	No	No	No	Yes	No	ADAM metallopeptidase domain 19
ADAM21P1	No	No	No	Yes	No	No	ADAM metallopeptidase domain 21 pseudogene 1
ADAM23	No	No	No	No	No	Yes	ADAM metallopeptidase domain 23
ADAMTS10	Yes	No	No	No	No	No	ADAM metallopeptidase with thrombospondin type 1 motif 10
ADAMTS13	No	No	No	No	No	Yes	ADAM metallopeptidase with thrombospondin type 1 motif 13
ADAMTS17	No	No	No	Yes	No	No	ADAM metallopeptidase with thrombospondin type 1 motif 17
ADAMTS3	Yes	No	No	No	No	No	ADAM metallopeptidase with thrombospondin type 1 motif 3
ADAMTS5	No	No	No	Yes	No	No	ADAM metallopeptidase with thrombospondin type 1 motif 5
ADAMTS7	Yes	No	No	No	No	No	ADAM metallopeptidase with thrombospondin type 1 motif 7
ADAMTSL1	No	No	No	No	Yes	No	ADAMTS like 1
ADAMTSL4	No	Yes	No	No	No	No	ADAMTS like 4
ADAR	No	Yes	No	No	No	No	adenosine deaminase RNA specific
ADARB1	No	Yes	No	Yes	No	No	adenosine deaminase RNA specific B1
ADAT3	No	No	Yes	No	No	No	adenosine deaminase tRNA specific 3
ADCY2	Yes	No	No	No	No	No	adenylate cyclase 2
ADCY5	Yes	No	No	No	No	No	adenylate cyclase 5
ADCY8	No	No	No	Yes	No	No	adenylate cyclase 8
ADCY9	No	Yes	No	No	No	No	adenylate cyclase 9
ADD1	No	No	No	No	Yes	No	adducin 1
ADD2	No	No	No	Yes	No	Yes	adducin 2
ADD3	No	Yes	No	No	No	No	adducin 3
ADGRA1	No	No	No	No	No	Yes	adhesion G protein-coupled receptor A1
ADGRA2	No	No	Yes	No	No	No	adhesion G protein-coupled receptor A2
ADGRA3	Yes	No	No	No	No	No	adhesion G protein-coupled receptor A3
ADGRE2	No	Yes	No	Yes	No	Yes	adhesion G protein-coupled receptor E2
ADGRE5	No	Yes	No	Yes	Yes	No	adhesion G protein-coupled receptor E5
ADGRF5	No	No	Yes	No	No	No	adhesion G protein-coupled receptor F5
ADGRG1	No	Yes	No	No	No	No	adhesion G protein-coupled receptor G1
ADGRG6	No	No	No	No	No	Yes	adhesion G protein-coupled receptor G6
ADGRL2	No	Yes	No	No	No	Yes	adhesion G protein-coupled receptor L2
ADH1C	No	No	No	No	Yes	No	alcohol dehydrogenase 1C (class I), gamma polypeptide
ADH5	No	No	No	No	Yes	No	alcohol dehydrogenase 5 (class III), chi polypeptide
ADIPOR1	No	No	Yes	No	Yes	No	adiponectin receptor 1
ADIPOR2	No	No	No	Yes	No	No	adiponectin receptor 2
ADK	No	No	No	No	Yes	No	adenosine kinase
ADM5	No	No	No	No	Yes	No	adrenomedullin 5 (putative)
ADORA2A-AS1	No	Yes	No	No	No	No	ADORA2A antisense RNA 1
ADORA3	No	Yes	No	No	No	No	adenosine A3 receptor
ADPGK	No	No	No	No	Yes	No	ADP dependent glucokinase
ADRA2A	No	No	No	No	Yes	No	adrenoceptor alpha 2A
ADRB1	Yes	No	No	No	No	No	adrenoceptor beta 1
ADSS1	No	Yes	No	No	No	No	adenylosuccinate synthase 1
ADTRP	No	Yes	No	Yes	No	Yes	androgen dependent TFPI regulating protein
AEBP1	No	No	No	No	No	Yes	AE binding protein 1
AEN	No	No	No	No	Yes	No	apoptosis enhancing nuclease
AFAP1-AS1	No	Yes	No	No	No	No	AFAP1 antisense RNA 1
AFAP1L2	Yes	No	No	No	No	No	actin filament associated protein 1 like 2
AFF3	No	No	No	No	No	Yes	ALF transcription elongation factor 3
AFF4	No	Yes	No	No	No	No	ALF transcription elongation factor 4
AFM	No	No	No	No	Yes	No	afamin
AFTPH	No	No	No	No	Yes	No	aftiphilin
AGAP1	Yes	No	No	Yes	No	No	ArfGAP with GTPase domain, ankyrin repeat and PH domain 1
AGAP11	Yes	No	No	No	No	No	ArfGAP with GTPase domain, ankyrin repeat and PH domain 11
AGAP3	Yes	No	No	Yes	No	No	ArfGAP with GTPase domain, ankyrin repeat and PH domain 3
AGAP4	No	No	No	No	No	Yes	ArfGAP with GTPase domain, ankyrin repeat and PH domain 4
AGAP9	No	No	No	No	Yes	No	ArfGAP with GTPase domain, ankyrin repeat and PH domain 9
AGBL1	No	No	No	No	Yes	No	AGBL carboxypeptidase 1
AGBL4	No	No	Yes	No	No	No	AGBL carboxypeptidase 4
AGBL5	No	Yes	No	No	No	No	AGBL carboxypeptidase 5
AGFG2	No	No	No	No	Yes	No	ArfGAP with FG repeats 2
AGK	No	No	Yes	No	No	No	acylglycerol kinase
AGL	Yes	No	No	No	No	No	amylo-alpha-1, 6-glucosidase, 4-alpha-glucanotransferase
AGO1	No	Yes	No	No	No	Yes	argonaute RISC component 1
AGO3	No	No	No	No	Yes	No	argonaute RISC catalytic component 3
AGO4	No	Yes	No	No	No	Yes	argonaute RISC component 4
AGPAT1	No	No	No	No	Yes	No	1-acylglycerol-3-phosphate O-acyltransferase 1
AGPAT2	No	Yes	No	No	No	No	1-acylglycerol-3-phosphate O-acyltransferase 2
AGPAT3	No	No	Yes	No	No	No	1-acylglycerol-3-phosphate O-acyltransferase 3
AGR2	No	No	Yes	No	No	No	anterior gradient 2, protein disulphide isomerase family member
AGR3	Yes	No	No	No	No	No	anterior gradient 3, protein disulphide isomerase family member
AGRN	Yes	No	Yes	No	No	No	agrin
AGRP	No	Yes	No	No	No	No	agouti related neuropeptide
AGTRAP	No	Yes	No	Yes	No	No	angiotensin II receptor associated protein
AHI1	No	No	No	No	Yes	No	Abelson helper integration site 1
AHNAK	No	Yes	No	No	No	No	AHNAK nucleoprotein
AHRR	No	No	No	Yes	No	No	aryl hydrocarbon receptor repressor
AICDA	No	Yes	No	No	No	No	activation induced cytidine deaminase
AIF1L	No	No	No	No	No	Yes	allograft inflammatory factor 1 like
AIFM3	No	No	Yes	No	No	No	apoptosis inducing factor mitochondria associated 3
AIG1	No	Yes	No	No	No	Yes	androgen induced 1
AIM2	No	Yes	No	No	Yes	No	absent in melanoma 2
AIRE	No	No	No	Yes	No	No	autoimmune regulator
AJUBA	No	No	No	No	Yes	No	ajuba LIM protein
AK4	No	Yes	No	No	No	No	adenylate kinase 4
AKAP12	No	No	Yes	No	No	No	A-kinase anchoring protein 12
AKAP5	Yes	No	Yes	No	No	No	A-kinase anchoring protein 5
AKAP7	No	No	No	Yes	No	No	A-kinase anchoring protein 7
AKAP8	No	No	No	No	Yes	No	A-kinase anchoring protein 8
AKAP8L	No	Yes	No	No	Yes	No	A-kinase anchoring protein 8 like
AKNA	No	Yes	No	No	No	No	AT-hook transcription factor
AKNAD1	No	Yes	No	No	No	No	AKNA domain containing 1
AKR1C3	No	No	No	No	Yes	No	aldo-keto reductase family 1 member C3
AKR1C4	No	Yes	No	No	No	No	aldo-keto reductase family 1 member C4
AKT1	No	Yes	No	No	No	No	AKT serine/threonine kinase 1
AKT1S1	No	Yes	No	No	No	No	AKT1 substrate 1
AKT2	No	No	No	No	Yes	No	AKT serine/threonine kinase 2
AKT3	No	No	Yes	No	No	No	AKT serine/threonine kinase 3
AKTIP	No	No	No	No	Yes	No	AKT interacting protein
ALDH18A1	No	No	No	No	Yes	No	aldehyde dehydrogenase 18 family member A1
ALDH1A2	No	Yes	No	No	No	No	aldehyde dehydrogenase 1 family member A2
ALDH1B1	Yes	No	No	No	No	No	aldehyde dehydrogenase 1 family member B1
ALDH1L2	Yes	No	Yes	No	No	No	aldehyde dehydrogenase 1 family member L2
ALDH3B1	No	Yes	No	No	No	No	aldehyde dehydrogenase 3 family member B1
ALDH6A1	No	No	No	No	Yes	No	aldehyde dehydrogenase 6 family member A1
ALDH7A1	Yes	No	No	No	No	No	aldehyde dehydrogenase 7 family member A1
ALDOA	No	No	No	No	Yes	No	aldolase, fructose-bisphosphate A
ALG1	Yes	No	Yes	No	No	No	ALG1 chitobiosyldiphosphodolichol beta-mannosyltransferase
ALG10	No	Yes	No	No	No	No	ALG10 alpha-1,2-glucosyltransferase
ALG6	No	No	No	Yes	Yes	No	ALG6 alpha-1,3-glucosyltransferase
ALG8	Yes	No	No	No	No	No	ALG8 alpha-1,3-glucosyltransferase
ALKAL2	Yes	No	No	No	No	No	ALK and LTK ligand 2
ALKBH2	No	No	No	No	No	Yes	alkB homolog 2, alpha-ketoglutarate dependent dioxygenase
ALKBH6	Yes	No	No	No	No	No	alkB homolog 6
ALMS1P1	No	No	Yes	No	No	No	ALMS1 pseudogene 1
ALOX12	No	No	No	No	Yes	No	arachidonate 12-lipoxygenase, 12S type
ALOX15B	No	Yes	No	No	No	No	arachidonate 15-lipoxygenase type B
ALOX5	No	No	No	No	No	Yes	arachidonate 5-lipoxygenase
ALPK1	No	Yes	No	No	No	No	alpha kinase 1
AMBP	No	No	No	No	No	Yes	alpha-1-microglobulin/bikunin precursor
AMDHD1	No	No	Yes	No	No	No	amidohydrolase domain containing 1
AMDHD2	No	Yes	No	No	No	No	amidohydrolase domain containing 2
AMER3	No	No	No	No	Yes	No	APC membrane recruitment protein 3
AMH	No	No	Yes	No	No	No	anti-Mullerian hormone
AMN1	No	Yes	No	No	No	No	antagonist of mitotic exit network 1 homolog
AMOTL1	Yes	No	No	No	No	No	angiomotin like 1
AMOTL2	No	Yes	No	Yes	No	No	angiomotin like 2
AMPD2	No	Yes	No	No	No	No	adenosine monophosphate deaminase 2
AMPD3	No	Yes	No	No	No	Yes	adenosine monophosphate deaminase 3
AMPH	Yes	No	Yes	No	No	No	amphiphysin
AMZ2	No	No	No	No	Yes	No	archaelysin family metallopeptidase 2
ANAPC15	No	Yes	No	No	No	No	anaphase promoting complex subunit 15
ANAPC16	No	No	No	Yes	No	No	anaphase promoting complex subunit 16
ANGEL1	Yes	No	No	No	No	No	angel homolog 1
ANGPT1	No	No	No	No	Yes	No	angiopoietin 1
ANGPTL2	No	No	No	No	Yes	No	angiopoietin like 2
ANK1	No	No	No	Yes	Yes	No	ankyrin 1
ANK2	Yes	No	No	No	Yes	No	ankyrin 2
ANK3	No	Yes	No	No	No	No	ankyrin 3
ANKAR	No	Yes	No	Yes	No	No	ankyrin and armadillo repeat containing
ANKDD1A	No	Yes	No	No	Yes	No	ankyrin repeat and death domain containing 1A
ANKHD1	No	No	No	No	Yes	No	ankyrin repeat and KH domain containing 1
ANKIB1	No	No	No	No	Yes	No	ankyrin repeat and IBR domain containing 1
ANKMY2	Yes	No	No	No	No	No	ankyrin repeat and MYND domain containing 2
ANKRD10	No	No	No	No	Yes	No	ankyrin repeat domain 10
ANKRD11	No	Yes	No	Yes	No	No	ankyrin repeat domain containing 11
ANKRD12	No	No	No	No	Yes	No	ankyrin repeat domain 12
ANKRD13D	No	No	No	Yes	No	No	ankyrin repeat domain 13D
ANKRD16	No	No	No	No	Yes	No	ankyrin repeat domain 16
ANKRD18A	Yes	No	No	No	No	No	ankyrin repeat domain 18A
ANKRD2	No	No	No	Yes	No	No	ankyrin repeat domain 2
ANKRD20A11P	Yes	No	No	No	No	No	ankyrin repeat domain 20 family member A11, pseudogene
ANKRD20A12P	No	Yes	No	No	No	No
ANKRD20A5P	Yes	No	No	No	No	No	ankyrin repeat domain 20 family member A5, pseudogene
ANKRD24	No	No	Yes	No	No	Yes	ankyrin repeat domain 24
ANKRD28	Yes	No	No	No	No	Yes	ankyrin repeat domain 28
ANKRD31	No	No	No	No	Yes	No	ankyrin repeat domain 31
ANKRD34B	Yes	No	No	No	No	No	ankyrin repeat domain 34B
ANKRD36B	No	No	No	No	Yes	No	ankyrin repeat domain 36B
ANKRD44	No	Yes	No	No	No	No	ankyrin repeat domain 44
ANKRD50	Yes	No	No	No	No	No	ankyrin repeat domain containing 50
ANKRD55	No	Yes	No	No	No	No	ankyrin repeat domain 55
ANKUB1	No	Yes	No	No	No	No	ankyrin repeat and ubiquitin domain containing 1
ANKZF1	No	No	No	No	Yes	No	ankyrin repeat and zinc finger peptidyl tRNA hydrolase 1
ANO10	Yes	No	No	No	Yes	No	anoctamin 10
ANO2	No	No	No	No	No	Yes	anoctamin 2
ANO6	No	Yes	No	No	No	No	anoctamin 6
ANO8	No	No	No	No	No	Yes	anoctamin 8
ANTXR1	No	Yes	No	No	No	No	ANTXR cell adhesion molecule 1
ANXA1	No	Yes	No	No	No	No	annexin A1
ANXA10	No	No	No	No	No	Yes	annexin A10
ANXA11	No	Yes	No	No	No	No	annexin A11
ANXA2R-OT1	No	Yes	No	No	No	No	ANXA2R overlapping transcript 1
ANXA3	No	No	Yes	No	No	No	annexin A3
ANXA4	Yes	No	No	No	No	No	annexin A4
ANXA5	No	No	Yes	No	No	No	annexin A5
AOAH	No	Yes	No	No	No	Yes	acyloxyacyl hydrolase
AOPEP	No	Yes	No	No	No	No	aminopeptidase O (putative)
AP2A1	No	No	Yes	No	Yes	No	adaptor related protein complex 2 subunit alpha 1
AP3D1	No	No	No	No	Yes	No	adaptor related protein complex 3 subunit delta 1
AP3M1	No	No	No	No	Yes	No	adaptor related protein complex 3 subunit mu 1
AP3M2	No	Yes	No	No	No	No	adaptor related protein complex 3 subunit mu 2
AP3S2	No	Yes	No	No	No	No	adaptor related protein complex 3 subunit sigma 2
AP4B1	No	No	No	No	Yes	No	adaptor related protein complex 4 subunit beta 1
AP4M1	No	No	No	No	Yes	No	adaptor related protein complex 4 subunit mu 1
AP5B1	No	Yes	No	No	No	No	adaptor related protein complex 5 subunit beta 1
AP5S1	No	Yes	No	No	No	No	adaptor related protein complex 5 subunit sigma 1
AP5Z1	No	Yes	No	No	No	No	adaptor related protein complex 5 subunit zeta 1
APBA1	Yes	No	No	No	No	No	amyloid beta precursor protein binding family A member 1
APBB1	No	No	No	Yes	No	No	amyloid beta precursor protein binding family B member 1
APEH	No	No	No	Yes	No	No	acylaminoacyl-peptide hydrolase
APEX1	No	No	No	No	Yes	No	apurinic/apyrimidinic endodeoxyribonuclease 1
APMAP	No	Yes	No	No	No	No	adipocyte plasma membrane associated protein
APOA1	No	No	No	No	Yes	No	apolipoprotein A1
APOB	Yes	No	No	No	No	No	apolipoprotein B
APOBEC3C	Yes	No	No	No	No	No	apolipoprotein B mRNA editing enzyme catalytic subunit 3C
APOBEC3F	No	No	No	No	Yes	No	apolipoprotein B mRNA editing enzyme catalytic subunit 3F
APOBEC3G	No	Yes	No	No	No	No	apolipoprotein B mRNA editing enzyme catalytic subunit 3G
APOL4	No	Yes	No	No	No	No	apolipoprotein L4
APP	No	No	Yes	No	No	No	amyloid beta precursor protein
APPL2	No	Yes	No	No	No	No	adaptor protein, phosphotyrosine interacting with PH domain and leucine zipper 2
APRT	No	No	No	Yes	No	No	adenine phosphoribosyltransferase
AQP11	No	No	Yes	No	No	No	aquaporin 11
ARAP1	No	Yes	No	No	Yes	No	ArfGAP with RhoGAP domain, ankyrin repeat and PH domain 1
ARAP2	Yes	No	No	No	No	No	ArfGAP with RhoGAP domain, ankyrin repeat and PH domain 2
ARAP3	No	No	No	Yes	Yes	No	ArfGAP with RhoGAP domain, ankyrin repeat and PH domain 3
AREL1	No	No	Yes	No	No	No	apoptosis resistant E3 ubiquitin protein ligase 1
ARF4	No	No	No	No	Yes	No	ADP ribosylation factor 4
ARF5	No	No	No	No	Yes	No	ADP ribosylation factor 5
ARFGAP2	No	Yes	No	No	No	No	ADP ribosylation factor GTPase activating protein 2
ARFIP1	No	Yes	No	No	No	No	ADP ribosylation factor interacting protein 1
ARHGAP1	No	No	No	No	Yes	No	Rho GTPase activating protein 1
ARHGAP12	No	Yes	No	No	No	No	Rho GTPase activating protein 12
ARHGAP18	No	No	No	No	Yes	No	Rho GTPase activating protein 18
ARHGAP21	Yes	No	No	No	No	No	Rho GTPase activating protein 21
ARHGAP22	Yes	No	No	No	No	No	Rho GTPase activating protein 22
ARHGAP25	No	Yes	No	No	No	No	Rho GTPase activating protein 25
ARHGAP26	No	No	Yes	No	No	No	Rho GTPase activating protein 26
ARHGAP28	No	No	No	No	Yes	No	Rho GTPase activating protein 28
ARHGAP29	Yes	No	No	No	No	No	Rho GTPase activating protein 29
ARHGAP30	No	Yes	No	No	No	No	Rho GTPase activating protein 30
ARHGAP31	No	No	No	No	Yes	No	Rho GTPase activating protein 31
ARHGAP32	Yes	No	No	No	No	No	Rho GTPase activating protein 32
ARHGAP42	Yes	No	No	No	No	Yes	Rho GTPase activating protein 42
ARHGAP44	No	No	No	Yes	No	No	Rho GTPase activating protein 44
ARHGAP5	No	No	No	Yes	No	No	Rho GTPase activating protein 5
ARHGAP8	No	No	No	No	No	Yes	Rho GTPase activating protein 8
ARHGAP9	No	Yes	No	No	No	No	Rho GTPase activating protein 9
ARHGDIB	No	Yes	No	No	No	No	Rho GDP dissociation inhibitor beta
ARHGEF10	Yes	No	No	No	Yes	No	Rho guanine nucleotide exchange factor 10
ARHGEF11	No	Yes	No	No	No	No	Rho guanine nucleotide exchange factor 11
ARHGEF18	No	Yes	No	No	No	No	Rho/Rac guanine nucleotide exchange factor 18
ARHGEF19	No	No	No	Yes	No	No	Rho guanine nucleotide exchange factor 19
ARHGEF2	No	Yes	No	No	Yes	No	Rho/Rac guanine nucleotide exchange factor 2
ARHGEF26	Yes	No	No	No	No	No	Rho guanine nucleotide exchange factor 26
ARHGEF28	Yes	No	No	No	No	No	Rho guanine nucleotide exchange factor 28
ARHGEF3	Yes	No	No	No	Yes	No	Rho guanine nucleotide exchange factor 3
ARHGEF4	No	No	No	Yes	No	No	Rho guanine nucleotide exchange factor 4
ARHGEF7	No	No	Yes	No	No	Yes	Rho guanine nucleotide exchange factor 7
ARID1B	Yes	No	Yes	No	No	No	AT-rich interaction domain 1B
ARID3B	Yes	No	No	No	No	No	AT-rich interaction domain 3B
ARID4B	No	No	No	No	Yes	No	AT-rich interaction domain 4B
ARID5B	No	Yes	No	No	No	No	AT-rich interaction domain 5B
ARK2C	Yes	No	No	No	No	No	arkadia (RNF111) C-terminal like ring finger ubiquitin ligase 2C
ARL14EPL	No	No	Yes	No	No	No	ADP ribosylation factor like GTPase 14 effector protein like
ARL16	No	No	No	No	Yes	No	ADP ribosylation factor like GTPase 16
ARL17A	No	No	No	No	Yes	No	ADP ribosylation factor like GTPase 17A
ARL2	No	No	No	No	Yes	No	ADP ribosylation factor like GTPase 2
ARL4C	No	No	No	No	Yes	No	ADP ribosylation factor like GTPase 4C
ARL4D	No	No	No	No	No	Yes	ADP ribosylation factor like GTPase 4D
ARL8B	No	Yes	No	No	No	No	ADP ribosylation factor like GTPase 8B
ARMC1	No	No	No	No	Yes	No	armadillo repeat containing 1
ARMC10	No	No	No	No	Yes	No	armadillo repeat containing 10
ARMC2	No	No	Yes	No	No	No	armadillo repeat containing 2
ARMC5	No	No	No	No	Yes	No	armadillo repeat containing 5
ARMC6	No	No	No	No	Yes	No	armadillo repeat containing 6
ARMH1	No	Yes	No	No	No	No	armadillo like helical domain containing 1
ARMH4	Yes	No	No	No	Yes	No	armadillo like helical domain containing 4
ARMT1	No	Yes	No	No	Yes	No	acidic residue methyltransferase 1
ARPC3	No	Yes	No	No	No	No	actin related protein 2/3 complex subunit 3
ARPC5	No	No	No	No	Yes	No	actin related protein 2/3 complex subunit 5
ARPP21	Yes	No	No	No	No	No	cAMP regulated phosphoprotein 21
ARRB2	No	No	No	No	Yes	No	arrestin beta 2
ARRDC1-AS1	No	No	Yes	No	No	No	ARRDC1 antisense RNA 1
ARRDC2	Yes	No	No	No	No	No	arrestin domain containing 2
ARRDC3	No	Yes	No	No	No	No	arrestin domain containing 3
ARSA	No	Yes	No	No	No	No	arylsulfatase A
ARSG	No	Yes	No	No	No	No	arylsulfatase G
ARSI	No	No	No	No	Yes	No	arylsulfatase family member I
ARSK	No	No	No	No	Yes	No	arylsulfatase family member K
ASAH2B	No	No	Yes	No	Yes	No	N-acylsphingosine amidohydrolase 2B
ASAP1	No	Yes	Yes	No	No	No	ArfGAP with SH3 domain, ankyrin repeat and PH domain 1
ASAP2	Yes	No	No	No	No	No	ArfGAP with SH3 domain, ankyrin repeat and PH domain 2
ASB13	Yes	No	No	No	No	Yes	ankyrin repeat and SOCS box containing 13
ASB2	No	Yes	No	No	No	No	ankyrin repeat and SOCS box containing 2
ASB7	No	No	No	No	Yes	No	ankyrin repeat and SOCS box containing 7
ASB9P1	No	Yes	No	No	No	No	ankyrin repeat and SOCS box containing 9 pseudogene 1
ASCL1	No	No	No	Yes	No	No	achaete-scute family bHLH transcription factor 1
ASCL5	No	No	Yes	No	No	No	achaete-scute family bHLH transcription factor 5
ASF1A	Yes	No	No	No	No	No	anti-silencing function 1A histone chaperone
ASGR1	No	No	No	No	Yes	No	asialoglycoprotein receptor 1
ASH2L	No	No	Yes	No	No	No	ASH2 like, histone lysine methyltransferase complex subunit
ASNSD1	No	Yes	No	No	No	No	asparagine synthetase domain containing 1
ASPA	No	No	No	No	Yes	No	aspartoacylase
ASPG	No	No	No	No	Yes	No	asparaginase
ASPH	No	No	No	No	Yes	No	aspartate beta-hydroxylase
ASPHD1	No	No	No	No	Yes	No	aspartate beta-hydroxylase domain containing 1
ASS1	Yes	No	No	No	No	No	argininosuccinate synthase 1
ASZ1	No	No	No	No	Yes	No	ankyrin repeat, SAM and basic leucine zipper domain containing 1
ATF1	Yes	No	No	No	No	No	activating transcription factor 1
ATF2	No	No	No	No	Yes	No	activating transcription factor 2
ATF3	No	No	No	Yes	Yes	No	activating transcription factor 3
ATF7	No	Yes	No	Yes	Yes	No	activating transcription factor 7
ATF7IP	No	Yes	No	Yes	No	No	activating transcription factor 7 interacting protein
ATF7IP2	No	No	No	No	No	Yes	activating transcription factor 7 interacting protein 2
ATG14	No	No	No	No	Yes	No	autophagy related 14
ATG16L1	No	No	No	No	Yes	No	autophagy related 16 like 1
ATG5	No	No	No	No	Yes	No	autophagy related 5
ATG7	No	Yes	No	No	No	No	autophagy related 7
ATG9A	No	No	Yes	No	Yes	No	autophagy related 9A
ATIC	No	No	No	No	Yes	No	5-aminoimidazole-4-carboxamide ribonucleotide formyltransferase/IMP cyclohydrolase
ATM	No	No	No	No	Yes	No	ATM serine/threonine kinase
ATMIN	No	No	No	No	No	Yes	ATM interactor
ATN1	No	No	Yes	No	No	No	atrophin 1
ATOH8	No	Yes	No	No	No	No	atonal bHLH transcription factor 8
ATOSB	No	Yes	No	No	No	No	atos homolog B
ATP10A	No	No	Yes	No	No	No	ATPase phospholipid transporting 10A (putative)
ATP11A	Yes	No	No	No	No	No	ATPase phospholipid transporting 11A
ATP11B	No	No	No	No	Yes	No	ATPase phospholipid transporting 11B (putative)
ATP13A2	No	No	No	No	Yes	No	ATPase cation transporting 13A2
ATP2A1	No	No	No	Yes	No	No	ATPase sarcoplasmic/endoplasmic reticulum Ca2+ transporting 1
ATP2A2	No	Yes	No	No	No	No	ATPase sarcoplasmic/endoplasmic reticulum Ca2+ transporting 2
ATP2B2	Yes	No	No	Yes	No	No	ATPase plasma membrane Ca2+ transporting 2
ATP2C2	Yes	No	No	No	No	No	ATPase secretory pathway Ca2+ transporting 2
ATP5F1A	No	No	No	No	Yes	No	ATP synthase F1 subunit alpha
ATP5F1B	No	No	No	No	Yes	No	ATP synthase F1 subunit beta
ATP5IF1	No	Yes	No	No	No	No	ATP synthase inhibitory factor subunit 1
ATP5MC1	No	No	No	No	Yes	No	ATP synthase membrane subunit c locus 1
ATP5MF	No	No	No	No	No	Yes	ATP synthase membrane subunit f
ATP6V0A1	No	Yes	No	No	No	No	ATPase H+ transporting V0 subunit a1
ATP6V0A2	Yes	No	No	No	Yes	No	ATPase H+ transporting V0 subunit a2
ATP6V0E1	No	No	Yes	No	No	No	ATPase H+ transporting V0 subunit e1
ATP6V1C1	No	Yes	No	No	Yes	No	ATPase H+ transporting V1 subunit C1
ATP6V1G2-DDX39B	No	No	No	No	Yes	No	ATP6V1G2-DDX39B readthrough (NMD candidate)
ATP8B4	No	Yes	No	Yes	No	No	ATPase phospholipid transporting 8B4 (putative)
ATP8B5P	No	No	No	Yes	No	No	ATPase phospholipid transporting 8B5, pseudogene
ATP9A	No	No	No	No	Yes	No	ATPase phospholipid transporting 9A (putative)
ATXN2	No	No	Yes	No	No	No	ataxin 2
ATXN2L	No	No	Yes	No	No	No	ataxin 2 like
ATXN7	No	Yes	No	No	No	No	ataxin 7
ATXN7L1	No	Yes	No	No	Yes	No	ataxin 7 like 1
ATXN7L3	No	No	No	Yes	No	No	ataxin 7 like 3
AURKA	No	No	No	No	Yes	No	aurora kinase A
AURKAIP1	No	Yes	No	No	Yes	No	aurora kinase A interacting protein 1
AURKC	No	No	No	No	No	Yes	aurora kinase C
AUTS2	Yes	No	No	No	No	No	activator of transcription and developmental regulator AUTS2
AVL9	No	No	Yes	No	No	No	AVL9 cell migration associated
AXDND1	No	No	No	Yes	No	No	axonemal dynein light chain domain containing 1
AZGP1	Yes	No	No	No	No	No	alpha-2-glycoprotein 1, zinc-binding
AZIN1	No	No	No	No	Yes	No	antizyme inhibitor 1
B3GALNT1	Yes	No	No	No	No	No	beta-1,3-N-acetylgalactosaminyltransferase 1 (Globoside blood group)
B3GALT6	No	No	No	No	Yes	No	beta-1,3-galactosyltransferase 6
B3GALT9	No	No	No	No	Yes	No	beta-1,3-galactosyltransferase 9
B3GAT1	No	No	No	No	No	Yes	beta-1,3-glucuronyltransferase 1
B3GAT2	Yes	No	No	No	No	No	beta-1,3-glucuronyltransferase 2
B3GNT2	No	No	No	Yes	No	No	UDP-GlcNAc:betaGal beta-1,3-N-acetylglucosaminyltransferase 2
B3GNT3	No	Yes	No	No	No	No	UDP-GlcNAc:betaGal beta-1,3-N-acetylglucosaminyltransferase 3
B3GNT4	Yes	No	No	No	No	No	UDP-GlcNAc:betaGal beta-1,3-N-acetylglucosaminyltransferase 4
B3GNT6	Yes	No	No	No	No	No	UDP-GlcNAc:betaGal beta-1,3-N-acetylglucosaminyltransferase 6
B3GNTL1	No	Yes	No	Yes	No	No	UDP-GlcNAc:betaGal beta-1,3-N-acetylglucosaminyltransferase like 1
B4GALNT2	No	No	No	No	Yes	No	beta-1,4-N-acetyl-galactosaminyltransferase 2 (SID blood group)
B4GALNT3	No	No	Yes	No	No	No	beta-1,4-N-acetyl-galactosaminyltransferase 3
B4GALT1	No	Yes	No	No	Yes	No	beta-1,4-galactosyltransferase 1
B4GALT4	No	Yes	No	No	No	No	beta-1,4-galactosyltransferase 4
B9D1	No	No	No	No	Yes	No	B9 domain containing 1
BABAM2	No	Yes	No	No	No	No	BRISC and BRCA1 A complex member 2
BACH2	No	No	No	No	Yes	No	BTB domain and CNC homolog 2
BAD	No	Yes	No	No	No	No	BCL2 associated agonist of cell death
BAG2	Yes	No	No	No	No	No	BAG cochaperone 2
BAG4	No	No	No	No	Yes	No	BAG cochaperone 4
BAHCC1	No	Yes	No	No	No	No	BAH domain and coiled-coil containing 1
BAIAP2	No	No	No	Yes	No	No	BAR/IMD domain containing adaptor protein 2
BAIAP2L2	No	Yes	No	No	No	No	BAR/IMD domain containing adaptor protein 2 like 2
BAK1	No	Yes	No	Yes	No	No	BCL2 antagonist/killer 1
BAMBI	Yes	No	Yes	No	No	No	BMP and activin membrane bound inhibitor
BANF1	No	No	No	No	Yes	No	BAF nuclear assembly factor 1
BANK1	No	No	No	Yes	No	No	B cell scaffold protein with ankyrin repeats 1
BANP	No	Yes	No	Yes	Yes	No	BTG3 associated nuclear protein
BARHL2	No	No	No	Yes	No	No	BarH like homeobox 2
BARX2	Yes	No	No	No	No	No	BARX homeobox 2
BATF2	No	No	No	No	Yes	No	basic leucine zipper ATF-like transcription factor 2
BAZ1A	No	No	No	No	No	Yes	bromodomain adjacent to zinc finger domain 1A
BAZ2B	No	Yes	No	No	No	No	bromodomain adjacent to zinc finger domain 2B
BBOX1	No	Yes	No	No	No	No	gamma-butyrobetaine hydroxylase 1
BBS1	No	No	No	No	Yes	No	Bardet-Biedl syndrome 1
BBS7	No	No	No	Yes	No	No	Bardet-Biedl syndrome 7
BBX	Yes	No	No	No	No	No	BBX high mobility group box domain containing
BCAR1	No	No	No	Yes	No	No	BCAR1 scaffold protein, Cas family member
BCAS2	No	No	No	No	Yes	No	BCAS2 pre-mRNA processing factor
BCAT1	No	No	No	Yes	No	No	branched chain amino acid transaminase 1
BCKDHA	Yes	No	No	No	No	No	branched chain keto acid dehydrogenase E1 subunit alpha
BCKDHB	No	No	No	No	Yes	No	branched chain keto acid dehydrogenase E1 subunit beta
BCKDK	No	Yes	No	No	No	No	branched chain keto acid dehydrogenase kinase
BCL11A	No	Yes	Yes	No	No	No	BCL11 transcription factor A
BCL11B	No	No	Yes	No	No	No	BCL11 transcription factor B
BCL2A1	No	Yes	No	No	No	No	BCL2 related protein A1
BCL2L1	No	Yes	Yes	No	No	No	BCL2 like 1
BCL2L11	No	No	No	No	No	Yes	BCL2 like 11
BCL2L13	No	No	No	No	Yes	No	BCL2 like 13
BCL2L14	Yes	No	No	No	No	No	BCL2 like 14
BCL2L15	No	Yes	No	No	No	No	BCL2 like 15
BCL3	No	Yes	No	No	No	No	BCL3 transcription coactivator
BCL6	No	Yes	No	No	No	No	BCL6 transcription repressor
BCL7A	Yes	No	No	No	No	No	BAF chromatin remodeling complex subunit BCL7A
BCL7B	No	Yes	No	No	No	No	BAF chromatin remodeling complex subunit BCL7B
BCL9L	No	Yes	No	Yes	No	No	BCL9 like
BCR	No	Yes	No	Yes	No	No	BCR activator of RhoGEF and GTPase
BCRP3	No	No	Yes	No	No	No	BCR pseudogene 3
BCS1L	No	No	No	No	Yes	No	BCS1 homolog, ubiquinol-cytochrome c reductase complex chaperone
BDKRB1	No	No	No	Yes	No	No	bradykinin receptor B1
BDKRB2	No	No	No	No	Yes	No	bradykinin receptor B2
BDNF	No	No	No	No	Yes	No	brain derived neurotrophic factor
BDP1	No	No	Yes	No	No	No	B double prime 1, subunit of RNA polymerase III transcription initiation factor IIIB
BEND6	No	No	No	No	No	Yes	BEN domain containing 6
BEST1	No	Yes	No	No	No	No	bestrophin 1
BEST2	No	No	Yes	No	No	No	bestrophin 2
BFSP1	No	Yes	No	No	No	No	beaded filament structural protein 1
BHMT	No	No	No	No	Yes	No	betaine--homocysteine S-methyltransferase
BICD1	No	No	No	No	No	Yes	BICD cargo adaptor 1
BICRAL	No	Yes	Yes	No	No	No	BICRA like chromatin remodeling complex associated protein
BIN1	Yes	No	No	No	No	Yes	bridging integrator 1
BIN2	No	Yes	No	Yes	No	No	bridging integrator 2
BIVM	No	No	No	No	Yes	No	basic, immunoglobulin-like variable motif containing
BLK	No	No	Yes	No	No	No	BLK proto-oncogene, Src family tyrosine kinase
BLM	No	Yes	Yes	No	No	No	BLM RecQ like helicase
BLOC1S1	No	Yes	No	No	Yes	No	biogenesis of lysosomal organelles complex 1 subunit 1
BLOC1S6	No	No	No	No	Yes	No	biogenesis of lysosomal organelles complex 1 subunit 6
BLTP3A	No	Yes	No	No	No	No	bridge-like lipid transfer protein family member 3A
BLVRA	Yes	No	No	No	No	No	biliverdin reductase A
BLVRB	No	No	No	No	Yes	No	biliverdin reductase B
BMF	No	Yes	No	No	No	No	Bcl2 modifying factor
BMPR1B	No	No	No	No	No	Yes	bone morphogenetic protein receptor type 1B
BMT2	No	No	No	No	Yes	No	base methyltransferase of 25S rRNA 2 homolog
BNIP3L	No	No	No	No	Yes	No	BCL2 interacting protein 3 like
BOC	No	No	No	Yes	No	No	BOC cell adhesion associated, oncogene regulated
BOD1	No	No	No	No	Yes	No	biorientation of chromosomes in cell division 1
BOLL	No	No	Yes	No	No	No	boule homolog, RNA binding protein
BORCS6	No	No	No	No	Yes	No	BLOC-1 related complex subunit 6
BORCS7	No	No	Yes	No	No	No	BLOC-1 related complex subunit 7
BORCS8-MEF2B	No	No	No	No	No	Yes	BORCS8-MEF2B readthrough
BRAP	No	No	Yes	No	No	No	BRCA1 associated protein
BRCA1	No	Yes	No	No	No	No	BRCA1 DNA repair associated
BRD1	Yes	No	No	No	No	No	bromodomain containing 1
BRD10	Yes	No	No	No	No	No	bromodomain containing 10
BRD2	No	No	No	No	Yes	No	bromodomain containing 2
BRD4	No	Yes	No	No	No	No	bromodomain containing 4
BRD7	Yes	No	No	No	No	No	bromodomain containing 7
BRF1	No	No	No	No	Yes	No	BRF1 RNA polymerase III transcription initiation factor subunit
BRF2	No	No	Yes	No	No	No	BRF2 RNA polymerase III transcription initiation factor subunit
BRI3	No	Yes	No	No	No	No	brain protein I3
BRMS1	No	No	Yes	No	No	No	BRMS1 transcriptional repressor and anoikis regulator
BRSK1	Yes	No	No	No	No	No	BR serine/threonine kinase 1
BRWD1	No	Yes	No	No	Yes	No	bromodomain and WD repeat domain containing 1
BSCL2	No	No	No	No	Yes	No	BSCL2 lipid droplet biogenesis associated, seipin
BSDC1	No	No	No	No	Yes	No	BSD domain containing 1
BSN	Yes	No	No	No	No	No	bassoon presynaptic cytomatrix protein
BSND	No	No	No	No	No	Yes	barttin CLCNK type accessory subunit beta
BSPRY	No	No	No	Yes	No	No	B-box and SPRY domain containing
BST2	Yes	No	No	No	No	No	bone marrow stromal cell antigen 2
BTBD19	No	No	Yes	No	Yes	No	BTB domain containing 19
BTBD3	No	No	No	No	No	Yes	BTB domain containing 3
BTBD8	No	No	Yes	No	No	No	BTB domain containing 8
BTD	No	No	No	Yes	Yes	No	biotinidase
BTF3L4	No	Yes	No	No	No	No	basic transcription factor 3 like 4
BTG1	No	No	No	No	Yes	No	BTG anti-proliferation factor 1
BTG2-DT	No	Yes	No	No	No	No	BTG2 divergent transcript
BTG4	No	No	No	Yes	No	No	BTG anti-proliferation factor 4
BTN2A2	No	No	No	No	Yes	No	butyrophilin subfamily 2 member A2
BTN3A2	No	Yes	No	No	No	No	butyrophilin subfamily 3 member A2
BTN3A3	No	Yes	No	No	No	No	butyrophilin subfamily 3 member A3
BTNL8	No	Yes	No	No	No	No	butyrophilin like 8
BUB1	No	No	No	Yes	No	No	BUB1 mitotic checkpoint serine/threonine kinase
BUB3	No	No	No	No	Yes	No	BUB3 mitotic checkpoint protein
BVES-AS1	No	No	No	Yes	No	No	BVES antisense RNA 1
BYSL	No	No	No	No	Yes	No	bystin like
BZW2	No	No	No	No	Yes	No	basic leucine zipper and W2 domains 2
C10orf143	No	No	No	No	Yes	No	chromosome 10 open reading frame 143
C11orf65	Yes	No	Yes	No	No	No	chromosome 11 open reading frame 65
C11orf71	No	No	No	No	Yes	No	chromosome 11 open reading frame 71
C11orf80	No	No	No	No	Yes	No
C11orf86	No	No	No	No	No	Yes	chromosome 11 open reading frame 86
C12orf60	No	No	No	No	Yes	No	chromosome 12 open reading frame 60
C12orf71	No	No	No	No	Yes	No	chromosome 12 open reading frame 71
C12orf75	Yes	No	Yes	No	No	No	chromosome 12 open reading frame 75
C12orf76	No	No	Yes	No	No	No	chromosome 12 open reading frame 76
C14orf119	No	Yes	No	No	No	No	chromosome 14 open reading frame 119
C15orf39	No	Yes	No	No	No	No	chromosome 15 open reading frame 39
C15orf48	No	Yes	No	No	No	No	chromosome 15 open reading frame 48
C16orf74	No	No	No	Yes	No	Yes	chromosome 16 open reading frame 74
C18orf54	Yes	No	Yes	No	No	No	chromosome 18 open reading frame 54
C19orf38	No	Yes	No	No	No	No	chromosome 19 open reading frame 38
C19orf54	No	No	No	No	Yes	No
C19orf67	No	No	No	No	Yes	No	chromosome 19 open reading frame 67
C1GALT1	No	No	No	No	Yes	No	core 1 synthase, glycoprotein-N-acetylgalactosamine 3-beta-galactosyltransferase 1
C1orf115	No	No	Yes	No	No	No	chromosome 1 open reading frame 115
C1orf116	No	Yes	No	No	No	No	chromosome 1 open reading frame 116
C1orf162	No	Yes	No	No	No	No	chromosome 1 open reading frame 162
C1orf185	No	No	No	No	Yes	No	chromosome 1 open reading frame 185
C1orf198	Yes	No	No	Yes	No	No	chromosome 1 open reading frame 198
C1orf216	No	No	No	No	No	Yes	chromosome 1 open reading frame 216
C1orf43	No	No	No	No	Yes	No	chromosome 1 open reading frame 43
C1orf50	No	No	No	No	Yes	No	chromosome 1 open reading frame 50
C1orf53	No	No	Yes	No	No	No	chromosome 1 open reading frame 53
C1orf74	No	No	No	Yes	Yes	No	chromosome 1 open reading frame 74
C1QA	No	No	No	Yes	No	No	complement C1q A chain
C1QL3	Yes	No	No	No	No	No	complement C1q like 3
C1QTNF3	No	Yes	Yes	No	No	No	C1q and TNF related 3
C1R	No	No	No	No	Yes	No	complement C1r
C20orf203	No	Yes	No	Yes	No	No	chromosome 20 open reading frame 203
C20orf204	No	No	No	No	No	Yes	chromosome 20 open reading frame 204
C22orf23	No	No	Yes	No	No	No	chromosome 22 open reading frame 23
C2CD3	No	Yes	No	No	No	No	C2 domain containing 3 centriole elongation regulator
C2CD4B	Yes	No	No	No	No	No	C2 calcium dependent domain containing 4B
C2orf42	No	Yes	No	No	No	No	chromosome 2 open reading frame 42
C2orf72	Yes	No	No	No	No	No	chromosome 2 open reading frame 72
C2orf81	No	No	No	Yes	No	No	chromosome 2 open reading frame 81
C2orf88	No	No	No	No	No	Yes	chromosome 2 open reading frame 88
C2orf92	No	No	No	No	No	Yes	chromosome 2 open reading frame 92
C3AR1	No	Yes	No	No	No	No	complement C3a receptor 1
C3orf33	Yes	No	No	No	No	No	chromosome 3 open reading frame 33
C3orf70	Yes	No	No	No	No	No	chromosome 3 open reading frame 70
C4B_2	No	No	No	No	No	Yes	complement component 4B (Chido/Rodgers blood group), copy 2
C5AR2	No	Yes	No	No	No	No	complement C5a receptor 2
C5orf22	Yes	No	Yes	No	No	No	chromosome 5 open reading frame 22
C5orf24	No	No	No	No	Yes	No	chromosome 5 open reading frame 24
C5orf63	No	No	No	No	Yes	No	chromosome 5 open reading frame 63
C6orf89	No	No	No	No	Yes	No	chromosome 6 open reading frame 89
C7orf25	Yes	No	No	No	No	No	chromosome 7 open reading frame 25
C7orf50	Yes	No	No	No	Yes	No	chromosome 7 open reading frame 50
C8orf48	Yes	No	No	No	No	No	chromosome 8 open reading frame 48
C8orf76	No	No	Yes	No	Yes	No	chromosome 8 open reading frame 76
C9orf131	No	No	No	No	Yes	No
C9orf43	No	No	No	No	Yes	No	chromosome 9 open reading frame 43
C9orf78	No	Yes	No	No	No	No	chromosome 9 open reading frame 78
C9orf85	No	No	No	No	Yes	No	chromosome 9 open reading frame 85
CA14	No	No	No	No	Yes	No	carbonic anhydrase 14
CA4	Yes	No	No	No	No	No	carbonic anhydrase 4
CA5A	No	No	Yes	No	No	No	carbonic anhydrase 5A
CA8	No	No	No	No	Yes	No	carbonic anhydrase 8
CA9	No	No	No	No	No	Yes	carbonic anhydrase 9
CAB39	No	Yes	No	No	No	No	calcium binding protein 39
CABCOCO1	No	No	No	No	Yes	No	ciliary associated calcium binding coiled-coil 1
CABIN1	No	Yes	No	No	No	No	calcineurin binding protein 1
CABLES1	No	Yes	No	No	No	Yes	Cdk5 and Abl enzyme substrate 1
CABLES2	No	No	No	No	Yes	No	Cdk5 and Abl enzyme substrate 2
CACHD1	No	No	No	No	No	Yes	cache domain containing 1
CACNA1B	No	No	No	No	No	Yes	calcium voltage-gated channel subunit alpha1 B
CACNA1C	No	No	No	Yes	No	No	calcium voltage-gated channel subunit alpha1 C
CACNA1H	Yes	No	Yes	No	No	No	calcium voltage-gated channel subunit alpha1 H
CACNA1I	No	No	No	No	Yes	No	calcium voltage-gated channel subunit alpha1 I
CACNA2D1	No	No	No	No	Yes	No	calcium voltage-gated channel auxiliary subunit alpha2delta 1
CACNA2D2	Yes	No	No	No	No	No	calcium voltage-gated channel auxiliary subunit alpha2delta 2
CACNA2D4	No	Yes	No	No	No	No	calcium voltage-gated channel auxiliary subunit alpha2delta 4
CACNB2	No	No	Yes	No	No	Yes	calcium voltage-gated channel auxiliary subunit beta 2
CACNG6	No	Yes	No	No	No	No	calcium voltage-gated channel auxiliary subunit gamma 6
CACUL1	No	Yes	No	No	No	No	CDK2 associated cullin domain 1
CADPS2	Yes	No	No	No	Yes	No	calcium dependent secretion activator 2
CAGE1	No	No	No	No	Yes	No	cancer antigen 1
CALB1	No	Yes	No	No	No	No	calbindin 1
CALCB	No	No	Yes	No	No	No	calcitonin related polypeptide beta
CALCOCO2	No	Yes	No	No	No	No	calcium binding and coiled-coil domain 2
CALCR	No	No	No	No	Yes	No	calcitonin receptor
CALM1	No	No	No	Yes	No	No	calmodulin 1
CALM2	No	No	Yes	No	No	No	calmodulin 2
CALN1	No	No	No	No	Yes	No	calneuron 1
CAMK1	No	No	No	No	Yes	No	calcium/calmodulin dependent protein kinase I
CAMK2B	No	No	No	No	No	Yes	calcium/calmodulin dependent protein kinase II beta
CAMK2N1	Yes	No	No	No	No	No	calcium/calmodulin dependent protein kinase II inhibitor 1
CAMKK1	No	Yes	No	No	No	No	calcium/calmodulin dependent protein kinase kinase 1
CAMTA1	No	No	No	No	Yes	No	calmodulin binding transcription activator 1
CAND1	Yes	No	No	No	No	No	cullin associated and neddylation dissociated 1
CANX	No	No	No	No	Yes	No	calnexin
CAP1	No	Yes	No	No	Yes	No	cyclase associated actin cytoskeleton regulatory protein 1
CAPG	No	No	No	No	Yes	No	capping actin protein, gelsolin like
CAPN10	No	No	No	No	Yes	No	calpain 10
CAPN11	No	Yes	No	No	No	No	calpain 11
CAPN3	No	No	No	No	No	Yes	calpain 3
CAPNS1	No	No	No	No	Yes	No	calpain small subunit 1
CAPS2	No	No	No	Yes	No	No	calcyphosine 2
CAPZB	No	Yes	No	No	No	No	capping actin protein of muscle Z-line subunit beta
CARD14	No	No	Yes	No	No	No	caspase recruitment domain family member 14
CARD19	No	No	No	Yes	No	No	caspase recruitment domain family member 19
CARD6	No	Yes	No	No	No	No	caspase recruitment domain family member 6
CARD8	No	Yes	No	No	No	No	caspase recruitment domain family member 8
CARINH	No	Yes	No	Yes	No	No	colitis associated IRF1 antisense regulator of intestinal homeostasis
CARMN	No	Yes	No	No	No	No	cardiac mesoderm enhancer-associated non-coding RNA
CARNMT1	No	No	No	No	Yes	No	carnosine N-methyltransferase 1
CASC15	Yes	No	No	No	No	No	cancer susceptibility 15
CASC3	No	Yes	No	No	No	No	CASC3 exon junction complex subunit
CASKIN2	No	No	No	No	Yes	No	CASK interacting protein 2
CASP2	No	No	No	Yes	Yes	No	caspase 2
CASP3	No	No	No	No	Yes	No	caspase 3
CASP7	No	No	No	No	No	Yes	caspase 7
CASP8	No	Yes	No	No	Yes	No	caspase 8
CASP8AP2	No	No	No	No	Yes	No	caspase 8 associated protein 2
CASP9	No	No	No	No	Yes	No	caspase 9
CASS4	No	Yes	No	No	No	No	Cas scaffold protein family member 4
CAST	Yes	No	No	No	No	No	calpastatin
CASZ1	Yes	No	No	No	No	No	castor zinc finger 1
CATIP	No	Yes	No	No	No	No	ciliogenesis associated TTC17 interacting protein
CATSPER2	No	No	No	No	No	Yes	cation channel sperm associated 2
CATSPERB	Yes	No	No	No	No	No	cation channel sperm associated auxiliary subunit beta
CATSPERD	No	No	No	No	Yes	No	cation channel sperm associated auxiliary subunit delta
CATSPERG	No	No	No	No	Yes	No	cation channel sperm associated auxiliary subunit gamma
CAV2	Yes	No	No	No	Yes	No	caveolin 2
CAVIN1	Yes	No	No	No	No	No	caveolae associated protein 1
CAVIN3	No	No	No	No	No	Yes	caveolae associated protein 3
CBFA2T2	No	No	No	No	No	Yes	CBFA2/RUNX1 partner transcriptional co-repressor 2
CBFA2T3	No	Yes	No	No	No	Yes	CBFA2/RUNX1 partner transcriptional co-repressor 3
CBFB	Yes	No	No	No	No	No	core-binding factor subunit beta
CBLN2	Yes	No	No	No	No	No	cerebellin 2 precursor
CBR3	No	No	Yes	No	No	No	carbonyl reductase 3
CBS	Yes	No	Yes	No	No	No	cystathionine beta-synthase
CBX2	No	No	No	No	No	Yes	chromobox 2
CBX3P2	No	Yes	No	Yes	No	No	CBX3 pseudogene 2
CBX5	No	No	No	Yes	No	No	chromobox 5
CBX8	No	No	No	No	Yes	No	chromobox 8
CBY3	No	No	No	No	No	Yes	chibby family member 3
CCBE1	Yes	No	No	No	No	No	collagen and calcium binding EGF domains 1
CCDC106	No	No	No	Yes	No	No	coiled-coil domain containing 106
CCDC112	No	No	No	No	Yes	No	coiled-coil domain containing 112
CCDC116	No	No	No	No	Yes	No	coiled-coil domain containing 116
CCDC12	No	Yes	No	No	No	No	coiled-coil domain containing 12
CCDC121	No	No	No	No	Yes	No	coiled-coil domain containing 121
CCDC125	No	Yes	No	No	No	No	coiled-coil domain containing 125
CCDC140	Yes	No	No	No	No	No	CCDC140 long non-coding RNA
CCDC144NL	No	Yes	No	No	No	No	CCDC144A N-terminal like (pseudogene)
CCDC146	No	Yes	No	No	No	No	coiled-coil domain containing 146
CCDC150	No	No	No	No	Yes	No	coiled-coil domain containing 150
CCDC162P	No	Yes	No	No	No	No	coiled-coil domain containing 162, pseudogene
CCDC17	Yes	No	No	No	No	No	coiled-coil domain containing 17
CCDC174	No	Yes	No	No	No	No	coiled-coil domain containing 174
CCDC183	Yes	No	No	No	No	No	coiled-coil domain containing 183
CCDC24	No	No	No	No	Yes	No	coiled-coil domain containing 24
CCDC28B	No	No	No	Yes	No	No	coiled-coil domain containing 28B
CCDC30	No	No	No	No	Yes	No	coiled-coil domain containing 30
CCDC51	No	No	No	No	Yes	No	coiled-coil domain containing 51
CCDC57	No	Yes	No	No	No	No	coiled-coil domain containing 57
CCDC6	Yes	No	No	No	No	No	coiled-coil domain containing 6
CCDC69	No	Yes	No	No	No	No	coiled-coil domain containing 69
CCDC71	No	No	Yes	No	No	No	coiled-coil domain containing 71
CCDC71L	No	Yes	No	No	No	No	coiled-coil domain containing 71 like
CCDC77	No	No	Yes	No	No	No	coiled-coil domain containing 77
CCDC8	No	Yes	No	No	No	No	coiled-coil domain containing 8
CCDC88C	No	Yes	No	No	No	No	coiled-coil domain containing 88C
CCDC9	No	Yes	No	No	No	No	coiled-coil domain containing 9
CCDC93	No	No	No	No	Yes	No	coiled-coil domain containing 93
CCDC97	No	Yes	No	No	No	No	coiled-coil domain containing 97
CCER2	No	No	No	No	No	Yes	coiled-coil glutamate rich protein 2
CCHCR1	No	No	No	No	Yes	No	coiled-coil alpha-helical rod protein 1
CCKAR	No	No	No	No	Yes	No	cholecystokinin A receptor
CCL11	No	No	No	No	Yes	No	C-C motif chemokine ligand 11
CCL15-CCL14	No	No	No	No	No	Yes	CCL15-CCL14 readthrough (NMD candidate)
CCL2	No	No	No	Yes	No	No	C-C motif chemokine ligand 2
CCL3L1	No	Yes	No	No	No	No
CCL4	No	Yes	No	No	No	No	C-C motif chemokine ligand 4
CCM2	No	Yes	No	No	Yes	No	CCM2 scaffold protein
CCM2L	No	Yes	No	No	No	No	CCM2 like scaffold protein
CCN1	Yes	No	No	No	No	No	cellular communication network factor 1
CCN3	No	Yes	No	No	No	No	cellular communication network factor 3
CCN4	No	No	No	No	Yes	No	cellular communication network factor 4
CCNB1	No	No	No	Yes	No	No	cyclin B1
CCNB1IP1	No	No	No	No	No	Yes	cyclin B1 interacting protein 1
CCND3	No	Yes	No	No	No	No	cyclin D3
CCNI	No	Yes	No	No	No	No	cyclin I
CCNJL	No	Yes	No	No	No	No	cyclin J like
CCNL1	No	Yes	No	No	No	No	cyclin L1
CCNT2	No	No	No	No	Yes	No	cyclin T2
CCNYL1	No	No	No	No	Yes	No	cyclin Y like 1
CCR3	No	Yes	No	No	No	No	C-C motif chemokine receptor 3
CCR6	No	Yes	No	No	No	No	C-C motif chemokine receptor 6
CCR7	Yes	No	No	No	No	No	C-C motif chemokine receptor 7
CCRL2	No	Yes	No	Yes	No	No	C-C motif chemokine receptor like 2
CCSER1	No	No	No	Yes	No	No	coiled-coil serine rich protein 1
CCT6A	Yes	No	No	No	No	No	chaperonin containing TCP1 subunit 6A
CCT6B	No	No	No	No	Yes	No	chaperonin containing TCP1 subunit 6B
CCT6P3	No	No	No	Yes	No	No	chaperonin containing TCP1 subunit 6 pseudogene 3
CCT8	No	No	No	No	Yes	No	chaperonin containing TCP1 subunit 8
CD14	No	Yes	No	No	No	No	CD14 molecule
CD151	Yes	No	No	No	No	No	CD151 molecule (Raph blood group)
CD160	No	Yes	No	No	No	No	CD160 molecule
CD163L1	No	Yes	No	No	No	No	CD163 molecule like 1
CD164L2	No	Yes	No	No	No	No	CD164 molecule like 2
CD1E	No	No	No	No	Yes	No	CD1e molecule
CD2	No	Yes	No	No	No	No	CD2 molecule
CD200	No	No	Yes	No	Yes	No	CD200 molecule
CD247	Yes	No	Yes	No	No	No	CD247 molecule
CD300A	No	Yes	No	No	No	No	CD300a molecule
CD300LB	No	Yes	No	No	No	No	CD300 molecule like family member b
CD300LD	No	Yes	No	No	No	Yes	CD300 molecule like family member d
CD300LG	No	No	Yes	No	No	No	CD300 molecule like family member g
CD34	Yes	No	No	No	No	No	CD34 molecule
CD36	No	Yes	No	No	No	No	CD36 molecule (CD36 blood group)
CD3E	No	No	No	Yes	Yes	No	CD3 epsilon subunit of T-cell receptor complex
CD44	No	Yes	No	No	No	No	CD44 molecule (IN blood group)
CD55	No	No	No	No	Yes	No	CD55 molecule (Cromer blood group)
CD58	No	Yes	No	No	No	No	CD58 molecule
CD63	No	No	No	No	No	Yes	CD63 molecule
CD69	No	Yes	No	No	No	No	CD69 molecule
CD72	No	No	No	No	Yes	No	CD72 molecule
CD74	No	Yes	No	No	No	No	CD74 molecule
CD79A	No	Yes	No	No	No	No	CD79a molecule
CD79B	No	No	No	No	No	Yes	CD79b molecule
CD82	No	No	No	No	Yes	No	CD82 molecule
CD83	No	Yes	No	No	No	No	CD83 molecule
CD84	No	Yes	No	No	No	No	CD84 molecule
CD86	Yes	No	No	No	No	No	CD86 molecule
CD8A	No	No	Yes	No	No	No	CD8 subunit alpha
CD9	No	Yes	No	Yes	No	No	CD9 molecule
CDA	No	No	No	No	Yes	No	cytidine deaminase
CDC123	No	Yes	No	No	Yes	No	cell division cycle 123
CDC16	Yes	No	No	No	No	No	cell division cycle 16
CDC25C	No	No	No	No	Yes	No	cell division cycle 25C
CDC27	No	No	No	No	Yes	No	cell division cycle 27
CDC37	Yes	No	No	No	No	No	cell division cycle 37, HSP90 cochaperone
CDC37L1	No	No	No	No	Yes	No	cell division cycle 37 like 1, HSP90 cochaperone
CDC42BPG	No	Yes	No	No	No	No	CDC42 binding protein kinase gamma
CDC42EP3	No	No	No	Yes	No	No	CDC42 effector protein 3
CDC42EP5	No	No	No	No	Yes	No	CDC42 effector protein 5
CDC42SE2	No	Yes	No	Yes	No	No	CDC42 small effector 2
CDC45	No	No	No	No	Yes	No	cell division cycle 45
CDC6	No	No	No	Yes	No	No	cell division cycle 6
CDC7	No	No	No	No	Yes	No	cell division cycle 7
CDCA4	No	No	No	No	Yes	No	cell division cycle associated 4
CDCA5	No	No	No	No	Yes	No	cell division cycle associated 5
CDCA7L	Yes	No	No	No	No	No	cell division cycle associated 7 like
CDCA8	Yes	No	No	No	No	No	cell division cycle associated 8
CDH1	Yes	No	No	No	No	No	cadherin 1
CDH15	No	No	No	Yes	No	No	cadherin 15
CDH18	No	No	No	No	Yes	No	cadherin 18
CDH23	No	Yes	No	Yes	No	No	cadherin related 23
CDH24	Yes	No	No	No	No	No	cadherin 24
CDHR5	No	No	No	No	No	Yes	cadherin related family member 5
CDIP1	No	Yes	No	No	No	No	cell death inducing p53 target 1
CDK11B	No	Yes	No	No	No	Yes	cyclin dependent kinase 11B
CDK12	No	Yes	No	No	No	No	cyclin dependent kinase 12
CDK17	No	No	No	No	Yes	No	cyclin dependent kinase 17
CDK19	No	No	No	No	Yes	No	cyclin dependent kinase 19
CDK2AP2	No	No	No	No	Yes	No	cyclin dependent kinase 2 associated protein 2
CDK5	No	No	No	No	Yes	No	cyclin dependent kinase 5
CDK5RAP3	No	No	No	No	Yes	No	CDK5 regulatory subunit associated protein 3
CDKL1	No	Yes	Yes	No	No	No	cyclin dependent kinase like 1
CDKL2	Yes	No	No	No	Yes	No	cyclin dependent kinase like 2
CDKL3	No	No	No	No	Yes	No	cyclin dependent kinase like 3
CDKN2AIPNL	No	No	No	No	Yes	No	CDKN2A interacting protein N-terminal like
CDKN2D	No	No	No	No	Yes	No	cyclin dependent kinase inhibitor 2D
CDR2L	No	No	No	No	Yes	No	cerebellar degeneration related protein 2 like
CDV3	No	No	No	No	Yes	No	CDV3 homolog
CDX1	No	Yes	Yes	No	No	No	caudal type homeobox 1
CDYL2	Yes	No	No	No	No	No	chromodomain Y like 2
CEACAM21	No	Yes	No	No	No	No	CEA cell adhesion molecule 21
CEBPA	No	Yes	No	No	No	No	CCAAT enhancer binding protein alpha
CEBPB	No	Yes	No	No	Yes	No	CCAAT enhancer binding protein beta
CEBPG	No	No	No	No	Yes	No	CCAAT enhancer binding protein gamma
CELA1	No	Yes	No	No	No	No	chymotrypsin like elastase 1
CELF1	No	Yes	No	No	No	No	CUGBP Elav-like family member 1
CELF2	No	Yes	No	No	No	No	CUGBP Elav-like family member 2
CELF5	No	No	No	Yes	No	No	CUGBP Elav-like family member 5
CENATAC	No	No	No	No	Yes	No	centrosomal AT-AC splicing factor
CENPC	No	No	No	Yes	No	No	centromere protein C
CENPL	No	No	No	No	No	Yes	centromere protein L
CENPM	No	No	No	No	No	Yes	centromere protein M
CENPO	No	No	No	No	Yes	No	centromere protein O
CENPW	Yes	No	No	No	Yes	No	centromere protein W
CENPX	No	No	No	No	Yes	No	centromere protein X
CEP112	No	No	No	No	No	Yes	centrosomal protein 112
CEP120	No	No	Yes	No	No	No	centrosomal protein 120
CEP131	No	No	No	No	Yes	No	centrosomal protein 131
CEP152	No	No	No	No	Yes	No	centrosomal protein 152
CEP170	No	No	No	No	Yes	No	centrosomal protein 170
CEP170B	No	No	No	No	Yes	No	centrosomal protein 170B
CEP19	No	No	No	No	Yes	No	centrosomal protein 19
CEP290	No	No	No	No	Yes	No	centrosomal protein 290
CEP44	No	No	Yes	No	No	No	centrosomal protein 44
CEP57L1	No	No	Yes	No	No	No	centrosomal protein 57 like 1
CEP68	No	Yes	No	Yes	No	No	centrosomal protein 68
CEP72	Yes	No	No	No	No	No	centrosomal protein 72
CEP76	Yes	No	No	No	No	No	centrosomal protein 76
CEP89	No	No	No	No	Yes	No	centrosomal protein 89
CERCAM	No	No	No	No	Yes	No	cerebral endothelial cell adhesion molecule
CERKL	Yes	No	No	No	No	Yes	ceramide kinase like
CERS2	No	Yes	No	No	No	No	ceramide synthase 2
CERS4	No	Yes	No	No	No	No	ceramide synthase 4
CERS5	No	No	No	No	Yes	No	ceramide synthase 5
CERT1	No	No	No	No	Yes	No	ceramide transporter 1
CETN3	No	No	No	No	Yes	No	centrin 3
CFAP206	Yes	No	No	No	No	No	cilia and flagella associated protein 206
CFAP300	No	Yes	Yes	No	No	No	cilia and flagella associated protein 300
CFAP43	No	No	No	No	Yes	No	cilia and flagella associated protein 43
CFAP52	No	No	No	No	Yes	No	cilia and flagella associated protein 52
CFAP53	No	No	No	No	Yes	No	cilia and flagella associated protein 53
CFAP58	No	Yes	No	No	No	No	cilia and flagella associated protein 58
CFAP61	No	Yes	Yes	No	Yes	No	cilia and flagella associated protein 61
CFAP69	Yes	No	No	No	No	No	cilia and flagella associated protein 69
CFAP90	Yes	No	No	No	No	No	cilia and flagella associated protein 90
CFDP1	No	No	No	No	Yes	No	craniofacial development protein 1
CFI	Yes	No	No	No	No	No	complement factor I
CFLAR	No	Yes	No	No	No	No	CASP8 and FADD like apoptosis regulator
CFTR	No	No	No	No	No	Yes	CF transmembrane conductance regulator
CGAS	No	No	No	No	Yes	No	cyclic GMP-AMP synthase
CGB5	No	No	No	No	Yes	No	chorionic gonadotropin subunit beta 5
CGNL1	No	No	No	No	No	Yes	cingulin like 1
CHCHD3	Yes	No	No	No	Yes	No	coiled-coil-helix-coiled-coil-helix domain containing 3
CHD2	No	Yes	No	No	No	No	chromodomain helicase DNA binding protein 2
CHD8	No	Yes	No	No	Yes	No	chromodomain helicase DNA binding protein 8
CHD9	No	Yes	No	No	No	No	chromodomain helicase DNA binding protein 9
CHI3L1	No	Yes	No	No	No	No	chitinase 3 like 1
CHI3L2	No	Yes	No	No	No	No	chitinase 3 like 2
CHID1	Yes	No	No	No	No	No	chitinase domain containing 1
CHIT1	No	Yes	No	Yes	No	No	chitinase 1
CHKB-CPT1B	No	Yes	No	No	No	No	CHKB-CPT1B readthrough (NMD candidate)
CHMP3	No	No	No	No	No	Yes	charged multivesicular body protein 3
CHMP6	No	Yes	No	No	No	No	charged multivesicular body protein 6
CHMP7	No	Yes	No	No	No	No	charged multivesicular body protein 7
CHN2	Yes	No	No	No	No	No	chimerin 2
CHODL	No	No	Yes	No	No	No	chondrolectin
CHRM2	No	No	No	No	Yes	No	cholinergic receptor muscarinic 2
CHRM3	No	No	No	No	Yes	No	cholinergic receptor muscarinic 3
CHRNA9	No	No	Yes	No	No	No	cholinergic receptor nicotinic alpha 9 subunit
CHRNB1	Yes	No	No	No	Yes	No	cholinergic receptor nicotinic beta 1 subunit
CHRNG	No	Yes	No	No	No	No	cholinergic receptor nicotinic gamma subunit
CHST13	No	Yes	No	No	No	No	carbohydrate sulfotransferase 13
CHST14	No	No	No	Yes	No	No	carbohydrate sulfotransferase 14
CHST3	No	Yes	No	No	No	No	carbohydrate sulfotransferase 3
CHST8	No	No	No	No	Yes	No	carbohydrate sulfotransferase 8
CHSY1	No	Yes	No	Yes	No	No	chondroitin sulfate synthase 1
CHTF8	No	No	No	No	Yes	No	chromosome transmission fidelity factor 8
CIAO3	No	No	No	Yes	No	Yes	cytosolic iron-sulfur assembly component 3
CIDEB	No	No	No	No	Yes	No	cell death inducing DFFA like effector b
CILP2	No	Yes	No	Yes	No	No	cartilage intermediate layer protein 2
CIMAP1B	No	Yes	Yes	No	No	No	ciliary microtubule associated protein 1B
CIMIP2C	Yes	No	No	No	No	No	ciliary microtubule inner protein 2C
CISD1	No	No	No	No	Yes	No	CDGSH iron sulfur domain 1
CISH	No	Yes	No	No	Yes	No	cytokine inducible SH2 containing protein
CITED2	No	No	Yes	No	No	No	Cbp/p300 interacting transactivator with Glu/Asp rich carboxy-terminal domain 2
CITED4	No	No	No	No	Yes	No	Cbp/p300 interacting transactivator with Glu/Asp rich carboxy-terminal domain 4
CIZ1	No	No	No	No	Yes	No	CDKN1A interacting zinc finger protein 1
CKAP2	No	No	No	No	Yes	No	cytoskeleton associated protein 2
CKAP2L	No	No	No	No	Yes	No	cytoskeleton associated protein 2 like
CKAP5	No	No	No	No	Yes	No	cytoskeleton associated protein 5
CLASP1	No	No	No	No	Yes	No	cytoplasmic linker associated protein 1
CLCA2	No	No	No	No	No	Yes	chloride channel accessory 2
CLCN3	No	Yes	No	No	No	No	chloride voltage-gated channel 3
CLDN1	No	No	No	No	Yes	No	claudin 1
CLDN23	Yes	No	No	No	No	No	claudin 23
CLDN3	No	No	Yes	No	No	No	claudin 3
CLDN4	No	Yes	No	No	No	No	claudin 4
CLDN6	No	No	No	No	Yes	No	claudin 6
CLDN9	No	Yes	No	No	No	No	claudin 9
CLDND1	No	No	No	No	No	Yes	claudin domain containing 1
CLEC11A	Yes	No	No	No	No	No	C-type lectin domain containing 11A
CLEC12A	No	Yes	No	No	No	No	C-type lectin domain family 12 member A
CLEC18B	No	No	No	No	No	Yes	C-type lectin domain family 18 member B
CLEC2B	No	Yes	No	No	No	No	C-type lectin domain family 2 member B
CLEC2D	No	No	Yes	No	No	No	C-type lectin domain family 2 member D
CLEC4A	No	Yes	No	No	No	No	C-type lectin domain family 4 member A
CLEC4D	No	Yes	No	No	No	No	C-type lectin domain family 4 member D
CLEC4E	No	Yes	No	No	No	No	C-type lectin domain family 4 member E
CLEC7A	No	Yes	No	No	No	No	C-type lectin domain containing 7A
CLEC9A	No	Yes	No	No	No	No	C-type lectin domain containing 9A
CLIC4	No	No	Yes	No	No	No	chloride intracellular channel 4
CLIC6	No	No	No	No	No	Yes	chloride intracellular channel 6
CLIP4	Yes	No	No	No	No	No	CAP-Gly domain containing linker protein family member 4
CLK1	No	No	Yes	No	No	No	CDC like kinase 1
CLMN	No	Yes	No	No	No	No	calmin
CLMP	No	No	No	No	No	Yes	CXADR like membrane protein
CLN6	No	Yes	No	No	No	No	CLN6 transmembrane ER protein
CLN8	No	No	Yes	No	No	No	CLN8 transmembrane ER and ERGIC protein
CLP1	No	No	No	No	Yes	No	cleavage factor polyribonucleotide kinase subunit 1
CLPSL2	No	No	No	No	Yes	No	colipase like 2
CLSTN3	No	No	No	No	No	Yes	calsyntenin 3
CLU	No	No	Yes	No	No	No	clusterin
CLYBL	No	No	No	No	Yes	No	citramalyl-CoA lyase
CMAHP	No	No	No	Yes	No	No	cytidine monophospho-N-acetylneuraminic acid hydroxylase, pseudogene
CMAS	No	No	Yes	No	No	No	cytidine monophosphate N-acetylneuraminic acid synthetase
CMC2	No	Yes	No	No	No	No	C-X9-C motif containing 2
CMKLR2	No	No	Yes	No	No	No	chemerin chemokine-like receptor 2
CMPK2	Yes	No	No	No	No	No	cytidine/uridine monophosphate kinase 2
CMTM2	No	No	No	Yes	No	No	CKLF like MARVEL transmembrane domain containing 2
CMTR2	No	No	No	Yes	No	No	cap methyltransferase 2
CNDP2	No	Yes	No	No	No	No	carnosine dipeptidase 2
CNGA3	No	No	No	Yes	No	No	cyclic nucleotide gated channel subunit alpha 3
CNN2	No	Yes	No	No	No	No	calponin 2
CNNM2	Yes	No	No	No	No	No	cyclin and CBS domain divalent metal cation transport mediator 2
CNOT11	Yes	No	No	Yes	No	No	CCR4-NOT transcription complex subunit 11
CNOT9	No	No	No	No	Yes	No	CCR4-NOT transcription complex subunit 9
CNPPD1	No	No	No	No	No	Yes	cyclin Pas1/PHO80 domain containing 1
CNR1	No	No	No	No	Yes	No	cannabinoid receptor 1
CNR2	No	No	No	Yes	No	No	cannabinoid receptor 2
CNTFR	Yes	No	No	No	No	No	ciliary neurotrophic factor receptor
CNTLN	No	No	Yes	No	No	No	centlein
CNTN1	No	No	No	No	No	Yes	contactin 1
CNTNAP5	No	Yes	No	Yes	No	No	contactin associated protein family member 5
CNTROB	No	No	No	No	Yes	No	centrobin, centriole duplication and spindle assembly protein
COA1	No	Yes	No	No	No	No	cytochrome c oxidase assembly factor 1
COA5	No	No	No	No	Yes	No	cytochrome c oxidase assembly factor 5
COA6	No	Yes	No	No	No	No	cytochrome c oxidase assembly factor 6
COBL	Yes	No	No	No	No	No	cordon-bleu WH2 repeat protein
COCH	No	No	Yes	No	No	No	cochlin
COG3	No	No	Yes	No	No	No	component of oligomeric golgi complex 3
COG6	No	No	No	No	Yes	No	component of oligomeric golgi complex 6
COL13A1	No	Yes	No	No	No	No	collagen type XIII alpha 1 chain
COL15A1	No	No	No	No	Yes	No	collagen type XV alpha 1 chain
COL16A1	No	No	No	Yes	No	No	collagen type XVI alpha 1 chain
COL22A1	No	No	No	No	Yes	No	collagen type XXII alpha 1 chain
COL23A1	No	No	No	Yes	No	No	collagen type XXIII alpha 1 chain
COL25A1	No	No	No	No	Yes	No	collagen type XXV alpha 1 chain
COL2A1	Yes	No	No	No	No	No	collagen type II alpha 1 chain
COL3A1	No	No	No	No	Yes	No	collagen type III alpha 1 chain
COL6A4P2	No	No	Yes	No	No	No	collagen type VI alpha 4 pseudogene 2
COLQ	No	No	No	No	No	Yes	collagen like tail subunit of asymmetric acetylcholinesterase
COMMD6	No	No	No	No	Yes	No	COMM domain containing 6
COPE	No	No	No	No	Yes	No	COPI coat complex subunit epsilon
COPS7B	No	No	No	No	Yes	No	COP9 signalosome subunit 7B
COPS9	Yes	No	No	No	No	No	COP9 signalosome subunit 9
COPZ1	No	No	No	No	Yes	No	COPI coat complex subunit zeta 1
COQ10B	No	No	No	No	Yes	No	coenzyme Q10B
COQ8A	No	No	Yes	No	Yes	No	coenzyme Q8A
CORIN	Yes	No	No	No	No	No	corin, serine peptidase
CORO1C	No	Yes	No	No	Yes	No	coronin 1C
CORO2B	No	No	No	No	Yes	No	coronin 2B
CORO6	No	No	No	Yes	Yes	No	coronin 6
COTL1	No	Yes	No	No	No	No	coactosin like F-actin binding protein 1
COX19	Yes	No	No	No	No	No	cytochrome c oxidase assembly factor COX19
COX4I1	Yes	No	No	No	No	No	cytochrome c oxidase subunit 4I1
COX5A	No	No	No	No	Yes	No	cytochrome c oxidase subunit 5A
COX5B	No	No	No	No	Yes	No	cytochrome c oxidase subunit 5B
COX6A1	No	No	No	Yes	No	No	cytochrome c oxidase subunit 6A1
COX6A2	No	No	No	No	Yes	No	cytochrome c oxidase subunit 6A2
CPD	No	No	Yes	No	Yes	No	carboxypeptidase D
CPE	No	No	No	Yes	No	No	carboxypeptidase E
CPEB1	No	No	No	Yes	No	Yes	cytoplasmic polyadenylation element binding protein 1
CPEB2-DT	No	No	Yes	No	No	No	CPEB2 divergent transcript
CPEB4	No	No	No	No	No	Yes	cytoplasmic polyadenylation element binding protein 4
CPED1	No	Yes	No	No	No	No	cadherin like and PC-esterase domain containing 1
CPLANE1	Yes	No	No	No	No	Yes	ciliogenesis and planar polarity effector complex subunit 1
CPLX4	No	No	No	No	Yes	No	complexin 4
CPN1	No	No	No	Yes	No	No	carboxypeptidase N subunit 1
CPNE5	No	No	No	No	No	Yes	copine 5
CPNE7	No	No	No	No	No	Yes	copine 7
CPNE8	Yes	No	No	No	No	No	copine 8
CPOX	Yes	No	No	No	No	No	coproporphyrinogen oxidase
CPPED1	No	Yes	No	No	No	No	calcineurin like phosphoesterase domain containing 1
CPT1C	No	Yes	No	No	No	No	carnitine palmitoyltransferase 1C
CPVL	Yes	No	No	No	No	No	carboxypeptidase vitellogenic like
CPXM1	Yes	No	No	No	No	No	carboxypeptidase X, M14 family member 1
CR1	No	No	Yes	No	No	No	complement C3b/C4b receptor 1 (Knops blood group)
CR1L	No	No	No	No	Yes	No	complement C3b/C4b receptor 1 like
CR2	No	No	No	No	Yes	No	complement C3d receptor 2
CRABP1	No	No	No	No	Yes	No	cellular retinoic acid binding protein 1
CRABP2	Yes	No	No	No	No	No	cellular retinoic acid binding protein 2
CRACD	No	No	No	No	Yes	No	capping protein inhibiting regulator of actin dynamics
CRACDL	No	No	No	Yes	No	No	CRACD like
CRADD	No	No	Yes	No	No	No	CASP2 and RIPK1 domain containing adaptor with death domain
CRAT	No	No	No	No	No	Yes	carnitine O-acetyltransferase
CRB3	No	No	Yes	No	No	No	crumbs cell polarity complex component 3
CRCT1	No	No	No	No	No	Yes	cysteine rich C-terminal 1
CREB3	No	No	No	No	Yes	No	cAMP responsive element binding protein 3
CREB3L1	No	No	Yes	No	No	No	cAMP responsive element binding protein 3 like 1
CREB3L2	No	Yes	No	No	No	No	cAMP responsive element binding protein 3 like 2
CREB5	No	Yes	No	Yes	No	No	cAMP responsive element binding protein 5
CREBL2	No	No	No	No	Yes	No	cAMP responsive element binding protein like 2
CREBRF	No	No	No	No	Yes	No	CREB3 regulatory factor
CREBZF	Yes	No	No	No	No	No	CREB/ATF bZIP transcription factor
CREG1	Yes	No	No	No	No	No	cellular repressor of E1A stimulated genes 1
CRELD1	No	Yes	No	No	Yes	No	cysteine rich with EGF like domains 1
CRIP2	No	No	No	No	Yes	No	cysteine rich protein 2
CRISP2	No	No	No	No	Yes	No	cysteine rich secretory protein 2
CRK	No	No	No	No	Yes	No	CRK proto-oncogene, adaptor protein
CRLF1	No	No	No	No	Yes	No	cytokine receptor like factor 1
CRLF3	No	Yes	No	No	No	No	cytokine receptor like factor 3
CRNDE	Yes	No	No	No	No	No	colorectal neoplasia differentially expressed
CRNKL1	No	No	No	No	No	Yes	crooked neck pre-mRNA splicing factor 1
CROCC	Yes	No	No	No	No	No	ciliary rootlet coiled-coil, rootletin
CROT	No	No	No	No	Yes	No	carnitine O-octanoyltransferase
CRTC1	No	No	No	No	Yes	No	CREB regulated transcription coactivator 1
CRTC3	No	No	No	Yes	No	No	CREB regulated transcription coactivator 3
CRY2	No	No	No	No	Yes	No	cryptochrome circadian regulator 2
CRYBA4	No	Yes	No	No	No	No	crystallin beta A4
CRYBG1	No	Yes	No	Yes	No	No	crystallin beta-gamma domain containing 1
CRYGS	No	Yes	No	No	No	No	crystallin gamma S
CRYM	Yes	No	No	No	No	No	crystallin mu
CRYZL1	No	No	No	No	Yes	No	crystallin zeta like 1
CS	No	No	No	No	Yes	No	citrate synthase
CSDC2	No	No	No	No	Yes	No	cold shock domain containing C2
CSE1L	No	No	No	No	No	Yes	chromosome segregation 1 like
CSF1	No	No	Yes	No	Yes	No	colony stimulating factor 1
CSF1R	No	Yes	No	No	No	No	colony stimulating factor 1 receptor
CSF3R	No	Yes	No	Yes	No	No	colony stimulating factor 3 receptor
CSK	No	Yes	No	No	No	No	C-terminal Src kinase
CSNK1D	No	Yes	No	No	No	No	casein kinase 1 delta
CSNK2A2	No	No	No	No	No	Yes	casein kinase 2 alpha 2
CSPG5	No	No	No	No	Yes	No	chondroitin sulfate proteoglycan 5
CSRNP2	No	No	Yes	No	No	No	cysteine and serine rich nuclear protein 2
CST3	No	Yes	No	No	Yes	No	cystatin C
CSTF2T	No	No	No	No	Yes	No	cleavage stimulation factor subunit 2 tau variant
CSTF3	No	No	No	No	Yes	No	cleavage stimulation factor subunit 3
CT62	Yes	No	No	No	No	No	cancer/testis associated 62
CTAGE4	No	No	No	No	Yes	No	CTAGE family member 4
CTCF	No	No	No	No	Yes	No	CCCTC-binding factor
CTCFL	No	No	No	No	Yes	No	CCCTC-binding factor like
CTDNEP1	No	No	No	No	Yes	No	CTD nuclear envelope phosphatase 1
CTDP1	No	No	No	Yes	No	No	CTD phosphatase subunit 1
CTDSP1	No	Yes	No	Yes	No	No	CTD small phosphatase 1
CTDSP2	No	No	Yes	No	Yes	No	CTD small phosphatase 2
CTH	No	No	No	No	Yes	No	cystathionine gamma-lyase
CTNNA1	No	No	Yes	No	No	No	catenin alpha 1
CTNNA2	No	No	Yes	No	No	No	catenin alpha 2
CTNNAL1	No	No	Yes	No	No	Yes	catenin alpha like 1
CTNND2	No	No	No	No	No	Yes	catenin delta 2
CTPS1	No	No	No	No	No	Yes	CTP synthase 1
CTSB	No	No	No	No	Yes	No	cathepsin B
CTSK	No	Yes	No	No	No	No	cathepsin K
CTSS	No	Yes	No	No	No	No	cathepsin S
CTSW	No	No	No	No	No	Yes	cathepsin W
CTTNBP2NL	No	No	No	Yes	No	No	CTTNBP2 N-terminal like
CTU1	No	No	No	No	Yes	No	cytosolic thiouridylase subunit 1
CTXN1	No	No	No	No	No	Yes	cortexin 1
CUEDC1	No	Yes	No	No	No	No	CUE domain containing 1
CUEDC2	No	No	No	No	Yes	No	CUE domain containing 2
CUL1	No	No	Yes	No	No	No	cullin 1
CUX2	No	No	No	Yes	No	No	cut like homeobox 2
CX3CR1	No	Yes	No	No	No	No	C-X3-C motif chemokine receptor 1
CXCL1	No	Yes	No	No	No	No	C-X-C motif chemokine ligand 1
CXCL14	No	No	No	Yes	No	No	C-X-C motif chemokine ligand 14
CXCL16	No	Yes	No	No	No	No	C-X-C motif chemokine ligand 16
CXCL2	No	Yes	No	No	No	No	C-X-C motif chemokine ligand 2
CXCR2	No	No	No	Yes	No	No	C-X-C motif chemokine receptor 2
CXCR5	No	Yes	No	No	No	No	C-X-C motif chemokine receptor 5
CXXC5	Yes	No	No	No	No	No	CXXC finger protein 5
CYB561	No	Yes	No	No	No	No	cytochrome b561
CYB5A	Yes	No	No	No	No	No	cytochrome b5 type A
CYB5D2	No	No	No	No	No	Yes	cytochrome b5 domain containing 2
CYLD	No	Yes	No	No	No	Yes	CYLD lysine 63 deubiquitinase
CYP1B1	No	No	No	No	No	Yes	cytochrome P450 family 1 subfamily B member 1
CYP1B1-AS1	No	Yes	No	No	No	No	CYP1B1 antisense RNA 1
CYP26A1	Yes	No	No	No	No	No	cytochrome P450 family 26 subfamily A member 1
CYP26B1	Yes	No	No	No	No	No	cytochrome P450 family 26 subfamily B member 1
CYP27A1	No	No	Yes	No	No	No	cytochrome P450 family 27 subfamily A member 1
CYP2C18	No	No	No	No	Yes	No	cytochrome P450 family 2 subfamily C member 18
CYP2J2	No	No	No	No	Yes	No	cytochrome P450 family 2 subfamily J member 2
CYP2R1	Yes	No	No	No	No	No	cytochrome P450 family 2 subfamily R member 1
CYP2U1	Yes	No	No	No	No	No	cytochrome P450 family 2 subfamily U member 1
CYP4F3	No	No	No	Yes	Yes	No	cytochrome P450 family 4 subfamily F member 3
CYP7B1	Yes	No	No	No	No	No	cytochrome P450 family 7 subfamily B member 1
CYRIA	No	Yes	No	No	No	No	CYFIP related Rac1 interactor A
CYRIB	No	No	No	Yes	No	No	CYFIP related Rac1 interactor B
CYTH1	No	Yes	No	No	No	No	cytohesin 1
CYTH2	No	No	No	No	Yes	No	cytohesin 2
CYTH3	Yes	No	No	No	No	No	cytohesin 3
CYTH4	No	Yes	Yes	No	No	No	cytohesin 4
CYTIP	No	No	No	No	Yes	No	cytohesin 1 interacting protein
CYTL1	Yes	No	No	No	No	No	cytokine like 1
CZIB	No	No	No	No	Yes	No	CXXC motif containing zinc binding protein
DAAM1	No	No	No	No	Yes	No	dishevelled associated activator of morphogenesis 1
DAB2	No	No	No	No	Yes	No	DAB adaptor protein 2
DACT1	No	No	No	No	No	Yes	dishevelled binding antagonist of beta catenin 1
DACT3	Yes	No	Yes	No	No	No	dishevelled binding antagonist of beta catenin 3
DAD1	No	Yes	No	No	No	No	defender against cell death 1
DAG1	No	No	No	Yes	No	No	dystroglycan 1
DAGLA	No	No	Yes	No	No	No	diacylglycerol lipase alpha
DAGLB	No	Yes	No	No	Yes	No	diacylglycerol lipase beta
DAPK3	No	Yes	No	No	No	No	death associated protein kinase 3
DARS1	No	Yes	No	No	Yes	No	aspartyl-tRNA synthetase 1
DAXX	No	No	No	No	Yes	No	death domain associated protein
DAZAP1	No	No	No	No	Yes	No	DAZ associated protein 1
DAZAP2	No	No	No	No	Yes	No	DAZ associated protein 2
DBF4B	No	No	No	No	Yes	No	DBF4B-CDC7 kinase regulatory subunit
DBN1	No	No	No	Yes	No	Yes	drebrin 1
DCAF10	No	Yes	No	No	Yes	No	DDB1 and CUL4 associated factor 10
DCAF11	No	No	No	No	Yes	No	DDB1 and CUL4 associated factor 11
DCAF15	No	No	No	No	Yes	No	DDB1 and CUL4 associated factor 15
DCAF17	No	No	No	No	No	Yes	DDB1 and CUL4 associated factor 17
DCAF7	No	No	No	No	Yes	No	DDB1 and CUL4 associated factor 7
DCAF8	No	No	No	No	Yes	No	DDB1 and CUL4 associated factor 8
DCC	No	No	No	No	No	Yes	DCC netrin 1 receptor
DCDC1	No	No	No	No	Yes	No	doublecortin domain containing 1
DCDC2	Yes	No	No	No	No	No	doublecortin domain containing 2
DCHS2	No	No	No	Yes	No	No	dachsous cadherin-related 2
DCLK2	Yes	No	No	No	Yes	No	doublecortin like kinase 2
DCLRE1C	No	No	No	No	Yes	No	DNA cross-link repair 1C
DCP2	No	Yes	No	No	No	No	decapping mRNA 2
DCTN4	No	Yes	No	No	No	No	dynactin subunit 4
DCTN6	No	Yes	No	No	No	No	dynactin subunit 6
DCUN1D4	No	No	No	No	Yes	No	defective in cullin neddylation 1 domain containing 4
DDHD2	No	No	Yes	No	No	Yes	DDHD domain containing 2
DDIT4	No	No	No	No	Yes	No	DNA damage inducible transcript 4
DDN	Yes	No	No	No	No	No	dendrin
DDOST	No	No	No	No	Yes	No	dolichyl-diphosphooligosaccharide--protein glycosyltransferase non-catalytic subunit
DDR1	No	No	No	No	Yes	No	discoidin domain receptor tyrosine kinase 1
DDT	No	No	No	No	Yes	No	D-dopachrome tautomerase
DDX10	Yes	No	No	No	No	No	DEAD-box helicase 10
DDX11	No	Yes	No	No	No	No	DEAD/H-box helicase 11
DDX18	No	No	Yes	No	No	No	DEAD-box helicase 18
DDX23	No	No	No	No	Yes	No	DEAD-box helicase 23
DDX24	No	No	Yes	No	No	No	DEAD-box helicase 24
DDX39A	No	No	No	No	Yes	No	DExD-box helicase 39A
DDX49	No	No	No	No	Yes	No	DEAD-box helicase 49
DDX50	No	No	No	No	Yes	No	DExD-box helicase 50
DDX52	Yes	No	No	No	No	No	DExD-box helicase 52
DDX55	No	No	Yes	No	No	No	DEAD-box helicase 55
DDX59	No	No	No	No	Yes	No	DEAD-box helicase 59
DEAF1	No	No	No	No	Yes	No	DEAF1 transcription factor
DECR2	No	No	No	No	Yes	No	2,4-dienoyl-CoA reductase 2
DEDD2	No	Yes	No	No	No	No	death effector domain containing 2
DEF6	No	Yes	No	No	No	No	DEF6 guanine nucleotide exchange factor
DEF8	No	Yes	Yes	No	No	No	differentially expressed in FDCP 8 homolog
DEFB103A	No	No	No	No	Yes	No	defensin beta 103A
DEFB106A	No	No	No	No	Yes	No	defensin beta 106A
DEFB134	No	No	No	No	No	Yes	defensin beta 134
DENND1A	No	No	No	No	No	Yes	DENN domain containing 1A
DENND2C	No	No	No	No	Yes	No	DENN domain containing 2C
DENND3	No	Yes	No	No	No	No	DENN domain containing 3
DENND4A	No	Yes	No	No	No	No	DENN domain containing 4A
DENND4B	No	Yes	No	No	Yes	No	DENN domain containing 4B
DENND4C	No	No	No	No	No	Yes	DENN domain containing 4C
DENND5B	No	No	Yes	No	No	No	DENN domain containing 5B
DENR	No	Yes	No	No	No	No	density regulated re-initiation and release factor
DEPDC7	No	No	No	No	No	Yes	DEP domain containing 7
DERL1	No	Yes	No	No	No	No	derlin 1
DERL3	No	No	No	Yes	No	No	derlin 3
DESI1	No	No	No	No	Yes	No	desumoylating isopeptidase 1
DGCR8	No	No	Yes	No	No	No	DGCR8 microprocessor complex subunit
DGKD	No	No	No	Yes	Yes	No	diacylglycerol kinase delta
DGKH	No	No	Yes	No	No	No	diacylglycerol kinase eta
DGKQ	No	No	No	Yes	No	No	diacylglycerol kinase theta
DGKZ	No	No	No	No	Yes	No	diacylglycerol kinase zeta
DGLUCY	No	Yes	No	No	No	No	D-glutamate cyclase
DHRS12	No	No	No	No	Yes	No	dehydrogenase/reductase 12
DHRS4L2	No	No	No	No	Yes	No	dehydrogenase/reductase 4 like 2
DHRS7B	No	No	No	No	Yes	No	dehydrogenase/reductase 7B
DHRS9	No	Yes	No	No	No	No	dehydrogenase/reductase 9
DHTKD1	No	No	Yes	No	No	No	dehydrogenase E1 and transketolase domain containing 1
DHX33	No	No	Yes	No	No	No	DEAH-box helicase 33
DHX40	No	No	No	No	No	Yes	DEAH-box helicase 40
DHX9	No	No	No	No	Yes	No	DExH-box helicase 9
DIAPH3	Yes	No	No	No	No	No	diaphanous related formin 3
DICER1	No	Yes	No	No	No	Yes	dicer 1, ribonuclease III
DIMT1	No	No	No	No	Yes	No	DIM1 rRNA methyltransferase and ribosome maturation factor
DIPK2A	No	No	No	No	Yes	No	divergent protein kinase domain 2A
DIRC3	No	No	No	Yes	No	No	disrupted in renal carcinoma 3
DISP3	Yes	No	No	No	No	No	dispatched RND transporter family member 3
DIXDC1	No	Yes	No	Yes	Yes	No	DIX domain containing 1
DKFZP434A062	No	No	No	Yes	No	No	uncharacterized LOC26102
DKK2	No	No	Yes	No	No	No	dickkopf WNT signaling pathway inhibitor 2
DLEC1	No	No	No	Yes	No	No	DLEC1 cilia and flagella associated protein
DLEU1	No	Yes	Yes	No	No	No	deleted in lymphocytic leukemia 1
DLGAP1	No	Yes	No	Yes	No	No	DLG associated protein 1
DLGAP4	No	Yes	No	No	No	Yes	DLG associated protein 4
DLGAP5	No	No	Yes	No	No	No	DLG associated protein 5
DLL4	Yes	No	No	No	No	No	delta like canonical Notch ligand 4
DLX4	Yes	No	No	No	No	No	distal-less homeobox 4
DMAC1	Yes	No	No	No	No	No	distal membrane arm assembly component 1
DMAC2	No	Yes	No	No	No	No	distal membrane arm assembly component 2
DMBT1	No	No	No	No	Yes	No	deleted in malignant brain tumors 1
DMGDH	Yes	No	No	No	No	No	dimethylglycine dehydrogenase
DMRTA1	Yes	No	No	No	No	No	DMRT like family A1
DMXL1	No	No	No	Yes	No	No	Dmx like 1
DNAAF3	No	No	No	Yes	No	No	dynein axonemal assembly factor 3
DNAAF5	No	No	No	No	No	Yes	dynein axonemal assembly factor 5
DNAH1	Yes	No	No	No	No	No	dynein axonemal heavy chain 1
DNAH14	No	No	No	No	Yes	No	dynein axonemal heavy chain 14
DNAH2	Yes	No	No	No	Yes	No	dynein axonemal heavy chain 2
DNAH7	No	No	Yes	No	No	No	dynein axonemal heavy chain 7
DNAH8	No	No	No	No	No	Yes	dynein axonemal heavy chain 8
DNAI3	No	Yes	No	No	No	No	dynein axonemal intermediate chain 3
DNAJA1	No	Yes	No	No	Yes	No	DnaJ heat shock protein family (Hsp40) member A1
DNAJA2	No	No	Yes	No	No	No	DnaJ heat shock protein family (Hsp40) member A2
DNAJA4	No	No	No	Yes	No	Yes	DnaJ heat shock protein family (Hsp40) member A4
DNAJB1	No	Yes	No	No	No	No	DnaJ heat shock protein family (Hsp40) member B1
DNAJB12	No	Yes	No	No	No	No	DnaJ heat shock protein family (Hsp40) member B12
DNAJB2	No	Yes	No	No	No	No	DnaJ heat shock protein family (Hsp40) member B2
DNAJB6	No	No	No	Yes	No	No	DnaJ heat shock protein family (Hsp40) member B6
DNAJC1	No	No	Yes	No	No	No	DnaJ heat shock protein family (Hsp40) member C1
DNAJC12	No	Yes	Yes	No	No	No	DnaJ heat shock protein family (Hsp40) member C12
DNAJC21	No	No	Yes	No	No	No	DnaJ heat shock protein family (Hsp40) member C21
DNAJC25-GNG10	No	Yes	No	No	No	No	DNAJC25-GNG10 readthrough
DNAJC27	No	No	No	No	Yes	No	DnaJ heat shock protein family (Hsp40) member C27
DNAJC3	No	No	No	No	Yes	No	DnaJ heat shock protein family (Hsp40) member C3
DNAJC4	No	Yes	No	No	No	No	DnaJ heat shock protein family (Hsp40) member C4
DNAJC5G	No	No	No	No	No	Yes	DnaJ heat shock protein family (Hsp40) member C5 gamma
DNAJC7	No	Yes	No	No	No	No	DnaJ heat shock protein family (Hsp40) member C7
DNAL1	Yes	No	No	No	No	No	dynein axonemal light chain 1
DNAL4	No	No	No	No	No	Yes	dynein axonemal light chain 4
DNASE1	No	No	No	No	Yes	No	deoxyribonuclease 1
DNASE1L3	No	Yes	No	No	No	No	deoxyribonuclease 1L3
DNM1	No	No	No	Yes	No	No	dynamin 1
DNM2	No	Yes	No	No	No	No	dynamin 2
DNMT3B	No	No	Yes	No	No	No	DNA methyltransferase 3 beta
DOCK6	No	No	No	No	Yes	No	dedicator of cytokinesis 6
DOCK7	Yes	No	No	No	No	No	dedicator of cytokinesis 7
DOCK8	No	Yes	No	Yes	No	No	dedicator of cytokinesis 8
DOCK8-AS1	No	Yes	No	No	No	No	DOCK8 antisense RNA 1
DOCK9	No	No	No	No	Yes	No	dedicator of cytokinesis 9
DOK1	No	No	No	No	Yes	No	docking protein 1
DOK2	No	Yes	No	No	No	No	docking protein 2
DPEP2	No	Yes	No	No	No	No	dipeptidase 2
DPH2	Yes	No	No	No	No	No	diphthamide biosynthesis 2
DPH5	Yes	No	No	No	No	No	diphthamide biosynthesis 5
DPH6	No	No	Yes	No	No	No	diphthamine biosynthesis 6
DPM2	Yes	No	No	No	No	No	dolichyl-phosphate mannosyltransferase subunit 2, regulatory
DPP10	Yes	No	No	No	Yes	No	dipeptidyl peptidase like 10
DPP6	Yes	No	No	Yes	No	No	dipeptidyl peptidase like 6
DPP8	No	No	No	No	Yes	No	dipeptidyl peptidase 8
DPY19L2P4	Yes	No	No	No	No	No	DPY19L2 pseudogene 4
DPY19L3	No	No	No	No	No	Yes	dpy-19 like C-mannosyltransferase 3
DPY19L4	No	No	No	No	Yes	No	dpy-19 like 4
DPYSL2	No	Yes	No	No	No	No	dihydropyrimidinase like 2
DRAIC	No	Yes	No	No	No	No	downregulated RNA in cancer, inhibitor of cell invasion and migration
DRC12	No	Yes	No	No	No	No	dynein regulatory complex subunit 12 homolog
DRC3	No	No	No	No	Yes	No	dynein regulatory complex subunit 3
DRC7	No	Yes	No	No	No	No	dynein regulatory complex subunit 7
DRGX	No	No	No	No	No	Yes	dorsal root ganglia homeobox
DSC2	No	Yes	No	No	No	No	desmocollin 2
DSC3	No	Yes	No	No	No	Yes	desmocollin 3
DSCR9	No	No	No	Yes	No	No	Down syndrome critical region 9
DSE	No	No	Yes	No	No	No	dermatan sulfate epimerase
DSG3	No	No	No	No	Yes	No	desmoglein 3
DSP	Yes	No	No	No	No	No	desmoplakin
DST	No	No	No	No	No	Yes	dystonin
DSTNP2	No	Yes	No	No	No	No	DSTN pseudogene 2
DTNA	No	No	Yes	No	No	Yes	dystrobrevin alpha
DTNBP1	Yes	No	No	No	No	No	dystrobrevin binding protein 1
DTWD1	No	No	No	No	Yes	No	DTW domain containing 1
DTWD2	No	No	No	No	Yes	No	DTW domain containing 2
DTX4	No	Yes	No	Yes	No	No	deltex E3 ubiquitin ligase 4
DUBR	No	No	Yes	No	No	No	DPPA2 upstream binding RNA
DUS2	No	Yes	No	No	No	No	dihydrouridine synthase 2
DUSP1	No	Yes	Yes	No	Yes	No	dual specificity phosphatase 1
DUSP10	No	No	No	No	Yes	No	dual specificity phosphatase 10
DUSP16	No	No	No	No	Yes	No	dual specificity phosphatase 16
DUSP22	No	No	Yes	No	No	No	dual specificity phosphatase 22
DUSP23	No	No	No	No	Yes	No	dual specificity phosphatase 23
DUSP7	No	Yes	No	No	No	No	dual specificity phosphatase 7
DVL3	No	Yes	No	No	No	No	dishevelled segment polarity protein 3
DXO	No	No	No	No	Yes	No	decapping exoribonuclease
DYDC2	Yes	No	No	No	No	No	DPY30 domain containing 2
DYNC1I1	No	No	Yes	No	No	No	dynein cytoplasmic 1 intermediate chain 1
DYNC1I2	No	No	No	Yes	Yes	No	dynein cytoplasmic 1 intermediate chain 2
DYNC1LI1	No	Yes	No	No	No	No	dynein cytoplasmic 1 light intermediate chain 1
DYNLRB1	No	No	No	Yes	No	No	dynein light chain roadblock-type 1
DYNLT2B	No	No	No	No	No	Yes	dynein light chain Tctex-type 2B
DYNLT4	No	Yes	No	No	No	No	dynein light chain Tctex-type 4
DYRK1B	No	No	No	Yes	No	No	dual specificity tyrosine phosphorylation regulated kinase 1B
DYSF	No	Yes	Yes	No	No	No	dysferlin
DZIP3	No	Yes	No	No	No	No	DAZ interacting zinc finger protein 3
E2F2	No	Yes	No	No	No	No	E2F transcription factor 2
EAF1	No	No	Yes	No	No	No	ELL associated factor 1
EAF2	No	No	No	No	Yes	No	ELL associated factor 2
EARS2	No	No	No	No	Yes	No	glutamyl-tRNA synthetase 2, mitochondrial
EBF1	Yes	No	No	No	No	No	EBF transcription factor 1
EBF4	Yes	No	No	No	No	No	EBF family member 4
EBNA1BP2	No	No	No	No	Yes	No	EBNA1 binding protein 2
ECE1	No	Yes	No	No	Yes	No	endothelin converting enzyme 1
ECHDC1	No	Yes	No	No	No	No	ethylmalonyl-CoA decarboxylase 1
ECHDC2	No	No	No	No	Yes	No	enoyl-CoA hydratase domain containing 2
ECI1	Yes	No	No	No	Yes	No	enoyl-CoA delta isomerase 1
ECT2	No	Yes	No	No	No	No	epithelial cell transforming 2
EDAR	No	No	No	Yes	No	No	ectodysplasin A receptor
EDEM2	Yes	No	No	No	No	No	ER degradation enhancing alpha-mannosidase like protein 2
EDF1	No	No	No	No	Yes	No	endothelial differentiation related factor 1
EDIL3	No	Yes	No	Yes	No	No	EGF like repeats and discoidin domains 3
EEA1	No	No	No	Yes	No	No	early endosome antigen 1
EED	No	Yes	No	No	No	No	embryonic ectoderm development
EEF1G	No	Yes	No	No	Yes	No	eukaryotic translation elongation factor 1 gamma
EEF2KMT	No	No	No	No	Yes	No	eukaryotic elongation factor 2 lysine methyltransferase
EEIG1	No	No	Yes	No	No	No	estrogen-induced osteoclastogenesis regulator 1
EEPD1	No	Yes	No	No	No	No	endonuclease/exonuclease/phosphatase family domain containing 1
EFCAB10	No	No	No	No	No	Yes	EF-hand calcium binding domain 10
EFCAB11	No	No	No	No	Yes	No	EF-hand calcium binding domain 11
EFCAB13	Yes	No	No	No	No	No	EF-hand calcium binding domain 13
EFCAB14	No	No	No	No	Yes	No	EF-hand calcium binding domain 14
EFHB	No	Yes	No	No	No	Yes	EF-hand domain family member B
EFNA4	No	No	No	No	Yes	No	ephrin A4
EFNB2	Yes	No	No	No	No	No	ephrin B2
EGFEM1P	Yes	No	No	No	No	No	EGF like and EMI domain containing 1, pseudogene
EGFL7	No	Yes	No	No	No	No	EGF like domain multiple 7
EGLN2	No	Yes	No	No	No	No	egl-9 family hypoxia inducible factor 2
EGR2	No	No	No	No	Yes	No	early growth response 2
EHBP1	No	Yes	No	No	No	No	EH domain binding protein 1
EHD1	No	Yes	No	No	Yes	No	EH domain containing 1
EHD2	No	No	No	Yes	No	No	EH domain containing 2
EHHADH	No	No	No	No	No	Yes	enoyl-CoA hydratase and 3-hydroxyacyl CoA dehydrogenase
EIF2A	No	No	Yes	No	No	No	eukaryotic translation initiation factor 2A
EIF2AK1	No	No	Yes	No	No	No	eukaryotic translation initiation factor 2 alpha kinase 1
EIF3B	No	No	No	Yes	No	No	eukaryotic translation initiation factor 3 subunit B
EIF3G	No	No	No	Yes	No	No	eukaryotic translation initiation factor 3 subunit G
EIF3H	No	No	No	No	Yes	No	eukaryotic translation initiation factor 3 subunit H
EIF4A2	No	No	No	No	Yes	No	eukaryotic translation initiation factor 4A2
EIF4B	No	No	Yes	No	No	No	eukaryotic translation initiation factor 4B
EIF4E	No	No	No	No	No	Yes	eukaryotic translation initiation factor 4E
EIF4E2	No	No	No	No	Yes	No	eukaryotic translation initiation factor 4E family member 2
EIF4ENIF1	No	No	No	No	No	Yes	eukaryotic translation initiation factor 4E nuclear import factor 1
EIF4G1	No	Yes	No	Yes	No	No	eukaryotic translation initiation factor 4 gamma 1
EIF4H	No	No	Yes	No	No	No	eukaryotic translation initiation factor 4H
EIF5A	No	Yes	No	No	No	No	eukaryotic translation initiation factor 5A
EIF6	No	No	Yes	No	No	No	eukaryotic translation initiation factor 6
ELAPOR1	No	Yes	No	No	No	Yes	endosome-lysosome associated apoptosis and autophagy regulator 1
ELAPOR2	No	Yes	No	No	No	No	endosome-lysosome associated apoptosis and autophagy regulator family member 2
ELAVL2	No	No	No	Yes	No	No	ELAV like RNA binding protein 2
ELF1	No	Yes	No	No	No	No	E74 like ETS transcription factor 1
ELK3	Yes	No	No	No	No	No	ETS transcription factor ELK3
ELK4	Yes	No	No	No	No	No	ETS transcription factor ELK4
ELMO1	No	Yes	No	No	Yes	No	engulfment and cell motility 1
ELMO2	Yes	No	No	No	No	No	engulfment and cell motility 2
ELN	No	No	Yes	No	No	No	elastin
ELOC	No	No	No	No	Yes	No	elongin C
ELOVL2	No	No	No	No	No	Yes	ELOVL fatty acid elongase 2
ELOVL6	Yes	No	No	No	No	No	ELOVL fatty acid elongase 6
ELP1	No	No	No	No	Yes	No	elongator acetyltransferase complex subunit 1
ELP5	No	No	No	Yes	Yes	No	elongator acetyltransferase complex subunit 5
EMB	No	Yes	No	No	No	No	embigin
EMC10	Yes	No	No	No	No	No	ER membrane protein complex subunit 10
EMC6	No	No	No	No	Yes	No	ER membrane protein complex subunit 6
EMC7	No	No	No	Yes	No	No	ER membrane protein complex subunit 7
EMC8	No	No	No	No	Yes	No	ER membrane protein complex subunit 8
EMC9	No	No	No	No	Yes	No	ER membrane protein complex subunit 9
EMID1	No	No	No	No	No	Yes	EMI domain containing 1
EMILIN1	No	Yes	No	No	No	No	elastin microfibril interfacer 1
EML2	No	No	Yes	No	No	No	EMAP like 2
EML4	No	No	No	No	Yes	No	EMAP like 4
EMX2	No	No	No	No	No	Yes	empty spiracles homeobox 2
ENDOV	No	No	No	No	Yes	No	endonuclease V
ENG	No	Yes	No	No	No	No	endoglin
ENGASE	No	No	No	No	Yes	No	endo-beta-N-acetylglucosaminidase
ENHO	No	No	No	Yes	No	No	energy homeostasis associated
ENOSF1	No	No	No	Yes	No	No	enolase superfamily member 1
ENOX1	No	No	No	No	Yes	No	ecto-NOX disulfide-thiol exchanger 1
ENTPD1	No	Yes	No	No	No	No	ectonucleoside triphosphate diphosphohydrolase 1
ENTPD1-AS1	No	Yes	No	No	No	No	ENTPD1 antisense RNA 1
ENTPD3	No	No	No	No	Yes	No	ectonucleoside triphosphate diphosphohydrolase 3
ENTPD8	No	No	No	No	Yes	No	ectonucleoside triphosphate diphosphohydrolase 8
ENTREP3	No	Yes	No	Yes	No	No	endosomal transmembrane epsin interactor 3
EOGT	No	No	No	No	Yes	No	EGF domain specific O-linked N-acetylglucosamine transferase
EPAS1	No	No	Yes	No	No	No	endothelial PAS domain protein 1
EPB41L3	No	No	No	Yes	No	No	erythrocyte membrane protein band 4.1 like 3
EPB41L4A	Yes	No	No	No	No	No	erythrocyte membrane protein band 4.1 like 4A
EPB41L5	No	No	Yes	No	Yes	No	erythrocyte membrane protein band 4.1 like 5
EPCAM	No	No	Yes	No	No	No	epithelial cell adhesion molecule
EPDR1	Yes	No	No	No	No	No	ependymin related 1
EPHA7	No	Yes	No	No	No	No	EPH receptor A7
EPHB1	No	Yes	No	No	No	No	EPH receptor B1
EPHB3	No	No	No	No	Yes	No	EPH receptor B3
EPHX1	Yes	No	No	No	No	No	epoxide hydrolase 1
EPHX3	Yes	No	No	No	No	No	epoxide hydrolase 3
EPM2AIP1	No	No	No	No	Yes	No	EPM2A interacting protein 1
EPN1	No	No	No	No	Yes	No	epsin 1
EPN2	No	No	Yes	No	No	No	epsin 2
EPOP	No	No	No	Yes	No	No	elongin BC and polycomb repressive complex 2 associated protein
EPPIN	No	No	No	No	Yes	No	epididymal peptidase inhibitor
EPS15L1	No	Yes	Yes	No	No	No	epidermal growth factor receptor pathway substrate 15 like 1
EPS8L3	No	Yes	No	No	No	Yes	EPS8 signaling adaptor L3
ERAP1	No	No	No	No	Yes	No	endoplasmic reticulum aminopeptidase 1
ERBB2	No	No	Yes	No	No	No	erb-b2 receptor tyrosine kinase 2
ERBIN	No	Yes	No	No	No	No	erbb2 interacting protein
ERC2	No	No	Yes	No	No	No	ELKS/RAB6-interacting/CAST family member 2
ERCC1	No	Yes	No	No	No	Yes	ERCC excision repair 1, endonuclease non-catalytic subunit
ERF	No	No	No	No	Yes	No	ETS2 repressor factor
ERGIC1	No	No	No	No	Yes	No	endoplasmic reticulum-golgi intermediate compartment 1
ERI3	Yes	No	No	Yes	Yes	No	ERI1 exoribonuclease family member 3
ERICH6B	No	No	No	Yes	No	No	glutamate rich 6B
ERMARD	No	No	No	No	Yes	No	ER membrane associated RNA degradation
ERMP1	No	No	No	No	Yes	No	endoplasmic reticulum metallopeptidase 1
ERN2	No	No	No	No	No	Yes	endoplasmic reticulum to nucleus signaling 2
ERP29	No	No	No	No	Yes	No	endoplasmic reticulum protein 29
ERP44	No	No	No	No	Yes	No	endoplasmic reticulum protein 44
ERRFI1	Yes	No	No	No	No	No	ERBB receptor feedback inhibitor 1
ERV3-1	No	No	No	No	Yes	No	endogenous retrovirus group 3 member 1, envelope
ERVV-2	No	No	No	No	Yes	No	endogenous retrovirus group V member 2, envelope
ESAM	No	No	No	Yes	No	No	endothelial cell adhesion molecule
ESCO1	No	No	No	No	Yes	No	establishment of sister chromatid cohesion N-acetyltransferase 1
ESR1	No	No	Yes	No	No	No	estrogen receptor 1
ESR2	No	No	No	Yes	No	No	estrogen receptor 2
ESRP1	No	No	No	No	Yes	No	epithelial splicing regulatory protein 1
ESRRA	No	No	No	No	Yes	No	estrogen related receptor alpha
ESRRG	No	No	No	No	No	Yes	estrogen related receptor gamma
ESYT1	No	Yes	No	No	No	No	extended synaptotagmin 1
ETF1	No	No	No	No	Yes	No	eukaryotic translation termination factor 1
ETFB	No	No	No	No	Yes	No	electron transfer flavoprotein subunit beta
ETNK1	No	No	No	Yes	Yes	No	ethanolamine kinase 1
ETNPPL	No	No	No	No	Yes	No	ethanolamine-phosphate phospho-lyase
ETS1	No	Yes	Yes	No	No	No	ETS proto-oncogene 1, transcription factor
ETV1	Yes	No	No	No	Yes	No	ETS variant transcription factor 1
ETV4	No	No	No	No	Yes	No	ETS variant transcription factor 4
ETV7	Yes	No	No	No	No	No	ETS variant transcription factor 7
EVC	No	No	No	No	No	Yes	EvC ciliary complex subunit 1
EVI5L	No	No	No	No	Yes	No	ecotropic viral integration site 5 like
EVL	No	Yes	No	No	No	No	Enah/Vasp-like
EWSR1	No	No	No	No	Yes	No	EWS RNA binding protein 1
EXO5	No	No	Yes	No	No	No	exonuclease 5
EXOC2	Yes	No	No	No	No	No	exocyst complex component 2
EXOC5	No	No	No	No	Yes	No	exocyst complex component 5
EXOC6	No	Yes	No	No	No	No	exocyst complex component 6
EXOC6B	Yes	No	No	No	No	No	exocyst complex component 6B
EXOSC10	Yes	No	No	No	No	No	exosome component 10
EXOSC2	No	No	No	No	Yes	No	exosome component 2
EXOSC3	No	No	Yes	No	Yes	No	exosome component 3
EXOSC4	No	Yes	No	No	No	No	exosome component 4
EXOSC6	Yes	No	No	No	No	No	exosome component 6
EXPH5	Yes	No	No	No	No	No	exophilin 5
EYA2	No	Yes	No	Yes	No	No	EYA transcriptional coactivator and phosphatase 2
EYA3	No	Yes	Yes	No	No	No	EYA transcriptional coactivator and phosphatase 3
EYA4	No	No	No	Yes	No	No	EYA transcriptional coactivator and phosphatase 4
EYS	No	Yes	No	No	No	No	eyes shut homolog
F10	No	No	Yes	No	No	No	coagulation factor X
F11R	No	Yes	No	No	No	No	F11 receptor
F2RL1	No	Yes	No	No	No	No	F2R like trypsin receptor 1
F7	No	Yes	No	No	No	No	coagulation factor VII
FA2H	No	No	No	Yes	No	No	fatty acid 2-hydroxylase
FAAP20	No	No	Yes	No	No	No	FA core complex associated protein 20
FAF1	No	No	No	No	Yes	No	Fas associated factor 1
FAHD2A	Yes	No	No	No	No	No	fumarylacetoacetate hydrolase domain containing 2A
FAIM	Yes	No	No	No	No	No	Fas apoptotic inhibitory molecule
FAM107B	No	Yes	No	No	No	No	family with sequence similarity 107 member B
FAM110A	No	Yes	No	No	Yes	No	family with sequence similarity 110 member A
FAM110B	Yes	No	No	No	No	No	family with sequence similarity 110 member B
FAM110C	Yes	No	No	No	No	No	family with sequence similarity 110 member C
FAM110D	No	No	Yes	No	No	No	family with sequence similarity 110 member D
FAM117A	No	Yes	No	No	No	No	family with sequence similarity 117 member A
FAM120A2P	No	Yes	No	No	No	No	family with sequence similarity 120A2, pseudogene
FAM124B	Yes	No	No	No	No	No	family with sequence similarity 124 member B
FAM126B	No	No	No	No	Yes	No
FAM131A	No	No	No	No	Yes	No	family with sequence similarity 131 member A
FAM135A	No	No	No	No	No	Yes	family with sequence similarity 135 member A
FAM149B1	No	Yes	No	No	No	No	family with sequence similarity 149 member B1
FAM169A	Yes	No	No	No	No	No	family with sequence similarity 169 member A
FAM174C	No	No	No	Yes	No	No	family with sequence similarity 174 member C
FAM181B	Yes	No	No	No	No	No	family with sequence similarity 181 member B
FAM193B	No	No	No	No	No	Yes	family with sequence similarity 193 member B
FAM200A	No	Yes	No	No	No	No	family with sequence similarity 200 member A
FAM20A	Yes	No	No	No	No	No	FAM20A golgi associated secretory pathway pseudokinase
FAM20C	No	No	No	Yes	No	Yes	FAM20C golgi associated secretory pathway kinase
FAM215A	No	No	No	Yes	No	No	family with sequence similarity 215 member A
FAM219A	No	No	No	No	Yes	No	family with sequence similarity 219 member A
FAM222B	No	No	No	No	Yes	No	family with sequence similarity 222 member B
FAM227B	No	No	No	No	Yes	No	family with sequence similarity 227 member B
FAM234B	No	No	No	No	Yes	No	family with sequence similarity 234 member B
FAM30A	No	Yes	No	No	No	No	family with sequence similarity 30 member A
FAM3C	No	Yes	No	No	No	No	FAM3 metabolism regulating signaling molecule C
FAM3D	No	Yes	No	No	No	No	FAM3 metabolism regulating signaling molecule D
FAM53A	No	No	No	Yes	No	No	family with sequence similarity 53 member A
FAM53B	No	Yes	No	No	No	No	family with sequence similarity 53 member B
FAM53C	No	No	No	No	Yes	No	family with sequence similarity 53 member C
FAM72A	Yes	No	No	No	No	No	family with sequence similarity 72 member A
FAM72B	No	No	No	Yes	Yes	No	family with sequence similarity 72 member B
FAM76B	No	No	No	No	Yes	No	family with sequence similarity 76 member B
FAM78A	No	Yes	No	No	No	No	family with sequence similarity 78 member A
FAM78B	No	No	No	No	No	Yes	family with sequence similarity 78 member B
FAM83A	No	No	Yes	No	No	No	family with sequence similarity 83 member A
FAM83D	Yes	No	No	No	No	No	family with sequence similarity 83 member D
FAM83H	No	No	No	No	No	Yes	family with sequence similarity 83 member H
FAM86B1	No	Yes	No	No	No	No	family with sequence similarity 86 member B1
FAM86B2	No	No	No	No	No	Yes	family with sequence similarity 86 member B2
FAM86JP	No	No	Yes	No	No	No	family with sequence similarity 86 member J, pseudogene
FAM89B	No	No	No	No	No	Yes	family with sequence similarity 89 member B
FAM8A1	No	No	Yes	No	No	No	family with sequence similarity 8 member A1
FAM91A1	No	No	No	No	No	Yes	family with sequence similarity 91 member A1
FAM98B	No	No	No	No	Yes	No	family with sequence similarity 98 member B
FAM98C	No	No	No	No	Yes	No	family with sequence similarity 98 member C
FAN1	Yes	No	No	No	No	No	FANCD2 and FANCI associated nuclease 1
FANCA	No	No	No	Yes	No	No	FA complementation group A
FANCC	Yes	No	No	No	No	No	FA complementation group C
FANCD2	No	No	No	No	Yes	No	FA complementation group D2
FAP	No	No	Yes	No	Yes	No	fibroblast activation protein alpha
FAR1	No	Yes	No	No	No	No	fatty acyl-CoA reductase 1
FAR2	No	Yes	No	No	No	No	fatty acyl-CoA reductase 2
FAR2P1	No	No	Yes	No	No	No	fatty acyl-CoA reductase 2 pseudogene 1
FARS2	No	No	No	No	Yes	No	phenylalanyl-tRNA synthetase 2, mitochondrial
FASLG	No	No	No	No	Yes	No	Fas ligand
FASTK	No	Yes	No	Yes	No	No	Fas activated serine/threonine kinase
FASTKD2	Yes	No	No	No	No	No	FAST kinase domains 2
FAT1	Yes	No	No	No	No	No	FAT atypical cadherin 1
FBLN5	No	No	Yes	No	No	No	fibulin 5
FBN1	Yes	No	Yes	No	No	No	fibrillin 1
FBRS	No	No	No	Yes	No	No	fibrosin
FBXL12	No	No	No	No	Yes	No	F-box and leucine rich repeat protein 12
FBXL13	No	Yes	No	No	Yes	No	F-box and leucine rich repeat protein 13
FBXL14	No	No	No	No	No	Yes	F-box and leucine rich repeat protein 14
FBXL15	No	No	No	Yes	No	No	F-box and leucine rich repeat protein 15
FBXL19	No	Yes	No	No	No	No	F-box and leucine rich repeat protein 19
FBXL20	Yes	No	No	No	No	No	F-box and leucine rich repeat protein 20
FBXL22	No	No	Yes	No	No	No	F-box and leucine rich repeat protein 22
FBXL3	No	No	Yes	No	No	No	F-box and leucine rich repeat protein 3
FBXL5	No	Yes	No	Yes	Yes	No	F-box and leucine rich repeat protein 5
FBXL7	No	No	No	Yes	No	No	F-box and leucine rich repeat protein 7
FBXO10	No	No	No	No	No	Yes	F-box protein 10
FBXO17	Yes	No	No	No	No	No	F-box protein 17
FBXO24	No	No	No	No	Yes	No	F-box protein 24
FBXO30	Yes	No	No	No	Yes	No	F-box protein 30
FBXO32	No	No	Yes	No	No	No	F-box protein 32
FBXO34	No	Yes	No	No	No	No	F-box protein 34
FBXO38	No	Yes	No	No	No	No	F-box protein 38
FBXO39	No	No	No	Yes	No	No	F-box protein 39
FBXO43	No	No	Yes	No	Yes	No	F-box protein 43
FBXO44	No	No	Yes	No	No	No	F-box protein 44
FBXO47	No	No	No	Yes	No	No	F-box protein 47
FBXO48	No	No	No	Yes	No	No	F-box protein 48
FBXO5	No	No	No	No	Yes	No	F-box protein 5
FBXO6	Yes	No	No	No	No	No	F-box protein 6
FBXO7	No	No	No	No	Yes	No	F-box protein 7
FBXO8	No	Yes	No	No	No	No	F-box protein 8
FBXO9	No	No	No	No	Yes	No	F-box protein 9
FBXW11	No	No	No	Yes	Yes	No	F-box and WD repeat domain containing 11
FBXW2	No	No	No	No	Yes	No	F-box and WD repeat domain containing 2
FCAR	No	Yes	No	No	No	No	Fc alpha receptor
FCER1G	Yes	No	No	No	No	No	Fc epsilon receptor Ig
FCER2	No	Yes	No	No	No	No	Fc epsilon receptor II
FCGR1CP	No	Yes	No	No	No	No	Fc gamma receptor Ic, pseudogene
FCGR2A	No	Yes	No	No	No	No	Fc gamma receptor IIa
FCGR3A	No	Yes	No	No	No	No	Fc gamma receptor IIIa
FCGR3B	No	Yes	No	No	No	Yes	Fc gamma receptor IIIb
FCGRT	No	No	No	No	Yes	No	Fc gamma receptor and transporter
FCMR	No	Yes	No	No	No	No	Fc mu receptor
FCRL6	No	No	No	No	Yes	No	Fc receptor like 6
FDFT1	Yes	No	No	No	Yes	No	farnesyl-diphosphate farnesyltransferase 1
FDX1	No	No	No	Yes	No	No	ferredoxin 1
FDX2	No	No	No	No	Yes	No	ferredoxin 2
FECH	Yes	No	Yes	No	No	No	ferrochelatase
FEM1A	No	No	No	No	Yes	No	fem-1 homolog A
FEN1	No	No	No	No	Yes	No	flap structure-specific endonuclease 1
FER	No	No	No	Yes	No	No	FER tyrosine kinase
FER1L5	No	No	No	No	No	Yes	fer-1 like family member 5
FERD3L	No	No	No	No	Yes	No	Fer3 like bHLH transcription factor
FERMT2	No	No	Yes	No	No	No	FERM domain containing kindlin 2
FES	No	No	No	No	No	Yes	FES proto-oncogene, tyrosine kinase
FFAR2	No	Yes	No	No	No	No	free fatty acid receptor 2
FGD2	No	Yes	No	No	No	Yes	FYVE, RhoGEF and PH domain containing 2
FGD3	No	Yes	No	No	No	No	FYVE, RhoGEF and PH domain containing 3
FGD4	No	Yes	No	No	No	No	FYVE, RhoGEF and PH domain containing 4
FGD6	No	Yes	No	No	No	No	FYVE, RhoGEF and PH domain containing 6
FGF1	No	No	No	No	No	Yes	fibroblast growth factor 1
FGF11	No	No	No	Yes	No	No	fibroblast growth factor 11
FGF14	No	No	Yes	No	No	No	fibroblast growth factor 14
FGF17	No	No	No	No	No	Yes	fibroblast growth factor 17
FGF22	No	No	No	Yes	No	No	fibroblast growth factor 22
FGF5	No	No	No	No	Yes	No	fibroblast growth factor 5
FGF7	No	No	No	Yes	No	No	fibroblast growth factor 7
FGFR1OP2	No	No	No	No	Yes	No	FGFR1 oncogene partner 2
FGFR4	No	No	No	Yes	No	No	fibroblast growth factor receptor 4
FGFRL1	No	No	No	Yes	No	No	fibroblast growth factor receptor like 1
FGG	Yes	No	No	No	No	No	fibrinogen gamma chain
FGL1	No	Yes	No	No	No	No	fibrinogen like 1
FGR	No	Yes	No	No	No	No	FGR proto-oncogene, Src family tyrosine kinase
FH	Yes	No	No	No	No	No	fumarate hydratase
FHIP1A	Yes	No	No	No	No	No	FHF complex subunit HOOK interacting protein 1A
FHIP1B	No	Yes	No	No	No	No	FHF complex subunit HOOK interacting protein 1B
FHIP2A	No	No	Yes	No	No	No	FHF complex subunit HOOK interacting protein 2A
FHL2	No	Yes	No	No	No	Yes	four and a half LIM domains 2
FHL3	No	Yes	No	No	No	No	four and a half LIM domains 3
FIBCD1	Yes	No	No	No	No	No	fibrinogen C domain containing 1
FILIP1	No	No	No	No	No	Yes	filamin A interacting protein 1
FKBP11	No	No	No	No	Yes	No	FKBP prolyl isomerase 11
FKBP15	No	Yes	No	No	No	No	FKBP prolyl isomerase family member 15
FKBP1A-SDCBP2	No	Yes	No	No	No	No
FKBP5	Yes	No	No	No	Yes	No	FKBP prolyl isomerase 5
FKBP8	No	No	No	No	Yes	No	FKBP prolyl isomerase 8
FKTN	No	No	No	No	Yes	No	fukutin
FLI1	No	Yes	No	No	No	Yes	Fli-1 proto-oncogene, ETS transcription factor
FLJ38576	Yes	No	No	No	No	No	uncharacterized LOC651430
FLNB	No	No	No	No	No	Yes	filamin B
FLOT2	No	Yes	No	No	No	No	flotillin 2
FLRT2	No	Yes	No	No	No	No	fibronectin leucine rich transmembrane protein 2
FLT1	No	No	No	No	Yes	No	fms related receptor tyrosine kinase 1
FLYWCH2	No	No	No	No	Yes	No	FLYWCH family member 2
FMN1	No	Yes	No	No	No	No	formin 1
FMNL1	No	Yes	No	No	No	No	formin like 1
FMNL2	Yes	No	No	No	No	No	formin like 2
FMNL3	No	Yes	No	No	No	No	formin like 3
FMO4	No	Yes	No	No	No	No	flavin containing dimethylaniline monoxygenase 4
FN1	Yes	No	No	No	No	No	fibronectin 1
FN3K	Yes	No	Yes	No	No	No	fructosamine 3 kinase
FNBP1	No	Yes	Yes	No	No	No	formin binding protein 1
FNBP1L	No	No	No	No	Yes	No	formin binding protein 1 like
FNBP4	Yes	No	No	No	Yes	No	formin binding protein 4
FNDC1	No	Yes	No	No	No	No	fibronectin type III domain containing 1
FNDC11	No	Yes	No	No	No	No	fibronectin type III domain containing 11
FNDC3B	No	Yes	No	No	No	No	fibronectin type III domain containing 3B
FNDC4	No	No	Yes	No	No	No	fibronectin type III domain containing 4
FNIP2	No	Yes	No	Yes	No	No	folliculin interacting protein 2
FNTA	No	No	Yes	No	No	No	farnesyltransferase, CAAX box, subunit alpha
FOCAD	Yes	No	No	No	No	No	focadhesin
FOS	No	Yes	Yes	No	No	No	Fos proto-oncogene, AP-1 transcription factor subunit
FOXA2	Yes	No	No	No	No	No	forkhead box A2
FOXC1	Yes	No	No	No	No	No	forkhead box C1
FOXD4L3	No	Yes	No	No	No	No	forkhead box D4 like 3
FOXD4L5	No	Yes	No	No	No	No	forkhead box D4 like 5
FOXI3	Yes	No	No	No	No	No	forkhead box I3
FOXJ1	No	No	Yes	No	No	No	forkhead box J1
FOXK2	No	No	No	Yes	Yes	No	forkhead box K2
FOXN2	No	No	No	No	Yes	No	forkhead box N2
FOXN3-AS1	No	No	No	Yes	No	No	FOXN3 antisense RNA 1
FOXN4	Yes	No	No	No	No	No	forkhead box N4
FOXO1	No	Yes	No	No	No	No	forkhead box O1
FOXP1	No	Yes	No	Yes	No	No	forkhead box P1
FOXP2	No	No	No	No	Yes	No	forkhead box P2
FPR2	No	Yes	No	No	No	No	formyl peptide receptor 2
FRAS1	Yes	No	No	No	No	No	Fraser extracellular matrix complex subunit 1
FRAT1	No	No	Yes	No	No	No	FRAT regulator of WNT signaling pathway 1
FRMD1	No	No	No	No	No	Yes	FERM domain containing 1
FRMD3	Yes	No	No	No	No	No	FERM domain containing 3
FRMD4B	No	No	No	No	Yes	No	FERM domain containing 4B
FRMD6-AS1	No	No	Yes	No	No	No
FRRS1	No	No	No	No	No	Yes	ferric chelate reductase 1
FRYL	No	No	No	No	Yes	No	FRY like transcription coactivator
FRZB	Yes	No	No	No	No	No	frizzled related protein
FSCN1	No	No	Yes	No	No	No	fascin actin-bundling protein 1
FSCN3	No	No	No	No	Yes	No	fascin actin-bundling protein 3
FSTL1	Yes	No	No	No	No	No	follistatin like 1
FTH1	No	No	Yes	No	Yes	No	ferritin heavy chain 1
FTO	No	No	No	No	No	Yes	FTO alpha-ketoglutarate dependent dioxygenase
FUCA1	Yes	No	No	No	No	No	alpha-L-fucosidase 1
FUT2	No	No	Yes	No	No	No	fucosyltransferase 2 (H blood group)
FUT8	No	No	No	No	Yes	No	fucosyltransferase 8
FUZ	No	Yes	No	No	No	No	fuzzy planar cell polarity protein
FXR1	No	No	No	Yes	No	No	FMR1 autosomal homolog 1
FXR2	No	No	No	No	Yes	No	FMR1 autosomal homolog 2
FXYD2	No	No	No	No	Yes	No	FXYD domain containing ion transport regulator 2
FXYD5	No	No	No	Yes	No	No	FXYD domain containing ion transport regulator 5
FYB1	No	Yes	No	Yes	Yes	No	FYN binding protein 1
FZD10-AS1	No	No	No	Yes	No	No	FZD10 antisense divergent transcript
FZD8	Yes	No	No	No	No	No	frizzled class receptor 8
G2E3	No	No	Yes	No	No	No	G2/M-phase specific E3 ubiquitin protein ligase
G6PC2	No	No	No	Yes	No	No	glucose-6-phosphatase catalytic subunit 2
GAB1	Yes	No	No	No	No	No	GRB2 associated binding protein 1
GAB2	No	Yes	No	No	No	Yes	GRB2 associated binding protein 2
GABARAP	No	No	No	No	Yes	No	GABA type A receptor-associated protein
GABPA	No	No	No	No	Yes	No	GA binding protein transcription factor subunit alpha
GABRA1	Yes	No	No	Yes	Yes	No	gamma-aminobutyric acid type A receptor subunit alpha1
GABRA2	No	No	No	No	No	Yes	gamma-aminobutyric acid type A receptor subunit alpha2
GABRB2	Yes	No	No	No	No	No	gamma-aminobutyric acid type A receptor subunit beta2
GABRB3	Yes	No	No	No	No	No	gamma-aminobutyric acid type A receptor subunit beta3
GADD45B	No	No	No	Yes	No	No	growth arrest and DNA damage inducible beta
GAK	No	No	No	No	Yes	No	cyclin G associated kinase
GAL3ST4	No	No	No	No	Yes	No	galactose-3-O-sulfotransferase 4
GALC	No	Yes	No	No	No	No	galactosylceramidase
GALK2	Yes	No	No	No	No	No	galactokinase 2
GALNS	No	No	No	No	Yes	No	galactosamine (N-acetyl)-6-sulfatase
GALNT10	Yes	No	No	No	No	No	polypeptide N-acetylgalactosaminyltransferase 10
GALNT11	No	No	No	No	Yes	No	polypeptide N-acetylgalactosaminyltransferase 11
GALNT4	No	No	Yes	No	No	No	polypeptide N-acetylgalactosaminyltransferase 4
GALNT6	No	No	No	No	Yes	No	polypeptide N-acetylgalactosaminyltransferase 6
GALNT9	No	No	No	Yes	No	Yes	polypeptide N-acetylgalactosaminyltransferase 9
GALNTL5	No	No	No	No	Yes	No	polypeptide N-acetylgalactosaminyltransferase like 5
GALP	No	No	No	No	Yes	No	galanin like peptide
GALT	No	No	No	No	Yes	No	galactose-1-phosphate uridylyltransferase
GAMT	Yes	No	No	No	No	No	guanidinoacetate N-methyltransferase
GAP43	Yes	No	No	No	No	No	growth associated protein 43
GAREM1	No	No	No	No	No	Yes	GRB2 associated regulator of MAPK1 subtype 1
GARIN1B	No	No	No	Yes	No	No	golgi associated RAB2 interactor 1B
GARNL3	No	No	No	No	Yes	No	GTPase activating Rap/RanGAP domain like 3
GARRE1	No	Yes	Yes	No	No	No	granule associated Rac and RHOG effector 1
GAS2L2	No	No	No	No	Yes	No	growth arrest specific 2 like 2
GAS7	No	Yes	Yes	No	Yes	No	growth arrest specific 7
GATAD1	No	No	Yes	No	No	No	GATA zinc finger domain containing 1
GATAD2A	No	Yes	No	No	No	No	GATA zinc finger domain containing 2A
GATAD2B	No	Yes	No	No	No	No	GATA zinc finger domain containing 2B
GATD1	Yes	No	No	No	No	No	glutamine amidotransferase class 1 domain containing 1
GATD3	No	Yes	No	No	No	No	glutamine amidotransferase class 1 domain containing 3
GATM	Yes	No	No	No	No	No	glycine amidinotransferase
GBA1	No	Yes	No	No	No	No	glucosylceramidase beta 1
GBA1LP	No	Yes	No	No	No	No	glucosylceramidase beta 1 like, pseudogene
GBA2	No	No	No	No	Yes	No	glucosylceramidase beta 2
GBE1	No	Yes	No	No	No	No	1,4-alpha-glucan branching enzyme 1
GBP2	No	Yes	No	No	No	No	guanylate binding protein 2
GBP3	Yes	No	No	No	No	No	guanylate binding protein 3
GBP4	Yes	No	No	No	No	No	guanylate binding protein 4
GCFC2	No	No	No	No	Yes	No	GC-rich sequence DNA-binding factor 2
GCH1	Yes	No	No	No	No	No	GTP cyclohydrolase 1
GCKR	No	No	No	No	Yes	No	glucokinase regulator
GCN1	Yes	No	No	No	No	No	GCN1 activator of EIF2AK4
GCNT3	No	Yes	No	No	No	No	glucosaminyl (N-acetyl) transferase 3, mucin type
GCOM1	Yes	No	No	No	No	No	GCOM1, MYZAP-POLR2M combined locus
GDAP1	No	No	No	No	Yes	No	ganglioside induced differentiation associated protein 1
GDF1	No	No	No	No	No	Yes	growth differentiation factor 1
GDF5	No	No	Yes	No	No	No	growth differentiation factor 5
GDF7	Yes	No	No	No	No	No	growth differentiation factor 7
GDF9	No	No	No	No	Yes	No	growth differentiation factor 9
GDPD1	No	Yes	No	No	No	No	glycerophosphodiester phosphodiesterase domain containing 1
GDPD5	No	No	No	No	Yes	No	glycerophosphodiester phosphodiesterase domain containing 5
GEM	No	No	No	No	Yes	No	GTP binding protein overexpressed in skeletal muscle
GEMIN5	Yes	No	No	No	No	No	gem nuclear organelle associated protein 5
GET4	No	Yes	No	No	No	No	guided entry of tail-anchored proteins factor 4
GFI1B	No	No	No	Yes	No	No	growth factor independent 1B transcriptional repressor
GFM1	Yes	No	No	No	No	No	G elongation factor mitochondrial 1
GFOD1	No	No	No	No	Yes	No	Gfo/Idh/MocA-like oxidoreductase domain containing 1
GGCT	No	No	No	No	No	Yes	gamma-glutamylcyclotransferase
GGPS1	No	No	No	No	Yes	No	geranylgeranyl diphosphate synthase 1
GGT1	No	Yes	No	No	Yes	No	gamma-glutamyltransferase 1
GGTA1	No	Yes	No	No	No	No	glycoprotein alpha-galactosyltransferase 1 (inactive)
GHITM	No	No	No	No	Yes	No	growth hormone inducible transmembrane protein
GHR	Yes	No	No	No	Yes	No	growth hormone receptor
GHRL	No	Yes	No	No	No	No	ghrelin and obestatin prepropeptide
GHSR	No	No	No	Yes	No	No	growth hormone secretagogue receptor
GID8	No	No	No	No	Yes	No	GID complex subunit 8 homolog
GIGYF2	No	Yes	No	No	Yes	No	GRB10 interacting GYF protein 2
GIHCG	No	Yes	No	No	No	No	GIHCG inhibitor of miR-200b/200a/429 expression
GIMAP5	No	Yes	No	No	Yes	No	GTPase, IMAP family member 5
GIMAP8	No	No	No	Yes	Yes	No	GTPase, IMAP family member 8
GINM1	No	No	No	No	Yes	No	glycosylated integral membrane protein 1
GINS4	No	No	No	No	Yes	No	GINS complex subunit 4
GIPC1	No	No	No	Yes	No	No	GIPC PDZ domain containing family member 1
GIPR	No	No	No	No	Yes	No	gastric inhibitory polypeptide receptor
GIT1	No	No	Yes	No	No	No	GIT ArfGAP 1
GJA3	No	No	No	Yes	No	No	gap junction protein alpha 3
GJA4	No	Yes	No	No	No	No	gap junction protein alpha 4
GJB2	Yes	No	No	No	No	No	gap junction protein beta 2
GJB3	No	No	No	No	Yes	No	gap junction protein beta 3
GJC1	Yes	No	No	No	No	No	gap junction protein gamma 1
GJD2	No	No	No	Yes	No	No	gap junction protein delta 2
GKAP1	No	No	Yes	No	No	No	G kinase anchoring protein 1
GLB1L2	No	No	No	No	No	Yes	galactosidase beta 1 like 2
GLDC	No	No	Yes	No	No	No	glycine decarboxylase
GLE1	No	No	No	No	Yes	No	GLE1 RNA export mediator
GLG1	No	No	Yes	No	No	No	golgi glycoprotein 1
GLI1	No	No	No	No	No	Yes	GLI family zinc finger 1
GLI3	Yes	No	No	No	No	No	GLI family zinc finger 3
GLIPR1	No	Yes	No	No	No	No	GLI pathogenesis related 1
GLIPR2	No	Yes	No	No	No	No	GLI pathogenesis related 2
GLRX2	No	No	Yes	No	No	No	glutaredoxin 2
GLRX5	No	No	No	No	Yes	No	glutaredoxin 5
GLS2	Yes	No	No	No	No	No	glutaminase 2
GLT1D1	No	No	No	No	Yes	No	glycosyltransferase 1 domain containing 1
GLT8D1	No	No	No	No	Yes	No	glycosyltransferase 8 domain containing 1
GLTP	No	No	No	No	Yes	No	glycolipid transfer protein
GLTPD2	Yes	No	No	No	No	No	glycolipid transfer protein domain containing 2
GLUL	No	Yes	No	No	Yes	No	glutamate-ammonia ligase
GLYCTK	No	Yes	No	No	No	No	glycerate kinase
GLYR1	No	No	No	Yes	No	No	glyoxylate reductase 1 homolog
GM2A	No	No	No	No	Yes	No	ganglioside GM2 activator
GMDS	No	No	Yes	No	No	No	GDP-mannose 4,6-dehydratase
GMIP	No	Yes	No	No	No	No	GEM interacting protein
GMNN	No	Yes	No	No	No	No	geminin DNA replication inhibitor
GMPPA	No	Yes	No	Yes	No	No	GDP-mannose pyrophosphorylase A
GMPR	No	No	No	No	No	Yes	guanosine monophosphate reductase
GNA13	No	No	No	No	Yes	No	G protein subunit alpha 13
GNA14	Yes	No	No	No	No	No	G protein subunit alpha 14
GNA15	No	Yes	No	No	No	No	G protein subunit alpha 15
GNAI2	No	Yes	No	Yes	No	No	G protein subunit alpha i2
GNAI3	No	Yes	No	No	No	No	G protein subunit alpha i3
GNAL	No	Yes	No	No	Yes	No	G protein subunit alpha L
GNB4	No	No	No	Yes	No	No	G protein subunit beta 4
GNG2	No	Yes	No	No	No	No	G protein subunit gamma 2
GNG5	No	No	No	No	Yes	No	G protein subunit gamma 5
GNG7	No	Yes	No	Yes	No	No	G protein subunit gamma 7
GNG8	Yes	No	No	No	No	No	G protein subunit gamma 8
GNGT1	No	No	No	No	No	Yes	G protein subunit gamma transducin 1
GNPAT	No	No	No	No	Yes	No	glyceronephosphate O-acyltransferase
GNPDA1	No	Yes	Yes	No	No	No	glucosamine-6-phosphate deaminase 1
GNPTG	No	No	Yes	No	No	No	N-acetylglucosamine-1-phosphate transferase subunit gamma
GNRHR	No	No	No	No	No	Yes	gonadotropin releasing hormone receptor
GOLGA4	Yes	No	No	No	No	No	golgin A4
GOLGA6L10	No	No	No	No	Yes	No	golgin A6 family like 10
GOLGA6L9	Yes	No	No	No	No	No	golgin A6 family like 9
GOLGA7	No	No	No	No	Yes	No	golgin A7
GOLGA8B	No	No	Yes	No	No	No	golgin A8 family member B
GOLM1	Yes	No	No	No	No	No	golgi membrane protein 1
GOLT1B	No	No	No	No	Yes	No	golgi transport 1B
GOSR1	No	No	No	No	Yes	No	golgi SNAP receptor complex member 1
GOSR2	No	No	No	No	Yes	No	golgi SNAP receptor complex member 2
GP1BA	No	No	No	Yes	No	No	glycoprotein Ib platelet subunit alpha
GP5	No	No	No	No	No	Yes	glycoprotein V platelet
GP9	No	Yes	No	No	No	No	glycoprotein IX platelet
GPA33	No	Yes	No	No	No	No	glycoprotein A33
GPALPP1	No	No	No	No	No	Yes	GPALPP motifs containing 1
GPAT2	No	No	No	No	Yes	No	glycerol-3-phosphate acyltransferase 2, mitochondrial
GPAT4	Yes	No	No	No	No	No	glycerol-3-phosphate acyltransferase 4
GPBP1L1	No	No	No	No	Yes	No	GC-rich promoter binding protein 1 like 1
GPC1	No	Yes	No	No	No	Yes	glypican 1
GPCPD1	No	No	No	Yes	Yes	No	glycerophosphocholine phosphodiesterase 1
GPHB5	No	No	No	No	No	Yes	glycoprotein hormone subunit beta 5
GPHN	Yes	No	No	No	No	No	gephyrin
GPI	No	No	No	No	No	Yes	glucose-6-phosphate isomerase
GPM6A	No	Yes	No	No	No	No	glycoprotein M6A
GPN1	No	No	No	No	Yes	No	GPN-loop GTPase 1
GPN3	No	Yes	No	No	No	No	GPN-loop GTPase 3
GPR108	No	No	No	No	Yes	No	G protein-coupled receptor 108
GPR132	No	Yes	Yes	No	No	No	G protein-coupled receptor 132
GPR137B	No	No	No	No	No	Yes	G protein-coupled receptor 137B
GPR139	No	No	No	Yes	No	No	G protein-coupled receptor 139
GPR141	No	Yes	No	No	No	No	G protein-coupled receptor 141
GPR150	Yes	No	No	No	No	No	G protein-coupled receptor 150
GPR155	No	No	Yes	No	No	No	G protein-coupled receptor 155
GPR157	No	No	No	No	Yes	No	G protein-coupled receptor 157
GPR17	No	No	No	No	Yes	No	G protein-coupled receptor 17
GPR19	No	Yes	Yes	No	No	No	G protein-coupled receptor 19
GPR20	No	No	No	Yes	No	No	G protein-coupled receptor 20
GPR27	No	No	No	No	No	Yes	G protein-coupled receptor 27
GPR35	Yes	No	No	No	No	No	G protein-coupled receptor 35
GPR55	No	No	No	No	Yes	No	G protein-coupled receptor 55
GPR62	No	No	No	Yes	No	No	G protein-coupled receptor 62
GPR65	No	Yes	No	No	No	No	G protein-coupled receptor 65
GPR68	No	Yes	No	No	No	Yes	G protein-coupled receptor 68
GPRC5A	No	No	Yes	No	No	No	G protein-coupled receptor class C group 5 member A
GPRIN3	No	Yes	No	No	No	No	GPRIN family member 3
GPSM1	No	Yes	No	No	No	No	G protein signaling modulator 1
GPX1	No	Yes	No	No	No	No	glutathione peroxidase 1
GPX5	No	No	No	No	Yes	No	glutathione peroxidase 5
GPX6	Yes	No	No	No	No	No	glutathione peroxidase 6
GRAMD1B	No	No	No	No	No	Yes	GRAM domain containing 1B
GRAMD1C	No	No	No	No	Yes	No	GRAM domain containing 1C
GRAP	No	Yes	No	No	No	No	GRB2 related adaptor protein
GRAP2	No	Yes	No	No	No	No	GRB2 related adaptor protein 2
GRAPL	Yes	No	No	Yes	No	No	GRB2 related adaptor protein like
GRB2	No	Yes	No	No	No	No	growth factor receptor bound protein 2
GREB1	No	No	No	Yes	No	No	growth regulating estrogen receptor binding 1
GREB1L	No	Yes	No	No	No	No	GREB1 like retinoic acid receptor coactivator
GREM1	No	No	Yes	No	No	No	gremlin 1, DAN family BMP antagonist
GRHL3	No	No	No	No	No	Yes	grainyhead like transcription factor 3
GRIA2	No	No	Yes	No	No	No	glutamate ionotropic receptor AMPA type subunit 2
GRID2	No	No	No	No	Yes	No	glutamate ionotropic receptor delta type subunit 2
GRIN2B	No	No	No	No	No	Yes	glutamate ionotropic receptor NMDA type subunit 2B
GRK2	No	Yes	No	No	No	No	G protein-coupled receptor kinase 2
GRK6	No	Yes	No	Yes	No	No	G protein-coupled receptor kinase 6
GRM4	No	No	No	No	Yes	No	glutamate metabotropic receptor 4
GRM7	No	No	No	No	No	Yes	glutamate metabotropic receptor 7
GRM8	Yes	No	No	No	No	No	glutamate metabotropic receptor 8
GRPEL1	No	No	No	No	Yes	No	GrpE like 1, mitochondrial
GSDMC	No	Yes	No	No	No	No	gasdermin C
GSDMD	No	Yes	No	No	No	No	gasdermin D
GSDME	Yes	No	No	No	No	No	gasdermin E
GSG1	No	Yes	No	No	No	No	germ cell associated 1
GSN	Yes	No	No	No	No	No	gelsolin
GSTA1	Yes	No	No	No	No	No	glutathione S-transferase alpha 1
GSTO1	No	No	No	No	No	Yes	glutathione S-transferase omega 1
GSTZ1	No	No	No	No	Yes	No	glutathione S-transferase zeta 1
GTF2B	No	No	Yes	No	No	No	general transcription factor IIB
GTF2E1	No	No	No	No	Yes	No	general transcription factor IIE subunit 1
GTF2F2	No	No	No	No	Yes	No	general transcription factor IIF subunit 2
GTF2H3	No	No	Yes	No	No	No	general transcription factor IIH subunit 3
GTF2IRD1	No	No	Yes	No	No	No	GTF2I repeat domain containing 1
GTF2IRD1P1	No	Yes	No	No	No	No	GTF2I repeat domain containing 1 pseudogene 1
GTF3C1	No	No	No	No	Yes	No	general transcription factor IIIC subunit 1
GTPBP3	No	No	No	No	No	Yes	GTP binding protein 3, mitochondrial
GUSBP1	Yes	No	No	No	No	No	GUSB pseudogene 1
GUSBP4	No	No	Yes	No	No	No	GUSB pseudogene 4
GXYLT1	No	No	No	Yes	Yes	No	glucoside xylosyltransferase 1
GXYLT2	Yes	No	No	No	No	No	glucoside xylosyltransferase 2
H1-10	No	No	No	No	Yes	No	H1.10 linker histone
H1-2	No	No	Yes	No	No	No	H1.2 linker histone, cluster member
H2AC16	Yes	No	No	No	No	No	H2A clustered histone 16
H2AC25	No	No	Yes	No	No	No	H2A clustered histone 25
H2AZ2	No	Yes	No	No	Yes	No	H2A.Z variant histone 2
H2BC14	No	No	No	Yes	No	No	H2B clustered histone 14
H2BC18	Yes	No	No	No	No	No	H2B clustered histone 18
H2BC6	No	No	Yes	No	No	No	H2B clustered histone 6
H2BP1	Yes	No	No	No	No	No	H2B histone pseudogene 1
H3-3A	No	No	No	No	Yes	No	H3.3 histone A
H3C12	No	No	No	Yes	No	No	H3 clustered histone 12
H3C13	No	Yes	No	No	No	No	H3 clustered histone 13
H3C6	No	No	No	Yes	No	No	H3 clustered histone 6
H4C11	No	No	No	Yes	No	No	H4 clustered histone 11
H4C8	Yes	No	No	No	No	No	H4 clustered histone 8
HAAO	No	No	Yes	No	No	No	3-hydroxyanthranilate 3,4-dioxygenase
HACD1	No	No	Yes	No	No	No	3-hydroxyacyl-CoA dehydratase 1
HACD4	No	No	No	Yes	No	No	3-hydroxyacyl-CoA dehydratase 4
HADH	No	No	No	No	Yes	No	hydroxyacyl-CoA dehydrogenase
HAGHL	Yes	No	No	No	No	No	hydroxyacylglutathione hydrolase like
HAGLR	Yes	No	No	No	No	No	HOXD antisense growth-associated long non-coding RNA
HAR1B	No	No	No	Yes	No	No	highly accelerated region 1B
HASPIN	No	No	No	No	Yes	No	histone H3 associated protein kinase
HAT1	No	No	No	No	Yes	No	histone acetyltransferase 1
HAUS4	No	No	No	No	No	Yes	HAUS augmin like complex subunit 4
HBEGF	No	No	Yes	No	No	No	heparin binding EGF like growth factor
HBP1	No	No	No	No	Yes	No	HMG-box transcription factor 1
HCAR1	No	Yes	Yes	No	No	Yes	hydroxycarboxylic acid receptor 1
HCAR3	No	Yes	No	No	No	No	hydroxycarboxylic acid receptor 3
HCCAT5	No	No	Yes	No	No	No	hepatocellular carcinoma associated transcript 5
HCG11	No	Yes	No	No	No	No	HLA complex group 11
HCLS1	No	Yes	No	No	No	No	hematopoietic cell-specific Lyn substrate 1
HCN2	No	No	Yes	No	No	No	hyperpolarization activated cyclic nucleotide gated potassium and sodium channel 2
HCRTR1	No	No	No	Yes	No	No	hypocretin receptor 1
HDAC7	No	Yes	No	Yes	No	No	histone deacetylase 7
HDAC9	No	Yes	No	No	No	No	histone deacetylase 9
HDGF	No	No	No	No	Yes	No	heparin binding growth factor
HDGFL2	No	No	No	Yes	Yes	No	HDGF like 2
HDGFL3	Yes	No	No	No	No	No	HDGF like 3
HEATR1	No	No	Yes	No	No	No	HEAT repeat containing 1
HEATR4	Yes	No	No	No	No	No	HEAT repeat containing 4
HEATR9	No	No	No	No	Yes	No	HEAT repeat containing 9
HECTD1	No	No	No	No	Yes	No	HECT domain E3 ubiquitin protein ligase 1
HEMK1	Yes	No	No	No	No	No	HemK methyltransferase family member 1
HENMT1	No	No	No	Yes	No	No	HEN methyltransferase 1
HERC2P2	Yes	No	No	No	No	No	HERC2 pseudogene 2
HERC2P3	No	Yes	Yes	No	No	No	HERC2 pseudogene 3
HERC5	Yes	No	No	No	No	No	HECT and RLD domain containing E3 ubiquitin protein ligase 5
HES4	Yes	No	No	Yes	No	No	hes family bHLH transcription factor 4
HESX1	No	No	No	No	Yes	No	HESX homeobox 1
HEXIM2	No	Yes	No	No	No	No	HEXIM P-TEFb complex subunit 2
HEY1	No	No	No	No	Yes	No	hes related family bHLH transcription factor with YRPW motif 1
HEY2	Yes	No	No	No	No	No	hes related family bHLH transcription factor with YRPW motif 2
HEYL	No	No	Yes	No	No	No	hes related family bHLH transcription factor with YRPW motif like
HFE	No	No	No	No	Yes	No	homeostatic iron regulator
HGH1	No	No	No	No	Yes	No	HGH1 homolog
HGS	No	No	No	No	Yes	No	hepatocyte growth factor-regulated tyrosine kinase substrate
HGSNAT	Yes	No	No	No	No	No	heparan-alpha-glucosaminide N-acetyltransferase
HHAT	No	No	No	No	No	Yes	hedgehog acyltransferase
HHIPL2	Yes	No	No	No	No	No	HHIP like 2
HIC2	No	No	No	No	Yes	No	HIC ZBTB transcriptional repressor 2
HIGD1A	No	No	No	No	Yes	No	HIG1 hypoxia inducible domain family member 1A
HIP1	No	No	No	No	Yes	No	huntingtin interacting protein 1
HIPK1	No	Yes	No	No	No	No	homeodomain interacting protein kinase 1
HIVEP1	No	Yes	No	No	No	No	HIVEP zinc finger 1
HJURP	No	No	No	No	Yes	No	Holliday junction recognition protein
HLA-C	No	No	No	No	Yes	No	major histocompatibility complex, class I, C
HLA-DPB1	No	No	No	No	Yes	No	major histocompatibility complex, class II, DP beta 1
HLA-DQA1	No	Yes	No	Yes	No	Yes	major histocompatibility complex, class II, DQ alpha 1
HLA-DRB5	No	Yes	No	Yes	No	No	major histocompatibility complex, class II, DR beta 5
HLA-E	No	No	No	No	Yes	No	major histocompatibility complex, class I, E
HLCS	No	No	Yes	No	No	No	holocarboxylase synthetase
HLTF	No	No	No	No	Yes	No	helicase like transcription factor
HLX	No	No	No	No	Yes	No	H2.0 like homeobox
HM13	No	Yes	Yes	No	No	No	histocompatibility minor 13
HMBOX1	No	No	No	No	Yes	No	homeobox containing 1
HMBS	No	No	No	No	Yes	No	hydroxymethylbilane synthase
HMG20B	No	No	No	Yes	No	No	high mobility group 20B
HMGA1	No	Yes	No	Yes	No	No	high mobility group AT-hook 1
HMGA2	Yes	No	No	No	No	No	high mobility group AT-hook 2
HMGB4	No	No	No	No	Yes	No	high mobility group box 4
HMGCL	Yes	No	No	No	No	No	3-hydroxy-3-methylglutaryl-CoA lyase
HMGXB4	No	No	Yes	No	No	No	HMG-box containing 4
HMOX1	No	Yes	No	No	No	No	heme oxygenase 1
HMSD	No	No	Yes	No	No	No	histocompatibility minor serpin domain containing
HMX1	No	No	No	Yes	No	No	H6 family homeobox 1
HMX2	Yes	No	No	No	No	No	H6 family homeobox 2
HNF1A	Yes	No	No	No	No	No	HNF1 homeobox A
HNF1B	Yes	No	No	No	Yes	No	HNF1 homeobox B
HNF4G	No	No	Yes	No	Yes	No	hepatocyte nuclear factor 4 gamma
HNRNPA1	No	Yes	No	No	No	No	heterogeneous nuclear ribonucleoprotein A1
HNRNPA2B1	No	No	No	Yes	No	No	heterogeneous nuclear ribonucleoprotein A2/B1
HNRNPA3	No	Yes	No	No	Yes	No	heterogeneous nuclear ribonucleoprotein A3
HNRNPC	No	No	No	Yes	No	No	heterogeneous nuclear ribonucleoprotein C
HNRNPCL3	No	No	No	No	Yes	No	heterogeneous nuclear ribonucleoprotein C like 3
HNRNPD	No	No	Yes	No	Yes	No	heterogeneous nuclear ribonucleoprotein D
HNRNPH1	No	No	No	Yes	No	No	heterogeneous nuclear ribonucleoprotein H1
HNRNPK	No	No	No	No	Yes	No	heterogeneous nuclear ribonucleoprotein K
[truncated: 3,437 more rows]
