# Supplementary material for: Cell‐free epigenomes enhanced fragmentomics‐based model for early detection of lung cancer
Source: Clin Transl Med. 2025 Feb 5;15(2):e70225. doi: 10.1002/ctm2.70225 (PMC11798665; doi:10.1002/ctm2.70225)
Supplement: Supplementary file 6 — Supporting Information [file CTM2-15-e70225-s010.xlsx]

## Sheet: Table S5
Supplementary Table 5 List of Epigenetically Regulated Genes (Cancer vs Benign)
gene	H3K4me3_active	H3K4me3_inactive	Methylation_active	Methylation_inactive	NDR_active	NDR_inactive	description
AAGAB	No	Yes	No	No	No	No	alpha and gamma adaptin binding protein
AARSD1	No	Yes	No	No	No	No	alanyl-tRNA synthetase domain containing 1
AATBC	No	No	No	Yes	No	No	apoptosis associated transcript in bladder cancer
AATK	No	No	No	Yes	No	No	apoptosis associated tyrosine kinase
ABCA12	No	No	No	No	No	Yes	ATP binding cassette subfamily A member 12
ABCA13	No	No	No	Yes	No	No	ATP binding cassette subfamily A member 13
ABCA5	No	No	No	No	Yes	No	ATP binding cassette subfamily A member 5
ABCA7	No	No	No	No	No	Yes	ATP binding cassette subfamily A member 7
ABCA8	No	Yes	No	No	No	No	ATP binding cassette subfamily A member 8
ABCC2	No	Yes	No	Yes	No	No	ATP binding cassette subfamily C member 2
ABCC3	No	Yes	No	No	No	No	ATP binding cassette subfamily C member 3
ABCC4	No	No	Yes	No	No	No	ATP binding cassette subfamily C member 4 (PEL blood group)
ABCC9	No	No	No	No	Yes	No	ATP binding cassette subfamily C member 9
ABCD3	No	No	No	No	Yes	No	ATP binding cassette subfamily D member 3
ABCE1	No	No	No	No	Yes	No	ATP binding cassette subfamily E member 1
ABCF3	No	No	No	No	Yes	No	ATP binding cassette subfamily F member 3
ABCG1	No	No	No	No	No	Yes	ATP binding cassette subfamily G member 1
ABCG2	No	No	No	No	Yes	No	ATP binding cassette subfamily G member 2 (JR blood group)
ABHD10	No	No	No	Yes	No	No	abhydrolase domain containing 10, depalmitoylase
ABHD12B	No	No	Yes	No	No	No	abhydrolase domain containing 12B
ABHD14A	No	No	No	No	Yes	No	abhydrolase domain containing 14A
ABHD16A	No	No	No	No	Yes	No	abhydrolase domain containing 16A, phospholipase
ABHD2	No	Yes	No	No	No	No	abhydrolase domain containing 2, acylglycerol lipase
ABHD4	Yes	No	No	No	No	No	abhydrolase domain containing 4, N-acyl phospholipase B
ABI2	No	No	No	No	Yes	No	abl interactor 2
ABI3BP	No	No	No	No	Yes	No	ABI family member 3 binding protein
ABLIM1	No	No	No	No	No	Yes	actin binding LIM protein 1
ABLIM3	No	No	No	Yes	Yes	No	actin binding LIM protein family member 3
ABR	No	No	No	Yes	No	No	ABR activator of RhoGEF and GTPase
ABTB1	No	No	No	No	Yes	No	ankyrin repeat and BTB domain containing 1
ABTB2	No	Yes	No	No	No	No	ankyrin repeat and BTB domain containing 2
ACADL	No	Yes	No	No	No	No	acyl-CoA dehydrogenase long chain
ACADS	No	No	No	No	Yes	No	acyl-CoA dehydrogenase short chain
ACAP2	No	No	Yes	No	No	No	ArfGAP with coiled-coil, ankyrin repeat and PH domains 2
ACAT2	No	Yes	No	No	Yes	No	acetyl-CoA acetyltransferase 2
ACBD3	No	No	Yes	No	No	No	acyl-CoA binding domain containing 3
ACCS	No	No	No	No	Yes	No	1-aminocyclopropane-1-carboxylate synthase homolog (inactive)
ACIN1	No	Yes	No	No	No	No	apoptotic chromatin condensation inducer 1
ACKR3	No	No	No	Yes	No	No	atypical chemokine receptor 3
ACOX1	No	No	No	Yes	No	No	acyl-CoA oxidase 1
ACSF2	No	No	Yes	No	No	No	acyl-CoA synthetase family member 2
ACSL1	No	No	Yes	No	No	No	acyl-CoA synthetase long chain family member 1
ACSL6	No	No	No	No	Yes	No	acyl-CoA synthetase long chain family member 6
ACTG1P25	No	Yes	No	No	No	No	actin gamma 1 pseudogene 25
ACTN1	No	No	Yes	No	Yes	No	actinin alpha 1
ACTN4	No	No	Yes	No	No	No	actinin alpha 4
ACTR3B	No	No	No	Yes	No	No	actin related protein 3B
ACTR8	No	No	No	No	Yes	No	actin related protein 8
ACVR1	No	No	No	No	Yes	No	activin A receptor type 1
ACVR1B	Yes	No	No	No	No	No	activin A receptor type 1B
ADA	No	No	No	Yes	No	No	adenosine deaminase
ADAM10	Yes	No	No	No	No	No	ADAM metallopeptidase domain 10
ADAM32	No	No	No	No	Yes	No	ADAM metallopeptidase domain 32
ADAMTS10	No	No	No	No	Yes	No	ADAM metallopeptidase with thrombospondin type 1 motif 10
ADAMTS13	No	No	No	No	No	Yes	ADAM metallopeptidase with thrombospondin type 1 motif 13
ADAMTS14	No	No	No	Yes	No	No	ADAM metallopeptidase with thrombospondin type 1 motif 14
ADAMTS17	No	Yes	No	No	No	No	ADAM metallopeptidase with thrombospondin type 1 motif 17
ADAMTS19	No	No	No	No	Yes	No	ADAM metallopeptidase with thrombospondin type 1 motif 19
ADAMTS20	No	No	No	No	No	Yes	ADAM metallopeptidase with thrombospondin type 1 motif 20
ADAMTS3	No	No	Yes	No	No	No	ADAM metallopeptidase with thrombospondin type 1 motif 3
ADARB2	Yes	No	No	No	No	No	adenosine deaminase RNA specific B2 (inactive)
ADAT1	No	No	No	Yes	No	No	adenosine deaminase tRNA specific 1
ADAT2	No	No	No	No	Yes	No	adenosine deaminase tRNA specific 2
ADCY4	No	No	Yes	No	No	No	adenylate cyclase 4
ADCY9	No	No	Yes	No	No	No	adenylate cyclase 9
ADGRB3	No	No	No	Yes	No	No	adhesion G protein-coupled receptor B3
ADGRD2	No	No	No	No	No	Yes	adhesion G protein-coupled receptor D2
ADGRE5	No	No	Yes	No	No	No	adhesion G protein-coupled receptor E5
ADGRF5	No	No	Yes	No	No	No	adhesion G protein-coupled receptor F5
ADGRG1	Yes	No	No	No	No	No	adhesion G protein-coupled receptor G1
ADGRG3	No	No	No	Yes	Yes	No	adhesion G protein-coupled receptor G3
ADGRL3	No	No	No	No	Yes	No	adhesion G protein-coupled receptor L3
ADHFE1	No	No	Yes	No	No	No	alcohol dehydrogenase iron containing 1
ADI1	No	Yes	No	No	No	Yes	acireductone dioxygenase 1
ADISSP	No	No	Yes	No	No	No	adipose secreted signaling protein
ADM	No	No	Yes	No	No	No	adrenomedullin
ADORA2A	No	No	No	No	Yes	No	adenosine A2a receptor
ADORA2A-AS1	No	Yes	No	No	No	No	ADORA2A antisense RNA 1
ADORA3	Yes	No	No	Yes	No	No	adenosine A3 receptor
ADPRHL1	No	No	No	Yes	Yes	No	ADP-ribosylhydrolase like 1
ADRA1A	No	Yes	No	No	No	No	adrenoceptor alpha 1A
ADRA2A	No	No	No	Yes	Yes	No	adrenoceptor alpha 2A
ADRB2	No	No	No	No	Yes	No	adrenoceptor beta 2
ADTRP	No	No	No	No	Yes	No	androgen dependent TFPI regulating protein
AEBP1	No	No	No	No	Yes	No	AE binding protein 1
AFAP1	No	Yes	No	No	No	No	actin filament associated protein 1
AFF1	No	No	No	No	Yes	No	ALF transcription elongation factor 1
AFF3	No	No	No	No	Yes	No	ALF transcription elongation factor 3
AFTPH	No	No	No	No	Yes	No	aftiphilin
AGAP3	No	No	No	No	No	Yes	ArfGAP with GTPase domain, ankyrin repeat and PH domain 3
AGAP4	No	No	No	No	No	Yes	ArfGAP with GTPase domain, ankyrin repeat and PH domain 4
AGAP5	No	No	No	No	No	Yes	ArfGAP with GTPase domain, ankyrin repeat and PH domain 5
AGPAT3	No	No	No	No	Yes	No	1-acylglycerol-3-phosphate O-acyltransferase 3
AGR3	Yes	No	Yes	No	No	No	anterior gradient 3, protein disulphide isomerase family member
AGRN	No	No	Yes	No	No	No	agrin
AHCY	No	No	No	Yes	Yes	No	adenosylhomocysteinase
AHDC1	No	No	No	Yes	No	No	AT-hook DNA binding motif containing 1
AHNAK	No	No	No	Yes	No	No	AHNAK nucleoprotein
AHSA1	No	No	No	No	Yes	No	activator of HSP90 ATPase activity 1
AHSP	No	No	No	No	Yes	No	alpha hemoglobin stabilizing protein
AICDA	No	No	No	No	Yes	No	activation induced cytidine deaminase
AIDA	Yes	No	No	No	No	No	axin interactor, dorsalization associated
AIM2	Yes	No	No	No	No	No	absent in melanoma 2
AJUBA	No	Yes	No	No	Yes	No	ajuba LIM protein
AK3	No	No	No	No	Yes	No	adenylate kinase 3
AK5	No	No	No	No	Yes	No	adenylate kinase 5
AK7	No	No	Yes	No	No	No	adenylate kinase 7
AKAP1	No	No	No	Yes	No	Yes	A-kinase anchoring protein 1
AKAP13	Yes	No	No	No	No	No	A-kinase anchoring protein 13
AKAP5	No	No	Yes	No	No	Yes	A-kinase anchoring protein 5
AKAP7	Yes	No	No	No	No	No	A-kinase anchoring protein 7
AKAP8	No	No	No	No	No	Yes	A-kinase anchoring protein 8
AKAP9	No	No	No	Yes	No	No	A-kinase anchoring protein 9
AKIRIN2	Yes	No	No	No	No	No	akirin 2
AKNA	Yes	No	No	Yes	Yes	No	AT-hook transcription factor
AKR1C3	No	Yes	No	No	No	No	aldo-keto reductase family 1 member C3
AKT3	Yes	No	No	No	No	No	AKT serine/threonine kinase 3
ALCAM	No	No	No	No	No	Yes	activated leukocyte cell adhesion molecule
ALDH1A1	No	Yes	No	No	Yes	No	aldehyde dehydrogenase 1 family member A1
ALDH1A2	No	No	No	Yes	No	No	aldehyde dehydrogenase 1 family member A2
ALDH1A3	No	Yes	No	No	No	No	aldehyde dehydrogenase 1 family member A3
ALDH3A2	No	Yes	No	No	No	No	aldehyde dehydrogenase 3 family member A2
ALDH3B1	No	No	No	No	No	Yes	aldehyde dehydrogenase 3 family member B1
ALDH4A1	No	Yes	No	No	No	No	aldehyde dehydrogenase 4 family member A1
ALDH5A1	No	Yes	No	No	No	No	aldehyde dehydrogenase 5 family member A1
ALDH6A1	No	No	No	No	Yes	No	aldehyde dehydrogenase 6 family member A1
ALG1L1P	No	Yes	No	No	No	No	ALG1 like 1, pseudogene
ALG5	No	No	Yes	No	Yes	No	ALG5 dolichyl-phosphate beta-glucosyltransferase
ALG9	No	No	No	No	No	Yes	ALG9 alpha-1,2-mannosyltransferase
ALOX12P2	No	Yes	No	No	No	No	arachidonate 12-lipoxygenase pseudogene 2
ALPL	No	Yes	No	No	No	No	alkaline phosphatase, biomineralization associated
ALS2	No	No	No	No	No	Yes	alsin Rho guanine nucleotide exchange factor ALS2
ALS2CL	No	No	No	No	Yes	No	ALS2 C-terminal like
ALX1	No	Yes	No	No	No	No	ALX homeobox 1
AMH	No	No	No	Yes	No	No	anti-Mullerian hormone
AMHR2	No	No	Yes	No	No	No	anti-Mullerian hormone receptor type 2
AMIGO1	No	No	No	No	Yes	No	adhesion molecule with Ig like domain 1
AMN	No	Yes	No	No	Yes	No	amnion associated transmembrane protein
AMN1	Yes	No	No	No	No	No	antagonist of mitotic exit network 1 homolog
AMOTL2	No	Yes	No	No	No	No	angiomotin like 2
AMPD3	No	Yes	No	No	No	No	adenosine monophosphate deaminase 3
AMZ2	No	No	No	No	Yes	No	archaelysin family metallopeptidase 2
ANAPC1	No	No	No	No	Yes	No	anaphase promoting complex subunit 1
ANAPC4	No	No	No	No	No	Yes	anaphase promoting complex subunit 4
ANAPC5	No	No	No	No	Yes	No	anaphase promoting complex subunit 5
ANGPTL4	No	Yes	No	No	No	No	angiopoietin like 4
ANGPTL6	No	No	No	Yes	No	No	angiopoietin like 6
ANK1	Yes	No	No	No	Yes	No	ankyrin 1
ANK3	No	No	No	No	Yes	No	ankyrin 3
ANKAR	No	No	No	Yes	No	Yes	ankyrin and armadillo repeat containing
ANKDD1A	Yes	No	No	No	No	No	ankyrin repeat and death domain containing 1A
ANKK1	No	No	No	No	Yes	No	ankyrin repeat and kinase domain containing 1
ANKLE1	No	No	No	No	Yes	No	ankyrin repeat and LEM domain containing 1
ANKRD1	No	Yes	No	No	No	No	ankyrin repeat domain 1
ANKRD10	No	No	No	No	Yes	No	ankyrin repeat domain 10
ANKRD13B	No	No	No	Yes	No	No	ankyrin repeat domain 13B
ANKRD13C	No	Yes	No	No	No	No	ankyrin repeat domain 13C
ANKRD18B	Yes	No	No	No	No	No	ankyrin repeat domain 18B
ANKRD20A11P	Yes	No	No	No	No	No	ankyrin repeat domain 20 family member A11, pseudogene
ANKRD20A12P	No	No	No	Yes	No	No
ANKRD28	No	No	No	No	Yes	No	ankyrin repeat domain 28
ANKRD30B	No	No	No	No	Yes	No	ankyrin repeat domain 30B
ANKRD33	No	No	No	No	No	Yes	ankyrin repeat domain 33
ANKRD34C-AS1	No	No	Yes	No	No	No	ANKRD34C antisense RNA 1
ANKRD36	No	No	No	No	Yes	No	ankyrin repeat domain 36
ANKRD36B	No	No	No	No	Yes	No	ankyrin repeat domain 36B
ANKRD44	No	No	Yes	No	No	No	ankyrin repeat domain 44
ANKRD49	No	No	No	No	Yes	No	ankyrin repeat domain 49
ANKRD53	Yes	No	No	No	No	No	ankyrin repeat domain 53
ANKRD6	No	No	No	Yes	No	No	ankyrin repeat domain 6
ANO1	No	Yes	No	No	No	No	anoctamin 1
ANO10	No	No	No	No	Yes	No	anoctamin 10
ANO7	No	No	Yes	No	Yes	No	anoctamin 7
ANPEP	No	Yes	No	No	No	No	alanyl aminopeptidase, membrane
ANTKMT	No	Yes	No	No	No	No	adenine nucleotide translocase lysine methyltransferase
ANXA2	No	No	Yes	No	No	No	annexin A2
ANXA2R-OT1	Yes	No	No	No	No	No	ANXA2R overlapping transcript 1
AOC2	No	No	No	No	No	Yes	amine oxidase copper containing 2
AOPEP	No	Yes	No	No	No	No	aminopeptidase O (putative)
AP1G2	No	No	No	No	No	Yes	adaptor related protein complex 1 subunit gamma 2
AP1M1	No	Yes	No	No	No	No	adaptor related protein complex 1 subunit mu 1
AP2M1	Yes	No	No	No	No	No	adaptor related protein complex 2 subunit mu 1
AP3S2	No	No	No	No	Yes	No	adaptor related protein complex 3 subunit sigma 2
AP5Z1	No	No	No	No	Yes	No	adaptor related protein complex 5 subunit zeta 1
APBA1	No	Yes	No	No	No	No	amyloid beta precursor protein binding family A member 1
APBB1IP	No	No	No	No	No	Yes	amyloid beta precursor protein binding family B member 1 interacting protein
APBB2	Yes	No	No	No	No	No	amyloid beta precursor protein binding family B member 2
API5	No	Yes	No	No	No	No	apoptosis inhibitor 5
APOBEC3B	No	Yes	No	Yes	No	No	apolipoprotein B mRNA editing enzyme catalytic subunit 3B
APOBEC3C	No	No	Yes	No	No	No	apolipoprotein B mRNA editing enzyme catalytic subunit 3C
APOC1P1	No	No	No	Yes	No	No	apolipoprotein C1 pseudogene 1
APOD	No	No	No	No	No	Yes	apolipoprotein D
APOL4	No	No	No	No	Yes	No	apolipoprotein L4
APOL6	No	No	No	Yes	No	No	apolipoprotein L6
APPL1	No	Yes	No	No	No	No	adaptor protein, phosphotyrosine interacting with PH domain and leucine zipper 1
APTX	No	No	No	Yes	No	No	aprataxin
AQP1	No	No	Yes	No	No	No	aquaporin 1 (Colton blood group)
AQP11	No	No	No	No	No	Yes	aquaporin 11
AQP5	No	No	Yes	No	No	No	aquaporin 5
AQP9	No	No	No	No	No	Yes	aquaporin 9
ARAP1	No	No	No	No	Yes	No	ArfGAP with RhoGAP domain, ankyrin repeat and PH domain 1
ARHGAP11A	No	No	No	Yes	No	No	Rho GTPase activating protein 11A
ARHGAP11B	No	No	No	Yes	No	No	Rho GTPase activating protein 11B
ARHGAP12	No	No	No	No	No	Yes	Rho GTPase activating protein 12
ARHGAP18	Yes	No	Yes	No	No	No	Rho GTPase activating protein 18
ARHGAP21	Yes	No	No	No	No	No	Rho GTPase activating protein 21
ARHGAP22	No	No	No	No	Yes	No	Rho GTPase activating protein 22
ARHGAP25	Yes	No	Yes	No	No	No	Rho GTPase activating protein 25
ARHGAP26	No	No	Yes	No	No	No	Rho GTPase activating protein 26
ARHGAP33	Yes	No	No	No	Yes	No	Rho GTPase activating protein 33
ARHGAP40	No	No	Yes	No	No	No	Rho GTPase activating protein 40
ARHGAP5	No	No	Yes	No	No	No	Rho GTPase activating protein 5
ARHGAP5-AS1	No	No	Yes	No	No	No	ARHGAP5 antisense RNA 1 (head to head)
ARHGDIB	Yes	No	No	No	No	No	Rho GDP dissociation inhibitor beta
ARHGEF11	No	No	No	Yes	No	No	Rho guanine nucleotide exchange factor 11
ARHGEF17	No	No	No	Yes	No	No	Rho guanine nucleotide exchange factor 17
ARHGEF18	No	No	Yes	No	No	No	Rho/Rac guanine nucleotide exchange factor 18
ARHGEF19	No	No	No	Yes	No	No	Rho guanine nucleotide exchange factor 19
ARHGEF25	No	No	No	No	No	Yes	Rho guanine nucleotide exchange factor 25
ARHGEF26	No	Yes	No	No	No	No	Rho guanine nucleotide exchange factor 26
ARHGEF28	No	No	Yes	No	Yes	No	Rho guanine nucleotide exchange factor 28
ARHGEF3	Yes	No	No	No	No	No	Rho guanine nucleotide exchange factor 3
ARHGEF40	No	No	No	No	No	Yes	Rho guanine nucleotide exchange factor 40
ARHGEF7	No	No	Yes	No	Yes	No	Rho guanine nucleotide exchange factor 7
ARID1A	No	Yes	No	No	No	No	AT-rich interaction domain 1A
ARID1B	No	Yes	No	No	No	No	AT-rich interaction domain 1B
ARID3A	No	No	Yes	No	No	No	AT-rich interaction domain 3A
ARID4A	No	No	No	No	No	Yes	AT-rich interaction domain 4A
ARID5B	No	Yes	No	No	No	No	AT-rich interaction domain 5B
ARL1	No	No	Yes	No	No	No	ADP ribosylation factor like GTPase 1
ARL13B	No	No	No	No	Yes	No	ADP ribosylation factor like GTPase 13B
ARL2-SNX15	No	Yes	No	No	No	No	ARL2-SNX15 readthrough (NMD candidate)
ARL4D	No	No	No	No	No	Yes	ADP ribosylation factor like GTPase 4D
ARL5A	No	No	Yes	No	No	No	ADP ribosylation factor like GTPase 5A
ARMC5	No	No	No	Yes	No	No	armadillo repeat containing 5
ARMH1	No	Yes	No	Yes	No	No	armadillo like helical domain containing 1
ARMT1	No	No	No	Yes	No	No	acidic residue methyltransferase 1
ARNT2	No	No	Yes	No	No	No	aryl hydrocarbon receptor nuclear translocator 2
ARRB2	Yes	No	No	No	No	No	arrestin beta 2
ARRDC1-AS1	Yes	No	No	No	No	No	ARRDC1 antisense RNA 1
ARRDC3	Yes	No	No	No	No	No	arrestin domain containing 3
ARSG	No	No	Yes	No	Yes	No	arylsulfatase G
ARSI	No	No	No	Yes	No	No	arylsulfatase family member I
ARVCF	No	Yes	No	No	No	No	ARVCF delta catenin family member
ASAH2B	No	Yes	No	No	No	No	N-acylsphingosine amidohydrolase 2B
ASAP1	No	No	Yes	No	No	No	ArfGAP with SH3 domain, ankyrin repeat and PH domain 1
ASAP2	Yes	No	No	No	No	No	ArfGAP with SH3 domain, ankyrin repeat and PH domain 2
ASB16	No	No	No	Yes	No	No	ankyrin repeat and SOCS box containing 16
ASB6	No	No	No	Yes	No	No	ankyrin repeat and SOCS box containing 6
ASB9P1	Yes	No	No	No	No	No	ankyrin repeat and SOCS box containing 9 pseudogene 1
ASCC2	No	No	No	No	Yes	No	activating signal cointegrator 1 complex subunit 2
ASL	No	Yes	No	No	No	No	argininosuccinate lyase
ASNSD1	No	No	No	Yes	No	No	asparagine synthetase domain containing 1
ASPG	No	No	No	Yes	Yes	No	asparaginase
ASPH	No	No	No	Yes	No	No	aspartate beta-hydroxylase
ASTE1	No	No	No	Yes	No	No	asteroid homolog 1
ATAD1	No	No	No	No	No	Yes	ATPase family AAA domain containing 1
ATAD3C	No	No	No	No	No	Yes	ATPase family AAA domain containing 3C
ATF3	No	No	No	No	No	Yes	activating transcription factor 3
ATF4	No	No	Yes	No	No	No	activating transcription factor 4
ATF7IP	Yes	No	No	No	No	No	activating transcription factor 7 interacting protein
ATF7IP2	No	No	No	No	No	Yes	activating transcription factor 7 interacting protein 2
ATG14	Yes	No	No	No	No	No	autophagy related 14
ATG4C	No	Yes	No	No	No	No	autophagy related 4C cysteine peptidase
ATG4D	No	No	No	No	Yes	No	autophagy related 4D cysteine peptidase
ATG5	No	No	No	Yes	No	No	autophagy related 5
ATL1	No	No	Yes	No	No	No	atlastin GTPase 1
ATL3	No	No	No	No	No	Yes	atlastin GTPase 3
ATM	No	No	No	No	Yes	No	ATM serine/threonine kinase
ATP13A2	No	No	No	No	Yes	No	ATPase cation transporting 13A2
ATP13A4	No	No	No	No	Yes	No	ATPase 13A4
ATP2B4	No	No	Yes	No	No	No	ATPase plasma membrane Ca2+ transporting 4
ATP2C1	Yes	No	No	No	No	No	ATPase secretory pathway Ca2+ transporting 1
ATP2C2	No	No	No	Yes	No	No	ATPase secretory pathway Ca2+ transporting 2
ATP5MC2	No	No	No	No	No	Yes	ATP synthase membrane subunit c locus 2
ATP5MGL	No	No	No	No	Yes	No	ATP synthase membrane subunit g like
ATP5MJ	No	No	No	No	Yes	No	ATP synthase membrane subunit j
ATP5PO	No	No	No	No	Yes	No	ATP synthase peripheral stalk subunit OSCP
ATP6V0A1	No	No	Yes	No	No	No	ATPase H+ transporting V0 subunit a1
ATP6V0E1	No	No	No	No	Yes	No	ATPase H+ transporting V0 subunit e1
ATP6V0E2	No	No	No	No	Yes	No	ATPase H+ transporting V0 subunit e2
ATP6V1C1	No	No	No	No	Yes	No	ATPase H+ transporting V1 subunit C1
ATP6V1C2	Yes	No	No	No	No	No	ATPase H+ transporting V1 subunit C2
ATP6V1E1	No	No	No	Yes	No	No	ATPase H+ transporting V1 subunit E1
ATP6V1FNB	No	No	No	No	Yes	No
ATP6V1G1	No	No	Yes	No	No	No	ATPase H+ transporting V1 subunit G1
ATP6V1G3	No	No	No	No	Yes	No	ATPase H+ transporting V1 subunit G3
ATP7B	No	No	No	No	Yes	No	ATPase copper transporting beta
ATP9A	No	No	No	No	Yes	No	ATPase phospholipid transporting 9A (putative)
ATR	No	No	No	No	Yes	No	ATR serine/threonine kinase
ATRIP	Yes	No	No	No	No	No	ATR interacting protein
ATXN2L	No	Yes	No	No	No	No	ataxin 2 like
ATXN3	No	No	No	Yes	No	No	ataxin 3
ATXN7	No	No	No	No	No	Yes	ataxin 7
ATXN8OS	Yes	No	No	No	No	No	ATXN8 opposite strand lncRNA
AUH	No	No	Yes	No	No	No	AU RNA binding methylglutaconyl-CoA hydratase
AURKAIP1	No	No	No	No	Yes	No	aurora kinase A interacting protein 1
AUTS2	No	Yes	No	No	No	No	activator of transcription and developmental regulator AUTS2
AXIN2	No	No	No	No	No	Yes	axin 2
AZGP1	No	No	No	No	Yes	No	alpha-2-glycoprotein 1, zinc-binding
AZGP1P1	No	No	Yes	No	No	No	AZGP1 pseudogene 1
B3GALT2	No	No	No	No	Yes	No	beta-1,3-galactosyltransferase 2
B3GLCT	No	No	No	No	Yes	No	beta 3-glucosyltransferase
B4GALNT2	No	No	No	No	Yes	No	beta-1,4-N-acetyl-galactosaminyltransferase 2 (SID blood group)
B4GALNT3	Yes	No	No	No	No	No	beta-1,4-N-acetyl-galactosaminyltransferase 3
B4GALT1	Yes	No	Yes	No	Yes	No	beta-1,4-galactosyltransferase 1
B4GALT7	No	No	Yes	No	No	No	beta-1,4-galactosyltransferase 7
BAALC	Yes	No	No	No	No	No	BAALC binder of MAP3K1 and KLF4
BACE1	No	No	No	No	Yes	No	beta-secretase 1
BACE2	Yes	No	No	No	No	No	beta-secretase 2
BAG4	No	No	No	Yes	No	No	BAG cochaperone 4
BAG5	No	No	Yes	No	No	No	BAG cochaperone 5
BAGE3	No	Yes	No	No	No	No
BAIAP3	Yes	No	Yes	No	No	No	BAI1 associated protein 3
BAK1	Yes	No	Yes	No	No	No	BCL2 antagonist/killer 1
BAMBI	Yes	No	Yes	No	No	No	BMP and activin membrane bound inhibitor
BARX2	Yes	No	No	No	No	No	BARX homeobox 2
BASP1P1	Yes	No	No	No	No	No	BASP1 pseudogene 1
BATF2	No	No	No	No	No	Yes	basic leucine zipper ATF-like transcription factor 2
BATF3	No	No	No	Yes	No	No	basic leucine zipper ATF-like transcription factor 3
BBLN	No	No	No	No	No	Yes	bublin coiled coil protein
BBS1	No	No	No	No	Yes	No	Bardet-Biedl syndrome 1
BBS7	No	Yes	No	No	No	No	Bardet-Biedl syndrome 7
BBX	Yes	No	No	No	No	No	BBX high mobility group box domain containing
BCAM	No	No	No	No	Yes	No	basal cell adhesion molecule (Lutheran blood group)
BCAR3	No	No	Yes	No	No	Yes	BCAR3 adaptor protein, NSP family member
BCAS4	No	No	Yes	No	No	No	breast carcinoma amplified sequence 4
BCAT1	Yes	No	No	No	No	No	branched chain amino acid transaminase 1
BCHE	No	Yes	No	No	No	No	butyrylcholinesterase
BCKDHB	No	No	No	No	Yes	No	branched chain keto acid dehydrogenase E1 subunit beta
BCKDK	No	No	Yes	No	No	No	branched chain keto acid dehydrogenase kinase
BCL11A	No	No	Yes	No	No	No	BCL11 transcription factor A
BCL2A1	No	No	Yes	No	No	No	BCL2 related protein A1
BCL2L12	No	Yes	No	No	No	No	BCL2 like 12
BCL2L13	No	No	No	No	Yes	No	BCL2 like 13
BCL3	No	Yes	No	No	No	No	BCL3 transcription coactivator
BCL9L	Yes	No	No	Yes	No	No	BCL9 like
BCR	No	No	No	Yes	No	Yes	BCR activator of RhoGEF and GTPase
BCS1L	No	No	No	No	Yes	No	BCS1 homolog, ubiquinol-cytochrome c reductase complex chaperone
BDKRB2	No	No	Yes	No	No	No	bradykinin receptor B2
BDP1	No	No	No	Yes	No	No	B double prime 1, subunit of RNA polymerase III transcription initiation factor IIIB
BEND4	Yes	No	Yes	No	No	No	BEN domain containing 4
BEND7	Yes	No	No	No	No	No	BEN domain containing 7
BEST3	No	No	No	No	Yes	No	bestrophin 3
BFSP1	No	No	No	Yes	No	No	beaded filament structural protein 1
BICC1	No	No	Yes	No	No	No	BicC family RNA binding protein 1
BICDL2	No	No	No	No	No	Yes	BICD family like cargo adaptor 2
BICRAL	No	No	No	Yes	No	No	BICRA like chromatin remodeling complex associated protein
BID	No	No	No	No	Yes	No	BH3 interacting domain death agonist
BIN2	Yes	No	No	No	No	No	bridging integrator 2
BIRC2	No	No	No	No	Yes	No	baculoviral IAP repeat containing 2
BIRC8	No	No	Yes	No	No	No	baculoviral IAP repeat containing 8
BLCAP	No	No	No	No	Yes	No	BLCAP apoptosis inducing factor
BMERB1	No	Yes	No	No	No	No	bMERB domain containing 1
BMF	No	No	No	Yes	No	No	Bcl2 modifying factor
BMI1	Yes	No	No	No	No	No	BMI1 proto-oncogene, polycomb ring finger
BMP2	No	Yes	No	No	No	No	bone morphogenetic protein 2
BMP3	No	No	Yes	No	No	No	bone morphogenetic protein 3
BMP5	No	Yes	No	No	No	No	bone morphogenetic protein 5
BMP6	Yes	No	No	No	No	No	bone morphogenetic protein 6
BNIP1	No	No	No	No	No	Yes	BCL2 interacting protein 1
BNIPL	No	No	No	No	Yes	No	BCL2 interacting protein like
BOLL	No	No	No	No	No	Yes	boule homolog, RNA binding protein
BPHL	No	No	No	Yes	No	No	biphenyl hydrolase like
BPIFA2	No	No	No	No	Yes	No	BPI fold containing family A member 2
BRD1	No	No	Yes	No	No	No	bromodomain containing 1
BRD10	Yes	No	No	No	No	No	bromodomain containing 10
BRD4	Yes	No	No	No	No	No	bromodomain containing 4
BRD9	No	No	No	No	Yes	No	bromodomain containing 9
BRF1	No	Yes	Yes	No	No	No	BRF1 RNA polymerase III transcription initiation factor subunit
BRI3	No	Yes	No	No	No	No	brain protein I3
BRPF3	Yes	No	No	No	No	No	bromodomain and PHD finger containing 3
BRWD1	No	No	No	No	Yes	No	bromodomain and WD repeat domain containing 1
BSG	No	No	No	No	No	Yes	basigin (Ok blood group)
BST2	Yes	No	No	No	No	No	bone marrow stromal cell antigen 2
BTAF1	No	No	No	Yes	No	No	B-TFIID TATA-box binding protein associated factor 1
BTBD19	No	No	No	Yes	No	No	BTB domain containing 19
BTBD3	No	No	No	No	Yes	No	BTB domain containing 3
BTBD6	No	Yes	No	No	No	No	BTB domain containing 6
BTD	No	No	No	Yes	No	No	biotinidase
BTF3	No	No	No	No	Yes	No	basic transcription factor 3
BTG2-DT	Yes	No	No	No	No	No	BTG2 divergent transcript
BTN3A2	Yes	No	Yes	No	No	No	butyrophilin subfamily 3 member A2
BYSL	No	No	No	No	Yes	No	bystin like
C10orf67	No	No	No	Yes	No	No	chromosome 10 open reading frame 67
C10orf82	No	No	No	No	No	Yes
C10orf88	No	No	No	No	Yes	No	chromosome 10 open reading frame 88
C10orf90	No	No	No	No	Yes	No	chromosome 10 open reading frame 90
C11orf65	Yes	No	No	No	No	No	chromosome 11 open reading frame 65
C11orf71	No	No	No	No	Yes	No	chromosome 11 open reading frame 71
C11orf80	No	No	No	No	Yes	No
C11orf91	No	No	No	No	Yes	No	chromosome 11 open reading frame 91
C11orf94	No	No	No	No	Yes	No
C12orf56	No	No	No	No	Yes	No	chromosome 12 open reading frame 56
C14orf28	Yes	No	Yes	No	No	No	chromosome 14 open reading frame 28
C14orf93	Yes	No	No	No	No	No	chromosome 14 open reading frame 93
C15orf62	No	No	No	No	Yes	No	chromosome 15 open reading frame 62
C16orf74	No	Yes	No	No	No	No	chromosome 16 open reading frame 74
C16orf82	No	No	No	No	No	Yes	chromosome 16 open reading frame 82
C16orf95	No	No	No	No	Yes	No	chromosome 16 open reading frame 95
C19orf67	No	No	No	Yes	No	No	chromosome 19 open reading frame 67
C1orf109	No	No	No	No	Yes	No
C1orf162	Yes	No	No	No	No	No	chromosome 1 open reading frame 162
C1orf216	No	No	No	Yes	No	No	chromosome 1 open reading frame 216
C1QTNF4	No	No	No	Yes	No	No	C1q and TNF related 4
C1R	No	No	No	No	No	Yes	complement C1r
C22orf15	No	No	No	No	Yes	No	chromosome 22 open reading frame 15
C2CD2	Yes	No	No	No	No	Yes	C2 calcium dependent domain containing 2
C2CD4A	No	No	No	No	Yes	No	C2 calcium dependent domain containing 4A
C2CD5	No	No	No	Yes	No	No	C2 calcium dependent domain containing 5
C2orf42	No	No	No	No	Yes	No	chromosome 2 open reading frame 42
C2orf81	Yes	No	No	No	No	No	chromosome 2 open reading frame 81
C3AR1	No	No	No	No	Yes	No	complement C3a receptor 1
C3orf14	No	No	No	No	Yes	No
C3orf33	Yes	No	No	No	No	No	chromosome 3 open reading frame 33
C3orf80	Yes	No	No	No	No	No	chromosome 3 open reading frame 80
C4A	No	No	No	No	Yes	No	complement C4A (Chido/Rodgers blood group)
C4BPA	No	No	No	No	No	Yes	complement component 4 binding protein alpha
C4orf19	No	Yes	No	No	No	No	chromosome 4 open reading frame 19
C4orf33	No	No	No	No	Yes	No	chromosome 4 open reading frame 33
C4orf36	No	No	Yes	No	No	Yes	chromosome 4 open reading frame 36
C6orf120	No	No	No	No	Yes	No	chromosome 6 open reading frame 120
C6orf132	No	No	Yes	No	No	No	chromosome 6 open reading frame 132
C6orf89	No	No	No	No	Yes	No	chromosome 6 open reading frame 89
C7orf25	Yes	No	Yes	No	No	No	chromosome 7 open reading frame 25
C7orf50	Yes	No	No	No	No	No	chromosome 7 open reading frame 50
C8orf34-AS1	No	No	Yes	No	No	No	C8orf34 antisense RNA 1
C8orf89	No	No	No	No	No	Yes	chromosome 8 open reading frame 89
C9orf131	No	No	No	No	Yes	No
C9orf24	No	No	No	No	Yes	No
C9orf40	No	No	Yes	No	No	No	chromosome 9 open reading frame 40
C9orf78	No	No	No	No	No	Yes	chromosome 9 open reading frame 78
CA4	No	Yes	No	No	No	No	carbonic anhydrase 4
CAB39	No	Yes	Yes	No	No	No	calcium binding protein 39
CABIN1	No	No	Yes	No	No	No	calcineurin binding protein 1
CABLES1	No	Yes	No	No	Yes	No	Cdk5 and Abl enzyme substrate 1
CACNA1C	No	No	Yes	No	Yes	No	calcium voltage-gated channel subunit alpha1 C
CACNA1H	No	No	Yes	No	No	No	calcium voltage-gated channel subunit alpha1 H
CACNB1	No	No	No	No	Yes	No	calcium voltage-gated channel auxiliary subunit beta 1
CACNB2	No	No	No	No	Yes	No	calcium voltage-gated channel auxiliary subunit beta 2
CACNB3	No	No	No	No	Yes	No	calcium voltage-gated channel auxiliary subunit beta 3
CACYBP	Yes	No	No	No	Yes	No	calcyclin binding protein
CADPS	No	No	Yes	No	No	No	calcium dependent secretion activator
CAGE1	No	No	No	No	Yes	No	cancer antigen 1
CALCOCO1	No	No	No	No	Yes	No	calcium binding and coiled-coil domain 1
CALCRL	No	No	No	No	No	Yes	calcitonin receptor like receptor
CALD1	No	Yes	No	No	Yes	No	caldesmon 1
CALHM5	Yes	No	No	No	No	No	calcium homeostasis modulator family member 5
CALML5	No	No	No	No	Yes	No	calmodulin like 5
CAMK1G	No	No	Yes	No	No	No	calcium/calmodulin dependent protein kinase IG
CAMK2A	No	No	No	Yes	No	Yes	calcium/calmodulin dependent protein kinase II alpha
CAMK2B	No	Yes	No	No	No	No	calcium/calmodulin dependent protein kinase II beta
CAMTA1	Yes	No	No	No	No	No	calmodulin binding transcription activator 1
CAND2	Yes	No	No	No	No	No	cullin associated and neddylation dissociated 2 (putative)
CAPG	No	No	No	No	Yes	No	capping actin protein, gelsolin like
CAPN1	No	No	No	No	Yes	No	calpain 1
CAPN12	No	No	No	No	Yes	No	calpain 12
CAPN14	Yes	No	No	No	No	No	calpain 14
CAPN5	No	No	No	Yes	No	No	calpain 5
CAPNS1	Yes	No	No	No	No	No	calpain small subunit 1
CAPS2	No	Yes	No	No	No	No	calcyphosine 2
CAPSL	No	No	No	No	Yes	No	calcyphosine like
CARD10	No	No	No	No	No	Yes	caspase recruitment domain family member 10
CARD14	No	Yes	No	No	Yes	No	caspase recruitment domain family member 14
CARINH	Yes	No	No	No	No	No	colitis associated IRF1 antisense regulator of intestinal homeostasis
CARMN	No	Yes	No	No	No	No	cardiac mesoderm enhancer-associated non-coding RNA
CARS1	No	No	No	Yes	No	Yes	cysteinyl-tRNA synthetase 1
CASKIN2	No	No	Yes	No	No	No	CASK interacting protein 2
CASP1	No	No	Yes	No	No	No	caspase 1
CASP3	No	No	Yes	No	No	No	caspase 3
CASP7	No	No	No	No	Yes	No	caspase 7
CASR	No	No	No	Yes	No	No	calcium sensing receptor
CAT	No	Yes	No	No	Yes	No	catalase
CATIP	Yes	No	No	No	No	No	ciliogenesis associated TTC17 interacting protein
CATSPERG	Yes	No	No	No	No	No	cation channel sperm associated auxiliary subunit gamma
CAV2	No	No	Yes	No	Yes	No	caveolin 2
CBFA2T2	No	No	No	No	Yes	No	CBFA2/RUNX1 partner transcriptional co-repressor 2
CBFA2T3	No	No	Yes	No	No	No	CBFA2/RUNX1 partner transcriptional co-repressor 3
CBLC	No	No	No	Yes	No	No	Cbl proto-oncogene C
CBLN3	Yes	No	No	No	No	No	cerebellin 3 precursor
CBWD3	No	No	No	No	No	Yes
CBX5	No	Yes	No	No	No	No	chromobox 5
CBX7	No	No	No	No	Yes	No	chromobox 7
CBX8	No	Yes	Yes	No	No	No	chromobox 8
CC2D2A	Yes	No	No	No	No	No	coiled-coil and C2 domain containing 2A
CCAR2	No	Yes	No	No	No	No	cell cycle and apoptosis regulator 2
CCDC106	Yes	No	No	No	No	No	coiled-coil domain containing 106
CCDC117	No	Yes	No	No	No	No	coiled-coil domain containing 117
CCDC12	No	No	Yes	No	No	No	coiled-coil domain containing 12
CCDC122	No	No	No	No	Yes	No	coiled-coil domain containing 122
CCDC125	No	No	No	No	Yes	No	coiled-coil domain containing 125
CCDC13	Yes	No	No	No	No	No	coiled-coil domain containing 13
CCDC136	No	No	No	No	Yes	No	coiled-coil domain containing 136
CCDC14	No	No	No	No	Yes	No	coiled-coil domain containing 14
CCDC144A	Yes	No	No	No	No	Yes	coiled-coil domain containing 144A
CCDC149	No	No	No	No	Yes	No	coiled-coil domain containing 149
CCDC157	No	No	No	Yes	No	No	coiled-coil domain containing 157
CCDC169	No	No	No	Yes	No	No	coiled-coil domain containing 169
CCDC171	No	No	No	No	No	Yes	coiled-coil domain containing 171
CCDC177	No	No	Yes	No	No	No	coiled-coil domain containing 177
CCDC181	No	No	No	No	Yes	No	coiled-coil domain containing 181
CCDC196	No	No	No	No	Yes	No	coiled-coil domain containing 196
CCDC3	No	No	No	Yes	No	No	coiled-coil domain containing 3
CCDC33	No	No	No	No	No	Yes	coiled-coil domain containing 33
CCDC40	Yes	No	No	No	No	No	coiled-coil domain 40 molecular ruler complex subunit
CCDC54	No	No	No	No	Yes	No	coiled-coil domain containing 54
CCDC57	No	No	Yes	No	No	No	coiled-coil domain containing 57
CCDC63	Yes	No	No	No	No	No	coiled-coil domain containing 63
CCDC69	Yes	No	No	No	No	No	coiled-coil domain containing 69
CCDC71L	Yes	No	No	No	No	No	coiled-coil domain containing 71 like
CCDC74A	No	No	No	No	Yes	No	coiled-coil domain containing 74A
CCDC77	No	No	Yes	No	No	No	coiled-coil domain containing 77
CCDC8	No	No	Yes	No	No	No	coiled-coil domain containing 8
CCDC85A	No	No	Yes	No	No	No	coiled-coil domain containing 85A
CCDC88C	No	No	Yes	No	No	No	coiled-coil domain containing 88C
CCDC93	No	No	No	No	Yes	No	coiled-coil domain containing 93
CCDC97	No	No	Yes	No	No	No	coiled-coil domain containing 97
CCL1	No	No	No	No	No	Yes	C-C motif chemokine ligand 1
CCL15-CCL14	No	No	No	No	No	Yes	CCL15-CCL14 readthrough (NMD candidate)
CCN3	No	Yes	No	No	No	No	cellular communication network factor 3
CCNA2	No	No	Yes	No	No	No	cyclin A2
CCNB1	No	Yes	No	No	No	No	cyclin B1
CCNC	No	No	No	No	Yes	No	cyclin C
CCND2	No	No	Yes	No	No	No	cyclin D2
CCNE1	No	Yes	No	No	No	No	cyclin E1
CCNE2	No	No	No	No	Yes	No	cyclin E2
CCNG1	Yes	No	No	No	Yes	No	cyclin G1
CCNI	No	No	Yes	No	No	Yes	cyclin I
CCNL1	Yes	No	No	No	No	No	cyclin L1
CCR3	No	No	Yes	No	No	No	C-C motif chemokine receptor 3
CCR5	Yes	No	No	No	No	No	C-C motif chemokine receptor 5
CCR6	No	Yes	No	No	No	Yes	C-C motif chemokine receptor 6
CCRL2	No	Yes	No	No	No	No	C-C motif chemokine receptor like 2
CCT6P3	Yes	No	No	No	No	No	chaperonin containing TCP1 subunit 6 pseudogene 3
CCT8	No	No	No	No	Yes	No	chaperonin containing TCP1 subunit 8
CD109	Yes	No	No	No	No	No	CD109 molecule
CD163	Yes	No	No	No	No	No	CD163 molecule
CD1C	No	No	No	No	Yes	No	CD1c molecule
CD1D	No	Yes	No	No	No	No	CD1d molecule
CD226	Yes	No	No	No	No	No	CD226 molecule
CD244	No	No	No	No	Yes	No	CD244 molecule
CD300A	Yes	No	No	No	No	No	CD300a molecule
CD48	Yes	No	No	No	No	No	CD48 molecule
CD55	No	No	No	No	Yes	No	CD55 molecule (Cromer blood group)
CD6	No	Yes	No	Yes	No	No	CD6 molecule
CD7	Yes	No	Yes	No	No	No	CD7 molecule
CD70	Yes	No	No	No	No	No	CD70 molecule
CD72	No	No	No	No	Yes	No	CD72 molecule
CD79B	No	No	Yes	No	No	No	CD79b molecule
CD83	No	Yes	No	No	No	No	CD83 molecule
CDA	No	No	No	No	Yes	No	cytidine deaminase
CDADC1	No	No	No	No	Yes	No	cytidine and dCMP deaminase domain containing 1
CDC14B	Yes	No	No	No	No	No	cell division cycle 14B
CDC20	No	No	Yes	No	No	No	cell division cycle 20
CDC20B	No	No	Yes	No	No	No	cell division cycle 20B
CDC27	No	No	No	Yes	No	No	cell division cycle 27
CDC42	No	No	No	No	No	Yes	cell division cycle 42
CDC42BPG	No	No	Yes	No	No	No	CDC42 binding protein kinase gamma
CDC42EP5	No	No	No	No	Yes	No	CDC42 effector protein 5
CDC5L	No	No	No	No	No	Yes	cell division cycle 5 like
CDCA3	No	Yes	No	No	No	No	cell division cycle associated 3
CDCA7	No	No	Yes	No	Yes	No	cell division cycle associated 7
CDH11	No	No	Yes	No	No	No	cadherin 11
CDH15	No	No	Yes	No	No	No	cadherin 15
CDH20	Yes	No	Yes	No	No	No	cadherin 20
CDH23	Yes	No	Yes	No	No	No	cadherin related 23
CDH3	No	No	Yes	No	No	No	cadherin 3
CDH4	No	Yes	No	No	No	No	cadherin 4
CDH5	No	No	No	No	No	Yes	cadherin 5
CDH6	No	No	Yes	No	No	No	cadherin 6
CDH7	No	No	Yes	No	No	No	cadherin 7
CDHR5	No	Yes	No	No	No	No	cadherin related family member 5
CDIP1	No	No	No	No	Yes	No	cell death inducing p53 target 1
CDK20	No	No	No	Yes	No	No	cyclin dependent kinase 20
CDK5R2	No	No	Yes	No	No	No	cyclin dependent kinase 5 regulatory subunit 2
CDK5RAP2	No	No	No	No	Yes	No	CDK5 regulatory subunit associated protein 2
CDKL1	No	No	Yes	No	No	No	cyclin dependent kinase like 1
CDKN1A	No	No	No	Yes	No	No	cyclin dependent kinase inhibitor 1A
CDKN2C	No	No	No	No	No	Yes	cyclin dependent kinase inhibitor 2C
CDKN3	No	Yes	No	No	No	No	cyclin dependent kinase inhibitor 3
CDO1	No	Yes	No	No	No	No	cysteine dioxygenase type 1
CDON	No	No	Yes	No	No	No	cell adhesion associated, oncogene regulated
CDR2L	No	No	No	No	Yes	No	cerebellar degeneration related protein 2 like
CEBPE	No	No	No	Yes	No	No	CCAAT enhancer binding protein epsilon
CECR2	No	No	No	No	No	Yes	CECR2 histone acetyl-lysine reader
CELF1	No	No	No	No	No	Yes	CUGBP Elav-like family member 1
CELF2	Yes	No	No	No	No	No	CUGBP Elav-like family member 2
CELSR3	No	No	Yes	No	No	No	cadherin EGF LAG seven-pass G-type receptor 3
CENPL	No	No	No	Yes	No	No	centromere protein L
CENPO	No	No	No	No	Yes	No	centromere protein O
CENPQ	No	No	No	Yes	No	No	centromere protein Q
CENPT	No	Yes	No	No	Yes	No	centromere protein T
CEP104	No	No	Yes	No	No	No	centrosomal protein 104
CEP112	No	No	No	No	Yes	No	centrosomal protein 112
CEP128	No	No	Yes	No	No	No	centrosomal protein 128
CEP135	No	No	No	No	No	Yes	centrosomal protein 135
CEP170B	No	Yes	Yes	No	No	No	centrosomal protein 170B
CEP170P1	Yes	No	No	No	No	No	centrosomal protein 170 pseudogene 1
CEP192	No	No	No	No	No	Yes	centrosomal protein 192
CEP250	No	No	No	Yes	No	No	centrosomal protein 250
CEP290	No	No	No	No	Yes	No	centrosomal protein 290
CEP57L1	No	No	No	No	Yes	No	centrosomal protein 57 like 1
CEP70	No	No	Yes	No	No	No	centrosomal protein 70
CEP76	Yes	No	No	No	No	No	centrosomal protein 76
CEP85L	Yes	No	No	No	Yes	No	centrosomal protein 85 like
CEP95	No	No	No	No	No	Yes	centrosomal protein 95
CEPT1	No	No	No	No	No	Yes	choline/ethanolamine phosphotransferase 1
CERK	No	Yes	No	No	No	No	ceramide kinase
CERT1	No	No	No	No	Yes	No	ceramide transporter 1
CES3	No	Yes	No	No	No	No	carboxylesterase 3
CETP	No	No	No	No	Yes	No	cholesteryl ester transfer protein
CFAP126	Yes	No	No	No	No	No	cilia and flagella associated protein 126
CFAP144	No	No	No	Yes	No	No	cilia and flagella associated protein 144
CFAP263	No	No	Yes	No	No	No	cilia and flagella associated protein 263
CFAP300	No	No	Yes	No	No	No	cilia and flagella associated protein 300
CFAP43	No	No	No	No	Yes	No	cilia and flagella associated protein 43
CFAP44	No	No	No	No	Yes	No	cilia and flagella associated protein 44
CFAP45	No	No	No	No	No	Yes	cilia and flagella associated protein 45
CFAP61	No	No	Yes	No	Yes	No	cilia and flagella associated protein 61
CFAP74	No	No	No	No	No	Yes	cilia and flagella associated protein 74
CFD	Yes	No	No	No	No	No	complement factor D
CFDP1	Yes	No	No	No	No	No	craniofacial development protein 1
CFH	No	Yes	No	No	No	No	complement factor H
CFLAR	Yes	No	No	No	No	No	CASP8 and FADD like apoptosis regulator
CGB8	Yes	No	No	No	No	No	chorionic gonadotropin subunit beta 8
CGNL1	No	No	No	No	No	Yes	cingulin like 1
CH25H	No	No	No	No	Yes	No	cholesterol 25-hydroxylase
CHCHD3	No	Yes	No	No	No	No	coiled-coil-helix-coiled-coil-helix domain containing 3
CHCHD5	No	No	No	No	Yes	No	coiled-coil-helix-coiled-coil-helix domain containing 5
CHD3	No	No	No	No	Yes	No	chromodomain helicase DNA binding protein 3
CHD6	No	No	No	No	No	Yes	chromodomain helicase DNA binding protein 6
CHD7	No	No	Yes	No	No	No	chromodomain helicase DNA binding protein 7
CHD8	No	No	No	No	Yes	No	chromodomain helicase DNA binding protein 8
CHD9	No	Yes	No	No	No	No	chromodomain helicase DNA binding protein 9
CHIC2	No	No	No	No	Yes	No	cysteine rich hydrophobic domain 2
CHL1	No	No	No	No	No	Yes	cell adhesion molecule L1 like
CHMP2B	No	No	Yes	No	No	No	charged multivesicular body protein 2B
CHN2	No	No	No	No	Yes	No	chimerin 2
CHORDC1	No	No	Yes	No	No	No	cysteine and histidine rich domain containing 1
CHRAC1	No	No	No	Yes	No	No	chromatin accessibility complex subunit 1
CHRM2	No	No	Yes	No	No	No	cholinergic receptor muscarinic 2
CHRNA5	No	No	No	Yes	No	No	cholinergic receptor nicotinic alpha 5 subunit
CHRNA9	No	No	Yes	No	No	No	cholinergic receptor nicotinic alpha 9 subunit
CHRNB1	No	No	No	No	Yes	No	cholinergic receptor nicotinic beta 1 subunit
CHST13	No	Yes	No	No	No	No	carbohydrate sulfotransferase 13
CHSY3	Yes	No	No	No	No	No	chondroitin sulfate synthase 3
CHUK	Yes	No	No	No	No	No	component of inhibitor of nuclear factor kappa B kinase complex
CIAO3	No	No	No	No	No	Yes	cytosolic iron-sulfur assembly component 3
CIB1	No	No	No	No	Yes	No	calcium and integrin binding 1
CIDEC	No	No	No	No	Yes	No	cell death inducing DFFA like effector c
CIITA	No	No	Yes	No	No	No	class II major histocompatibility complex transactivator
CIMAP1B	Yes	No	No	No	No	No	ciliary microtubule associated protein 1B
CIPC	Yes	No	No	No	No	No	CLOCK interacting pacemaker
CITED2	No	No	Yes	No	No	No	Cbp/p300 interacting transactivator with Glu/Asp rich carboxy-terminal domain 2
CKAP5	No	No	No	No	Yes	No	cytoskeleton associated protein 5
CKS2	Yes	No	Yes	No	Yes	No	CDC28 protein kinase regulatory subunit 2
CLBA1	No	Yes	No	No	No	No	clathrin binding box of aftiphilin containing 1
CLC	No	No	No	No	Yes	No	Charcot-Leyden crystal galectin
CLDN1	No	Yes	No	No	No	No	claudin 1
CLDN16	No	No	No	No	Yes	No	claudin 16
CLDN3	No	No	Yes	No	No	No	claudin 3
CLDN9	No	No	No	Yes	No	No	claudin 9
CLEC11A	No	No	Yes	No	No	No	C-type lectin domain containing 11A
CLEC12A	Yes	No	Yes	No	No	No	C-type lectin domain family 12 member A
CLEC18C	No	No	No	Yes	Yes	No	C-type lectin domain family 18 member C
CLEC1B	No	No	No	No	Yes	No	C-type lectin domain family 1 member B
CLEC3B	No	No	No	Yes	No	No	C-type lectin domain family 3 member B
CLEC4E	No	No	No	No	Yes	No	C-type lectin domain family 4 member E
CLEC7A	Yes	No	No	No	No	No	C-type lectin domain containing 7A
CLECL1P	No	Yes	No	No	No	No	C-type lectin like 1, pseudogene
CLHC1	Yes	No	No	No	No	Yes	clathrin heavy chain linker domain containing 1
CLIC5	No	No	No	No	Yes	No	chloride intracellular channel 5
CLIP1	No	No	Yes	No	No	No	CAP-Gly domain containing linker protein 1
CLIP2	Yes	No	No	No	No	No	CAP-Gly domain containing linker protein 2
CLIP4	No	No	No	No	Yes	No	CAP-Gly domain containing linker protein family member 4
CLN5	No	No	Yes	No	No	No	CLN5 intracellular trafficking protein
CLPB	No	No	No	No	No	Yes	ClpB family mitochondrial disaggregase
CLPSL2	No	No	No	No	Yes	No	colipase like 2
CLSTN2	Yes	No	No	No	No	No	calsyntenin 2
CLTCL1	No	Yes	No	No	No	No	clathrin heavy chain like 1
CLU	No	No	No	No	Yes	No	clusterin
CLUAP1	No	No	No	No	Yes	No	clusterin associated protein 1
CMIP	Yes	No	No	No	Yes	No	c-Maf inducing protein
CMPK1	No	No	No	No	Yes	No	cytidine/uridine monophosphate kinase 1
CMPK2	Yes	No	No	No	No	No	cytidine/uridine monophosphate kinase 2
CMSS1	No	No	No	No	No	Yes	cms1 ribosomal small subunit homolog
CMTM2	Yes	No	No	No	Yes	No	CKLF like MARVEL transmembrane domain containing 2
CMTM3	Yes	No	No	No	No	No	CKLF like MARVEL transmembrane domain containing 3
CNDP2	No	Yes	No	No	No	No	carnosine dipeptidase 2
CNKSR1	No	No	Yes	No	No	No	connector enhancer of kinase suppressor of Ras 1
CNN2	Yes	No	No	No	No	No	calponin 2
CNN3-DT	No	Yes	No	No	No	No	CNN3 divergent transcript
CNNM3	No	No	No	Yes	No	No	cyclin and CBS domain divalent metal cation transport mediator 3
CNNM4	No	No	No	No	Yes	No	cyclin and CBS domain divalent metal cation transport mediator 4
CNPY1	No	Yes	No	No	Yes	No	canopy FGF signaling regulator 1
CNR1	No	No	Yes	No	No	No	cannabinoid receptor 1
CNST	No	No	Yes	No	No	No	consortin, connexin sorting protein
CNTFR	No	Yes	No	No	No	No	ciliary neurotrophic factor receptor
CNTN2	No	No	No	No	Yes	No	contactin 2
CNTNAP2	No	Yes	No	No	No	No	contactin associated protein 2
CNTNAP3	Yes	No	No	No	No	No	contactin associated protein family member 3
CNTNAP4	No	No	No	No	Yes	No	contactin associated protein family member 4
COA1	Yes	No	No	No	No	No	cytochrome c oxidase assembly factor 1
COA7	No	No	No	Yes	No	No	cytochrome c oxidase assembly factor 7
COG6	No	Yes	No	No	No	No	component of oligomeric golgi complex 6
COL12A1	Yes	No	No	No	No	No	collagen type XII alpha 1 chain
COL18A1	Yes	No	No	No	No	No	collagen type XVIII alpha 1 chain
COL1A1	Yes	No	Yes	No	No	No	collagen type I alpha 1 chain
COL23A1	No	No	Yes	No	No	No	collagen type XXIII alpha 1 chain
COL25A1	No	No	No	No	Yes	No	collagen type XXV alpha 1 chain
COL2A1	Yes	No	Yes	No	Yes	No	collagen type II alpha 1 chain
COL4A3	No	No	No	No	Yes	No	collagen type IV alpha 3 chain
COL5A2	No	Yes	No	No	No	No	collagen type V alpha 2 chain
COL6A1	No	Yes	No	No	No	No	collagen type VI alpha 1 chain
COL6A2	No	No	Yes	No	Yes	No	collagen type VI alpha 2 chain
COL6A4P2	No	Yes	No	No	No	No	collagen type VI alpha 4 pseudogene 2
COL9A1	No	No	Yes	No	No	No	collagen type IX alpha 1 chain
COL9A2	Yes	No	No	No	No	No	collagen type IX alpha 2 chain
COL9A3	No	No	Yes	No	No	Yes	collagen type IX alpha 3 chain
COLCA2	No	No	No	No	Yes	No
COLEC11	No	No	No	No	No	Yes	collectin subfamily member 11
COLEC12	No	No	No	No	Yes	No	collectin subfamily member 12
COLGALT1	No	No	No	Yes	No	No	collagen beta(1-O)galactosyltransferase 1
COMTD1	No	No	No	No	Yes	No	catechol-O-methyltransferase domain containing 1
COPS7B	No	No	No	No	Yes	No	COP9 signalosome subunit 7B
COPZ2	No	No	Yes	No	No	No	COPI coat complex subunit zeta 2
COQ10A	No	No	No	No	No	Yes	coenzyme Q10A
COQ3	No	No	No	Yes	No	No	coenzyme Q3, methyltransferase
COQ5	No	No	No	Yes	No	No	coenzyme Q5, methyltransferase
COQ6	No	No	No	Yes	No	No	coenzyme Q6, monooxygenase
CORO6	Yes	No	No	No	No	No	coronin 6
CORO7	No	No	No	Yes	No	No	coronin 7
CORO7-PAM16	No	No	No	No	No	Yes	CORO7-PAM16 readthrough
COX16	No	Yes	No	Yes	No	No	cytochrome c oxidase assembly factor COX16
COX18	No	No	No	Yes	No	No	cytochrome c oxidase assembly factor COX18
COX19	No	No	No	No	No	Yes	cytochrome c oxidase assembly factor COX19
COX6A1	No	No	No	Yes	No	No	cytochrome c oxidase subunit 6A1
COX7A2	No	No	No	No	Yes	No	cytochrome c oxidase subunit 7A2
CP	No	No	Yes	No	No	No	ceruloplasmin
CPEB1	No	No	No	Yes	Yes	No	cytoplasmic polyadenylation element binding protein 1
CPEB2	No	No	No	No	Yes	No	cytoplasmic polyadenylation element binding protein 2
CPEB4	Yes	No	No	No	No	No	cytoplasmic polyadenylation element binding protein 4
CPNE4	Yes	No	No	No	No	No	copine 4
CPNE9	No	No	Yes	No	No	No	copine family member 9
CPOX	Yes	No	No	No	No	No	coproporphyrinogen oxidase
CPSF6	No	No	Yes	No	Yes	No	cleavage and polyadenylation specific factor 6
CPVL	No	No	No	No	Yes	No	carboxypeptidase vitellogenic like
CRACR2A	No	No	No	No	Yes	No	calcium release activated channel regulator 2A
CRACR2B	No	No	No	No	Yes	No	calcium release activated channel regulator 2B
CRAMP1	No	No	No	No	No	Yes	cramped chromatin regulator homolog 1
CRCP	No	No	No	Yes	No	No	CGRP receptor component
CREB5	No	No	Yes	No	No	No	cAMP responsive element binding protein 5
CRIP2	No	No	Yes	No	No	No	cysteine rich protein 2
CRISP2	No	No	No	Yes	No	No	cysteine rich secretory protein 2
CRKL	No	No	Yes	No	No	No	CRK like proto-oncogene, adaptor protein
CRLF3	Yes	No	No	No	No	No	cytokine receptor like factor 3
CRNKL1	No	No	No	No	No	Yes	crooked neck pre-mRNA splicing factor 1
CROCC	No	No	Yes	No	Yes	No	ciliary rootlet coiled-coil, rootletin
CRTC1	No	No	No	No	Yes	No	CREB regulated transcription coactivator 1
CRY2	No	No	No	No	No	Yes	cryptochrome circadian regulator 2
CRYBB3	No	No	Yes	No	No	No	crystallin beta B3
CRYGS	No	Yes	No	No	No	No	crystallin gamma S
CRYZ	No	No	No	No	No	Yes	crystallin zeta
CSF1	No	No	No	No	Yes	No	colony stimulating factor 1
CSGALNACT1	No	Yes	No	No	No	No	chondroitin sulfate N-acetylgalactosaminyltransferase 1
CSMD1	Yes	No	Yes	No	No	No	CUB and Sushi multiple domains 1
CSNK1A1	No	No	No	No	Yes	No	casein kinase 1 alpha 1
CSNK1D	No	Yes	No	No	Yes	No	casein kinase 1 delta
CSNK1E	No	No	Yes	No	No	No	casein kinase 1 epsilon
CSNK1G1	Yes	No	No	No	No	No	casein kinase 1 gamma 1
CSNK2A1	Yes	No	Yes	No	No	No	casein kinase 2 alpha 1
CSRNP2	No	No	No	No	Yes	No	cysteine and serine rich nuclear protein 2
CST3	No	No	No	No	Yes	No	cystatin C
CST7	No	Yes	No	No	No	No	cystatin F
CTDNEP1	No	No	No	No	Yes	No	CTD nuclear envelope phosphatase 1
CTDP1	No	No	No	Yes	No	No	CTD phosphatase subunit 1
CTDSP1	No	No	No	Yes	No	No	CTD small phosphatase 1
CTDSP2	Yes	No	No	No	No	No	CTD small phosphatase 2
CTIF	No	Yes	Yes	No	No	No	cap binding complex dependent translation initiation factor
CTNNBL1	No	No	No	No	Yes	No	catenin beta like 1
CTNND2	No	No	Yes	No	No	No	catenin delta 2
CTSB	Yes	No	No	No	No	No	cathepsin B
CTSE	No	No	No	No	No	Yes	cathepsin E
CTSS	Yes	No	No	No	No	No	cathepsin S
CTSW	No	No	Yes	No	No	Yes	cathepsin W
CTTN	No	No	No	No	No	Yes	cortactin
CTXN3	Yes	No	No	No	No	No	cortexin 3
CUEDC2	No	Yes	No	No	No	No	CUE domain containing 2
CUL7	No	No	No	No	No	Yes	cullin 7
CWF19L1	No	No	No	Yes	No	No	CWF19 like cell cycle control factor 1
CX3CL1	No	Yes	No	No	No	No	C-X3-C motif chemokine ligand 1
CXCL3	No	No	Yes	No	No	No	C-X-C motif chemokine ligand 3
CXXC5	No	No	No	Yes	No	No	CXXC finger protein 5
CYB5B	No	No	No	Yes	No	No	cytochrome b5 type B
CYFIP2	No	No	No	No	Yes	No	cytoplasmic FMR1 interacting protein 2
CYHR1	No	No	No	No	Yes	No
CYLD	No	No	No	No	No	Yes	CYLD lysine 63 deubiquitinase
CYP20A1	No	No	No	Yes	No	No	cytochrome P450 family 20 subfamily A member 1
CYP24A1	No	No	Yes	No	No	No	cytochrome P450 family 24 subfamily A member 1
CYP27A1	No	Yes	No	Yes	No	No	cytochrome P450 family 27 subfamily A member 1
CYP27B1	No	No	No	No	Yes	No	cytochrome P450 family 27 subfamily B member 1
CYP27C1	No	Yes	No	No	No	No	cytochrome P450 family 27 subfamily C member 1
CYP2C18	No	No	No	No	Yes	No	cytochrome P450 family 2 subfamily C member 18
CYP2D7	No	No	No	No	Yes	No	cytochrome P450 family 2 subfamily D member 7 (gene/pseudogene)
CYP2J2	No	No	No	No	Yes	No	cytochrome P450 family 2 subfamily J member 2
CYP2W1	No	No	Yes	No	No	No	cytochrome P450 family 2 subfamily W member 1
CYP39A1	No	No	No	No	Yes	No	cytochrome P450 family 39 subfamily A member 1
CYP4A11	No	No	No	No	No	Yes	cytochrome P450 family 4 subfamily A member 11
CYP4X1	No	No	No	No	No	Yes	cytochrome P450 family 4 subfamily X member 1
CYREN	Yes	No	No	No	No	No	cell cycle regulator of NHEJ
CYRIA	Yes	No	No	No	No	No	CYFIP related Rac1 interactor A
CYRIB	Yes	No	No	No	No	No	CYFIP related Rac1 interactor B
DAB2	Yes	No	No	No	Yes	No	DAB adaptor protein 2
DAG1	No	No	No	Yes	No	No	dystroglycan 1
DAGLA	No	No	Yes	No	No	Yes	diacylglycerol lipase alpha
DAGLB	No	No	No	Yes	Yes	No	diacylglycerol lipase beta
DAO	No	No	No	No	Yes	No	D-amino acid oxidase
DARS1	No	No	No	No	Yes	No	aspartyl-tRNA synthetase 1
DAW1	No	No	Yes	No	No	No	dynein assembly factor with WD repeats 1
DAZAP2	Yes	No	No	No	No	No	DAZ associated protein 2
DBNDD1	No	Yes	No	No	No	No	dysbindin domain containing 1
DCDC2	No	No	No	No	Yes	No	doublecortin domain containing 2
DCHS1	No	No	No	No	Yes	No	dachsous cadherin-related 1
DCP1B	No	Yes	No	No	No	No	decapping mRNA 1B
DCTN4	No	No	No	No	No	Yes	dynactin subunit 4
DCTN6	No	No	No	Yes	No	No	dynactin subunit 6
DCUN1D1	Yes	No	No	No	No	No	defective in cullin neddylation 1 domain containing 1
DCXR	No	No	No	Yes	No	No	dicarbonyl and L-xylulose reductase
DDAH1	No	No	No	No	No	Yes	dimethylarginine dimethylaminohydrolase 1
DDB1	No	No	No	No	Yes	No	damage specific DNA binding protein 1
DDHD1	No	No	No	No	Yes	No	DDHD domain containing 1
DDIT3	Yes	No	No	Yes	No	No	DNA damage inducible transcript 3
DDX1	No	No	No	Yes	Yes	No	DEAD-box helicase 1
DDX11	No	No	No	No	No	Yes	DEAD/H-box helicase 11
DDX19A	No	No	No	No	Yes	No	DEAD-box helicase 19A
DDX27	No	No	No	Yes	No	No	DEAD-box helicase 27
DDX4	No	No	No	No	Yes	No	DEAD-box helicase 4
DDX41	No	No	No	No	Yes	No	DEAD-box helicase 41
DDX42	No	No	No	No	Yes	No	DEAD-box helicase 42
DDX47	No	No	No	Yes	No	Yes	DEAD-box helicase 47
DDX55	No	No	No	No	Yes	No	DEAD-box helicase 55
DDX56	Yes	No	No	No	No	No	DEAD-box helicase 56
DECR1	No	No	No	No	Yes	No	2,4-dienoyl-CoA reductase 1
DEFB114	No	No	No	Yes	No	No	defensin beta 114
DEFB134	No	No	No	No	Yes	No	defensin beta 134
DEGS1	No	No	Yes	No	No	No	delta 4-desaturase, sphingolipid 1
DEK	No	No	Yes	No	No	No	DEK proto-oncogene
DENND1B	No	Yes	No	No	No	No	DENN domain containing 1B
DENND1C	No	Yes	No	No	Yes	No	DENN domain containing 1C
DENND2B	No	No	No	No	No	Yes	DENN domain containing 2B
DENND2D	No	No	No	No	No	Yes	DENN domain containing 2D
DENND4A	Yes	No	No	No	No	No	DENN domain containing 4A
DENND4C	No	No	No	Yes	No	No	DENN domain containing 4C
DENND5A	No	No	No	No	No	Yes	DENN domain containing 5A
DENND5B	No	No	Yes	No	No	No	DENN domain containing 5B
DEPDC4	No	No	No	No	Yes	No	DEP domain containing 4
DEPDC7	No	Yes	No	No	No	No	DEP domain containing 7
DERL1	No	No	No	Yes	No	No	derlin 1
DERL3	No	Yes	No	No	No	No	derlin 3
DEUP1	No	No	Yes	No	No	No	deuterosome assembly protein 1
DGKD	No	No	No	No	No	Yes	diacylglycerol kinase delta
DGKH	No	No	Yes	No	Yes	No	diacylglycerol kinase eta
DGKZ	No	No	No	No	Yes	No	diacylglycerol kinase zeta
DHRS1	No	No	No	No	No	Yes	dehydrogenase/reductase 1
DHRS12	No	No	No	No	Yes	No	dehydrogenase/reductase 12
DHRS3	No	No	No	No	No	Yes	dehydrogenase/reductase 3
DHRS4-AS1	No	Yes	No	No	No	No	DHRS4 antisense RNA 1
DHRS4L1	Yes	No	No	No	No	No	dehydrogenase/reductase 4 like 1 (pseudogene)
DHRS9	No	No	No	No	Yes	No	dehydrogenase/reductase 9
DHX30	No	No	No	No	Yes	No	DExH-box helicase 30
DHX37	No	No	No	Yes	No	No	DEAH-box helicase 37
DHX57	No	Yes	No	No	No	No	DExH-box helicase 57
DHX8	Yes	No	No	No	No	No	DEAH-box helicase 8
DHX9	No	No	No	No	Yes	No	DExH-box helicase 9
DICER1	No	No	No	No	No	Yes	dicer 1, ribonuclease III
DIP2A	No	No	No	No	No	Yes	disco interacting protein 2 homolog A
DIPK1A	No	No	No	No	Yes	No	divergent protein kinase domain 1A
DIPK1B	No	No	Yes	No	No	No	divergent protein kinase domain 1B
DIS3	No	No	Yes	No	No	No	DIS3 homolog, exosome endoribonuclease and 3'-5' exoribonuclease
DIS3L2	No	No	No	Yes	No	No	DIS3 like 3'-5' exoribonuclease 2
DIXDC1	No	No	Yes	No	No	No	DIX domain containing 1
DKK2	No	No	No	No	No	Yes	dickkopf WNT signaling pathway inhibitor 2
DLEU2	Yes	No	No	No	No	No	deleted in lymphocytic leukemia 2
DLEU7	Yes	No	No	No	No	No	deleted in lymphocytic leukemia 7
DLG2	No	No	Yes	No	No	No	discs large MAGUK scaffold protein 2
DLG5	Yes	No	Yes	No	No	No	discs large MAGUK scaffold protein 5
DLGAP1	Yes	No	No	No	No	No	DLG associated protein 1
DLL1	No	No	No	No	Yes	No	delta like canonical Notch ligand 1
DMAP1	No	Yes	No	No	No	No	DNA methyltransferase 1 associated protein 1
DMGDH	No	Yes	No	No	No	No	dimethylglycine dehydrogenase
DMRTA1	No	Yes	No	No	No	No	DMRT like family A1
DMWD	No	No	Yes	No	No	No	DM1 locus, WD repeat containing
DNAAF5	No	No	No	Yes	No	No	dynein axonemal assembly factor 5
DNAAF9	No	No	No	No	Yes	No	dynein axonemal assembly factor 9
DNAH17	No	No	No	No	Yes	No	dynein axonemal heavy chain 17
DNAH7	No	No	No	Yes	No	No	dynein axonemal heavy chain 7
DNAH8	No	No	No	No	Yes	No	dynein axonemal heavy chain 8
DNAI1	No	No	No	No	Yes	No	dynein axonemal intermediate chain 1
DNAJA2	No	No	Yes	No	No	No	DnaJ heat shock protein family (Hsp40) member A2
DNAJA4	Yes	No	No	Yes	No	No	DnaJ heat shock protein family (Hsp40) member A4
DNAJB12	No	No	No	Yes	No	No	DnaJ heat shock protein family (Hsp40) member B12
DNAJB9	No	No	No	No	Yes	No	DnaJ heat shock protein family (Hsp40) member B9
DNAJC18	No	Yes	No	No	No	No	DnaJ heat shock protein family (Hsp40) member C18
DNAJC25	No	No	No	No	Yes	No	DnaJ heat shock protein family (Hsp40) member C25
DNAJC27	No	No	No	No	Yes	No	DnaJ heat shock protein family (Hsp40) member C27
DNAJC27-AS1	No	No	No	Yes	No	No	DNAJC27 antisense RNA 1
DNAJC28	No	No	No	No	Yes	No	DnaJ heat shock protein family (Hsp40) member C28
DNASE1	No	No	No	No	Yes	No	deoxyribonuclease 1
DNASE2B	Yes	No	No	No	No	No	deoxyribonuclease 2 beta
DNM1L	No	No	No	Yes	No	No	dynamin 1 like
DNM1P35	No	Yes	No	No	No	No	dynamin 1 pseudogene 35
DNM3	No	No	Yes	No	No	No	dynamin 3
DNMBP	No	No	No	No	No	Yes	dynamin binding protein
DNMT3B	No	No	No	Yes	No	No	DNA methyltransferase 3 beta
DOC2GP	No	No	Yes	No	No	No	double C2 domain gamma, pseudogene
DOCK3	No	No	Yes	No	No	No	dedicator of cytokinesis 3
DOCK6	No	No	No	Yes	No	No	dedicator of cytokinesis 6
DOCK7	No	No	Yes	No	No	No	dedicator of cytokinesis 7
DOCK9	Yes	No	Yes	No	No	No	dedicator of cytokinesis 9
DOHH	No	No	No	No	Yes	No	deoxyhypusine hydroxylase
DOK1	No	No	No	No	Yes	No	docking protein 1
DOK2	Yes	No	No	No	No	No	docking protein 2
DOK5	No	No	Yes	No	No	No	docking protein 5
DOK7	No	Yes	No	No	No	No	docking protein 7
DOP1A	No	No	No	No	Yes	No	DOP1 leucine zipper like protein A
DPEP2	No	No	No	No	Yes	No	dipeptidase 2
DPF2	No	No	No	Yes	No	No	double PHD fingers 2
DPH5	No	No	No	No	Yes	No	diphthamide biosynthesis 5
DPM1	No	No	No	No	Yes	No	dolichyl-phosphate mannosyltransferase subunit 1, catalytic
DPP3	No	Yes	No	No	No	Yes	dipeptidyl peptidase 3
DPP6	No	Yes	No	No	No	No	dipeptidyl peptidase like 6
DPY30	No	No	No	No	Yes	No	dpy-30 histone methyltransferase complex regulatory subunit
DPYS	No	Yes	No	No	No	No	dihydropyrimidinase
DPYSL2	No	No	Yes	No	No	No	dihydropyrimidinase like 2
DPYSL3	No	No	No	Yes	No	Yes	dihydropyrimidinase like 3
DRD3	No	No	No	No	Yes	No	dopamine receptor D3
DSCR9	No	Yes	No	Yes	No	No	Down syndrome critical region 9
DSEL	Yes	No	No	No	No	No	dermatan sulfate epimerase like
DSG3	No	No	No	No	Yes	No	desmoglein 3
DST	No	Yes	Yes	No	No	No	dystonin
DTD1	No	Yes	No	No	No	No	D-aminoacyl-tRNA deacylase 1
DTX1	No	Yes	No	No	No	No	deltex E3 ubiquitin ligase 1
DTX2	No	Yes	No	No	No	No	deltex E3 ubiquitin ligase 2
DTX3	No	No	No	No	No	Yes	deltex E3 ubiquitin ligase 3
DTX4	Yes	No	No	No	No	No	deltex E3 ubiquitin ligase 4
DUS2	Yes	No	No	No	No	No	dihydrouridine synthase 2
DUSP1	No	No	No	Yes	No	No	dual specificity phosphatase 1
DUSP10	Yes	No	No	No	No	No	dual specificity phosphatase 10
DUSP11	No	No	No	Yes	No	No	dual specificity phosphatase 11
DUSP14	No	No	No	No	Yes	No	dual specificity phosphatase 14
DUSP16	No	Yes	No	No	Yes	No	dual specificity phosphatase 16
DUSP22	Yes	No	No	No	No	No	dual specificity phosphatase 22
DUX4L3	No	No	Yes	No	No	No	double homeobox 4 like 3 (pseudogene)
DVL3	No	Yes	No	Yes	No	No	dishevelled segment polarity protein 3
DYNC1I1	No	No	No	No	Yes	No	dynein cytoplasmic 1 intermediate chain 1
DYNLT4	Yes	No	No	No	No	No	dynein light chain Tctex-type 4
DYRK4	No	No	No	No	No	Yes	dual specificity tyrosine phosphorylation regulated kinase 4
E2F1	No	No	Yes	No	No	No	E2F transcription factor 1
E2F6	No	No	No	No	Yes	No	E2F transcription factor 6
E4F1	No	No	No	No	Yes	No	E4F transcription factor 1
EBF1	Yes	No	No	No	No	No	EBF transcription factor 1
EBF4	No	No	Yes	No	No	No	EBF family member 4
ECE1	Yes	No	Yes	No	No	No	endothelin converting enzyme 1
ECE2	No	No	No	Yes	No	No	endothelin converting enzyme 2
ECEL1	No	No	No	No	Yes	No	endothelin converting enzyme like 1
ECHDC1	No	No	No	No	Yes	No	ethylmalonyl-CoA decarboxylase 1
ECHDC3	Yes	No	No	No	No	No	enoyl-CoA hydratase domain containing 3
ECHS1	No	No	No	Yes	No	No	enoyl-CoA hydratase, short chain 1
ECPAS	No	No	No	Yes	No	No	Ecm29 proteasome adaptor and scaffold
ECSIT	No	No	No	No	Yes	No	ECSIT signaling integrator
EDEM1	No	Yes	No	No	No	No	ER degradation enhancing alpha-mannosidase like protein 1
EDEM2	No	No	No	No	Yes	No	ER degradation enhancing alpha-mannosidase like protein 2
EDEM3	No	No	Yes	No	No	No	ER degradation enhancing alpha-mannosidase like protein 3
EDN2	No	No	No	No	Yes	No	endothelin 2
EDRF1	No	No	No	No	Yes	No	erythroid differentiation regulatory factor 1
EED	Yes	No	Yes	No	No	No	embryonic ectoderm development
EEF1AKMT2	No	Yes	No	No	No	No	EEF1A lysine methyltransferase 2
EEF2KMT	No	No	No	Yes	No	No	eukaryotic elongation factor 2 lysine methyltransferase
EEIG1	No	No	No	Yes	No	No	estrogen-induced osteoclastogenesis regulator 1
EFCAB13	No	No	No	No	Yes	No	EF-hand calcium binding domain 13
EFCAB14	No	No	No	Yes	Yes	No	EF-hand calcium binding domain 14
EFEMP2	No	Yes	No	No	No	No	EGF containing fibulin extracellular matrix protein 2
EFHB	Yes	No	No	No	No	No	EF-hand domain family member B
EFHC1	No	No	No	No	No	Yes	EF-hand domain containing 1
EFHD1	No	Yes	No	No	No	No	EF-hand domain family member D1
EFNA1	No	Yes	No	No	No	No	ephrin A1
EFNB2	No	No	Yes	No	No	No	ephrin B2
EFTUD2	No	Yes	No	No	No	No	elongation factor Tu GTP binding domain containing 2
EGF	No	No	Yes	No	No	No	epidermal growth factor
EGFEM1P	No	No	Yes	No	No	No	EGF like and EMI domain containing 1, pseudogene
EGFL7	Yes	No	No	No	No	No	EGF like domain multiple 7
EGFLAM	No	No	Yes	No	No	No	EGF like, fibronectin type III and laminin G domains
EGFR	No	Yes	No	No	No	No	epidermal growth factor receptor
EGLN3	Yes	No	No	Yes	Yes	No	egl-9 family hypoxia inducible factor 3
EGR4	No	No	Yes	No	No	No	early growth response 4
EHBP1	Yes	No	No	No	No	No	EH domain binding protein 1
EHBP1L1	Yes	No	No	No	No	No	EH domain binding protein 1 like 1
EIF2AK1	Yes	No	No	No	No	No	eukaryotic translation initiation factor 2 alpha kinase 1
EIF2AK3	No	Yes	No	No	No	No	eukaryotic translation initiation factor 2 alpha kinase 3
EIF3B	Yes	No	No	No	No	No	eukaryotic translation initiation factor 3 subunit B
EIF3E	No	No	No	No	Yes	No	eukaryotic translation initiation factor 3 subunit E
EIF3H	No	No	No	No	Yes	No	eukaryotic translation initiation factor 3 subunit H
EIF4B	No	No	No	Yes	No	No	eukaryotic translation initiation factor 4B
EIF4E2	No	No	No	No	Yes	No	eukaryotic translation initiation factor 4E family member 2
EIF4EBP2	No	Yes	No	No	No	No	eukaryotic translation initiation factor 4E binding protein 2
EIF4ENIF1	No	No	No	No	No	Yes	eukaryotic translation initiation factor 4E nuclear import factor 1
EIF4G1	No	No	Yes	No	No	No	eukaryotic translation initiation factor 4 gamma 1
EIF4H	No	No	No	No	Yes	No	eukaryotic translation initiation factor 4H
EIF5B	No	No	No	Yes	No	No	eukaryotic translation initiation factor 5B
ELAC2	No	No	No	No	No	Yes	elaC ribonuclease Z 2
ELAPOR2	Yes	No	No	No	No	No	endosome-lysosome associated apoptosis and autophagy regulator family member 2
ELAVL1	No	Yes	No	No	No	No	ELAV like RNA binding protein 1
ELF1	Yes	No	No	No	No	No	E74 like ETS transcription factor 1
ELF2	Yes	No	No	No	No	No	E74 like ETS transcription factor 2
ELF3	No	No	No	No	No	Yes	E74 like ETS transcription factor 3
ELK3	No	No	Yes	No	No	No	ETS transcription factor ELK3
ELL3	Yes	No	No	No	No	No	elongation factor for RNA polymerase II 3
ELMO1	Yes	No	No	No	Yes	No	engulfment and cell motility 1
ELMOD1	No	No	No	No	Yes	No	ELMO domain containing 1
ELN	No	No	Yes	No	No	No	elastin
ELOC	No	No	No	No	Yes	No	elongin C
ELOF1	No	Yes	No	No	No	No	elongation factor 1
ELOVL2	No	Yes	No	No	No	No	ELOVL fatty acid elongase 2
ELOVL7	Yes	No	Yes	No	No	No	ELOVL fatty acid elongase 7
ELP5	No	No	No	No	Yes	No	elongator acetyltransferase complex subunit 5
EMC4	No	No	No	No	No	Yes	ER membrane protein complex subunit 4
EMC9	No	No	No	No	Yes	No	ER membrane protein complex subunit 9
EMILIN1	Yes	No	Yes	No	No	No	elastin microfibril interfacer 1
EML2	No	No	No	Yes	No	No	EMAP like 2
EML5	No	No	No	No	No	Yes	EMAP like 5
EMP1	No	No	Yes	No	No	No	epithelial membrane protein 1
EMX2	No	No	No	No	No	Yes	empty spiracles homeobox 2
ENAH	No	No	No	No	No	Yes	ENAH actin regulator
ENC1	Yes	No	Yes	No	No	No	ectodermal-neural cortex 1
ENG	No	No	No	No	Yes	No	endoglin
ENHO	Yes	No	No	No	No	No	energy homeostasis associated
ENO4	No	No	Yes	No	No	No	enolase 4
ENPP6	Yes	No	Yes	No	No	No	ectonucleotide pyrophosphatase/phosphodiesterase 6
ENTPD2	No	No	No	Yes	No	No	ectonucleoside triphosphate diphosphohydrolase 2
ENTPD5	No	No	Yes	No	No	No	ectonucleoside triphosphate diphosphohydrolase 5 (inactive)
ENTREP2	Yes	No	No	No	No	No	endosomal transmembrane epsin interactor 2
EOGT	No	No	No	No	Yes	No	EGF domain specific O-linked N-acetylglucosamine transferase
EOMES	No	No	No	Yes	No	No	eomesodermin
EP300	Yes	No	No	No	No	No	E1A binding protein p300
EPB41	No	No	No	Yes	No	No	erythrocyte membrane protein band 4.1
EPB41L1	No	No	No	No	No	Yes	erythrocyte membrane protein band 4.1 like 1
EPB41L2	No	No	Yes	No	Yes	No	erythrocyte membrane protein band 4.1 like 2
EPB41L3	No	Yes	No	No	No	Yes	erythrocyte membrane protein band 4.1 like 3
EPB41L5	No	No	No	No	Yes	No	erythrocyte membrane protein band 4.1 like 5
EPHX2	Yes	No	Yes	No	No	No	epoxide hydrolase 2
EPN2	No	Yes	Yes	No	No	No	epsin 2
EPN3	No	No	No	No	No	Yes	epsin 3
EPS15L1	No	No	Yes	No	Yes	No	epidermal growth factor receptor pathway substrate 15 like 1
EPS8L3	No	No	Yes	No	No	No	EPS8 signaling adaptor L3
EPSTI1	Yes	No	No	No	No	No	epithelial stromal interaction 1
ERBB2	No	Yes	No	No	No	No	erb-b2 receptor tyrosine kinase 2
ERC2	No	No	No	No	No	Yes	ELKS/RAB6-interacting/CAST family member 2
ERCC1	No	No	No	Yes	No	No	ERCC excision repair 1, endonuclease non-catalytic subunit
ERCC2	No	Yes	No	No	No	No	ERCC excision repair 2, TFIIH core complex helicase subunit
ERF	No	No	No	Yes	Yes	No	ETS2 repressor factor
ERG	No	No	No	No	Yes	No	ETS transcription factor ERG
ERGIC1	Yes	No	No	Yes	No	No	endoplasmic reticulum-golgi intermediate compartment 1
ERI1	No	No	No	Yes	No	No	exoribonuclease 1
ERICH3	No	No	No	No	Yes	No	glutamate rich 3
ERLIN1	No	Yes	No	Yes	No	No	ER lipid raft associated 1
ERRFI1	No	Yes	No	No	No	No	ERBB receptor feedback inhibitor 1
ERV3-1	Yes	No	No	No	No	No	endogenous retrovirus group 3 member 1, envelope
ERVMER34-1	No	No	No	No	Yes	No	endogenous retrovirus group MER34 member 1, envelope
ESAM	Yes	No	No	No	No	No	endothelial cell adhesion molecule
ESR2	No	No	No	No	Yes	No	estrogen receptor 2
ESRRG	Yes	No	No	No	Yes	No	estrogen related receptor gamma
ESYT2	No	No	No	Yes	No	Yes	extended synaptotagmin 2
ETNPPL	No	No	No	No	Yes	No	ethanolamine-phosphate phospho-lyase
ETS1	No	Yes	No	No	No	No	ETS proto-oncogene 1, transcription factor
ETV4	No	No	No	No	Yes	No	ETS variant transcription factor 4
ETV7	Yes	No	No	No	No	No	ETS variant transcription factor 7
EVA1B	No	No	No	No	Yes	No	eva-1 homolog B
EVA1C	Yes	No	No	No	No	No	eva-1 homolog C
EVL	Yes	No	No	No	No	No	Enah/Vasp-like
EXD2	No	No	No	No	No	Yes	exonuclease 3'-5' domain containing 2
EXD3	No	No	No	No	Yes	No	exonuclease 3'-5' domain containing 3
EXO5	No	Yes	No	No	No	No	exonuclease 5
EXOC3L4	No	No	No	Yes	No	No	exocyst complex component 3 like 4
EXOC4	No	No	No	Yes	No	No	exocyst complex component 4
EXOC6	No	No	Yes	No	No	Yes	exocyst complex component 6
EXOSC3	No	No	No	No	Yes	No	exosome component 3
EXT1	No	No	Yes	No	No	No	exostosin glycosyltransferase 1
EZH2	No	No	No	Yes	No	No	enhancer of zeste 2 polycomb repressive complex 2 subunit
F13A1	Yes	No	No	No	No	No	coagulation factor XIII A chain
FAAP24	No	No	No	No	Yes	No	FA core complex associated protein 24
FABP5	No	No	Yes	No	No	No	fatty acid binding protein 5
FADS1	No	No	No	No	Yes	No	fatty acid desaturase 1
FADS2	No	No	Yes	No	Yes	No	fatty acid desaturase 2
FAHD2A	No	No	No	Yes	No	No	fumarylacetoacetate hydrolase domain containing 2A
FAHD2B	No	Yes	No	No	No	No	fumarylacetoacetate hydrolase domain containing 2B
FAHD2CP	No	Yes	No	No	No	No	fumarylacetoacetate hydrolase domain containing 2C, pseudogene
FAM110A	Yes	No	No	No	No	No	family with sequence similarity 110 member A
FAM110C	No	No	Yes	No	No	No	family with sequence similarity 110 member C
FAM111A	No	No	No	No	Yes	No	FAM111 trypsin like peptidase A
FAM117A	Yes	No	No	No	No	No	family with sequence similarity 117 member A
FAM118A	No	No	No	No	Yes	No	family with sequence similarity 118 member A
FAM120AOS	No	No	No	No	Yes	No	family with sequence similarity 120 member A opposite strand
FAM135A	No	No	No	No	No	Yes	family with sequence similarity 135 member A
FAM138C	No	Yes	No	No	No	No	family with sequence similarity 138 member C
FAM13A	No	No	No	No	Yes	No	family with sequence similarity 13 member A
FAM13C	No	No	Yes	No	Yes	No	family with sequence similarity 13 member C
FAM157A	Yes	No	Yes	No	No	No	family with sequence similarity 157 member A
FAM157B	No	No	Yes	No	No	No	family with sequence similarity 157 member B
FAM167A	No	No	No	No	Yes	No	family with sequence similarity 167 member A
FAM170B	No	No	No	No	Yes	No	family with sequence similarity 170 member B
FAM177A1	No	No	No	No	Yes	No	family with sequence similarity 177 member A1
FAM181A	No	No	No	No	No	Yes	family with sequence similarity 181 member A
FAM182B	No	No	Yes	No	No	No	family with sequence similarity 182 member B
FAM184A	No	No	Yes	No	No	Yes	family with sequence similarity 184 member A
FAM185A	No	No	No	No	Yes	No	family with sequence similarity 185 member A
FAM193B	No	No	No	No	Yes	No	family with sequence similarity 193 member B
FAM200A	No	No	No	Yes	No	No	family with sequence similarity 200 member A
FAM20A	No	No	No	No	Yes	No	FAM20A golgi associated secretory pathway pseudokinase
FAM210B	No	No	No	No	Yes	No	family with sequence similarity 210 member B
FAM217B	No	No	No	No	Yes	No	family with sequence similarity 217 member B
FAM219B	Yes	No	No	No	No	No	family with sequence similarity 219 member B
FAM220A	No	No	No	No	No	Yes	family with sequence similarity 220 member A
FAM221A	No	No	No	Yes	No	No	family with sequence similarity 221 member A
FAM222B	No	Yes	No	No	No	No	family with sequence similarity 222 member B
FAM229B	No	Yes	No	No	No	No	family with sequence similarity 229 member B
FAM234B	No	No	Yes	No	No	No	family with sequence similarity 234 member B
FAM237A	No	No	Yes	No	No	No	family with sequence similarity 237 member A
FAM30A	Yes	No	No	No	No	No	family with sequence similarity 30 member A
FAM3B	Yes	No	No	No	No	No	FAM3 metabolism regulating signaling molecule B
FAM53B	No	No	No	Yes	No	No	family with sequence similarity 53 member B
FAM53C	No	No	No	No	Yes	No	family with sequence similarity 53 member C
FAM66B	Yes	No	No	No	No	No	family with sequence similarity 66 member B
FAM72B	No	No	No	No	Yes	No	family with sequence similarity 72 member B
FAM78B	No	Yes	No	No	No	No	family with sequence similarity 78 member B
FAM83A	Yes	No	No	No	No	No	family with sequence similarity 83 member A
FAM83H	No	No	No	No	No	Yes	family with sequence similarity 83 member H
FAM86C2P	No	Yes	No	No	No	No	family with sequence similarity 86 member C2, pseudogene
FAM98C	No	No	No	No	Yes	No	family with sequence similarity 98 member C
FANCD2	No	No	No	No	Yes	No	FA complementation group D2
FANCI	No	No	No	No	Yes	No	FA complementation group I
FASLG	No	No	No	No	Yes	No	Fas ligand
FASTK	No	No	No	No	Yes	No	Fas activated serine/threonine kinase
FASTKD1	Yes	No	No	No	No	No	FAST kinase domains 1
FASTKD2	No	No	Yes	No	No	No	FAST kinase domains 2
FASTKD3	No	No	Yes	No	No	Yes	FAST kinase domains 3
FAXC	No	Yes	No	No	Yes	No	failed axon connections homolog, metaxin like GST domain containing
FBF1	Yes	No	No	Yes	No	No	Fas binding factor 1
FBLN2	No	No	No	No	Yes	No	fibulin 2
FBLN7	No	No	Yes	No	No	No	fibulin 7
FBP1	No	No	No	Yes	No	No	fructose-bisphosphatase 1
FBRSL1	Yes	No	Yes	No	No	No	fibrosin like 1
FBXL12	Yes	No	No	Yes	Yes	No	F-box and leucine rich repeat protein 12
FBXL13	No	No	No	No	Yes	No	F-box and leucine rich repeat protein 13
FBXL15	No	No	No	No	Yes	No	F-box and leucine rich repeat protein 15
FBXL20	No	No	Yes	No	No	No	F-box and leucine rich repeat protein 20
FBXL21P	No	Yes	No	No	No	No	F-box and leucine rich repeat protein 21, pseudogene
FBXL5	No	No	No	No	Yes	No	F-box and leucine rich repeat protein 5
FBXO11	No	Yes	No	No	No	No	F-box protein 11
FBXO31	Yes	No	No	No	No	No	F-box protein 31
FBXO34	No	No	No	No	Yes	No	F-box protein 34
FBXO5	No	No	No	No	Yes	No	F-box protein 5
FBXO7	No	No	No	No	Yes	No	F-box protein 7
FBXO9	No	No	No	No	Yes	No	F-box protein 9
FBXW11	No	No	No	Yes	No	No	F-box and WD repeat domain containing 11
FBXW8	No	No	No	No	Yes	No	F-box and WD repeat domain containing 8
FCGR3B	No	No	No	No	No	Yes	Fc gamma receptor IIIb
FCHO1	No	Yes	No	No	No	No	FCH and mu domain containing endocytic adaptor 1
FCHO2	No	No	No	No	No	Yes	FCH and mu domain containing endocytic adaptor 2
FCHSD1	No	No	Yes	No	Yes	No	FCH and double SH3 domains 1
FCMR	No	No	No	Yes	No	No	Fc mu receptor
FCN1	Yes	No	No	No	No	No	ficolin 1
FDXACB1	No	No	No	No	Yes	No	ferredoxin-fold anticodon binding domain containing 1
FDXR	Yes	No	No	No	No	No	ferredoxin reductase
FEM1B	No	No	No	No	Yes	No	fem-1 homolog B
FERMT1	No	No	Yes	No	No	No	FERM domain containing kindlin 1
FERMT3	Yes	No	No	No	No	No	FERM domain containing kindlin 3
FEZ2	No	No	No	Yes	No	No	fasciculation and elongation protein zeta 2
FFAR2	No	No	No	Yes	No	No	free fatty acid receptor 2
FGA	No	Yes	No	No	No	No	fibrinogen alpha chain
FGD2	Yes	No	No	No	No	No	FYVE, RhoGEF and PH domain containing 2
FGD3	Yes	No	No	No	No	No	FYVE, RhoGEF and PH domain containing 3
FGD5	No	No	No	No	Yes	No	FYVE, RhoGEF and PH domain containing 5
FGF1	No	No	No	No	Yes	No	fibroblast growth factor 1
FGF12	No	No	Yes	No	No	No	fibroblast growth factor 12
FGF22	No	No	Yes	No	No	No	fibroblast growth factor 22
FGFBP2	No	No	No	No	Yes	No	fibroblast growth factor binding protein 2
FGFR4	No	No	No	Yes	No	No	fibroblast growth factor receptor 4
FGG	No	No	No	No	Yes	No	fibrinogen gamma chain
FH	No	No	No	No	Yes	No	fumarate hydratase
FHIT	No	No	No	Yes	No	No	fragile histidine triad diadenosine triphosphatase
FHL2	No	No	No	No	No	Yes	four and a half LIM domains 2
FIG4	No	No	No	Yes	No	No	FIG4 phosphoinositide 5-phosphatase
FIGLA	No	Yes	Yes	No	No	No	folliculogenesis specific bHLH transcription factor
FIP1L1	No	No	No	No	Yes	No	factor interacting with PAPOLA and CPSF1
FJX1	No	No	Yes	No	No	No	four-jointed box kinase 1
FKBP5	Yes	No	No	No	No	No	FKBP prolyl isomerase 5
FKBP6	No	No	Yes	No	No	No	FKBP prolyl isomerase family member 6 (inactive)
FKBP9P1	No	Yes	No	No	No	No	FKBP prolyl isomerase 9 pseudogene 1
FLAD1	No	No	No	Yes	No	No	flavin adenine dinucleotide synthetase 1
FLI1	Yes	No	Yes	No	No	No	Fli-1 proto-oncogene, ETS transcription factor
FLOT2	No	No	Yes	No	No	No	flotillin 2
FLRT3	No	Yes	No	No	No	No	fibronectin leucine rich transmembrane protein 3
FLT3LG	Yes	No	No	No	No	No	fms related receptor tyrosine kinase 3 ligand
FLVCR2	No	Yes	No	No	No	No	FLVCR choline and putative heme transporter 2
FLYWCH1	No	No	No	Yes	No	No	FLYWCH-type zinc finger 1
FMN2	No	No	No	No	Yes	No	formin 2
FNBP1	Yes	No	No	No	No	No	formin binding protein 1
FNDC5	No	No	No	No	Yes	No	fibronectin type III domain containing 5
FNDC7	No	No	No	No	No	Yes	fibronectin type III domain containing 7
FNTA	No	No	Yes	No	No	No	farnesyltransferase, CAAX box, subunit alpha
FOXD4L5	Yes	No	No	No	No	No	forkhead box D4 like 5
FOXE1	No	No	Yes	No	No	No	forkhead box E1
FOXI3	Yes	No	Yes	No	No	No	forkhead box I3
FOXJ3	No	No	Yes	No	No	No	forkhead box J3
FOXK1	No	No	Yes	No	No	No	forkhead box K1
FOXK2	No	Yes	No	No	Yes	No	forkhead box K2
FOXN2	No	No	No	No	Yes	No	forkhead box N2
FOXN4	No	No	No	No	No	Yes	forkhead box N4
FOXO1	No	No	Yes	No	No	No	forkhead box O1
FOXP1	No	No	Yes	No	No	No	forkhead box P1
FOXP2	No	Yes	No	No	Yes	No	forkhead box P2
FOXQ1	No	Yes	No	No	No	No	forkhead box Q1
FRAS1	No	No	Yes	No	No	No	Fraser extracellular matrix complex subunit 1
FRAT2	No	No	Yes	No	No	No	FRAT regulator of WNT signaling pathway 2
FRG1HP	No	No	Yes	No	No	No	FSHD region gene 1 family member H, pseudogene
FRMD1	No	No	No	No	Yes	No	FERM domain containing 1
FRMD3	Yes	No	No	No	No	No	FERM domain containing 3
FRMD4B	Yes	No	No	No	No	No	FERM domain containing 4B
FRMD6	No	No	No	Yes	No	Yes	FERM domain containing 6
FRRS1L	No	No	Yes	No	No	No	ferric chelate reductase 1 like
FRZB	No	No	No	No	Yes	No	frizzled related protein
FSIP1	No	Yes	No	No	No	No	fibrous sheath interacting protein 1
FSTL1	Yes	No	Yes	No	No	No	follistatin like 1
FSTL4	No	No	No	No	Yes	No	follistatin like 4
FTCD	No	No	Yes	No	No	No	formimidoyltransferase cyclodeaminase
FTSJ3	No	No	No	No	Yes	No	FtsJ RNA 2'-O-methyltransferase 3
FUCA2	No	No	No	No	Yes	No	alpha-L-fucosidase 2
FURIN	No	No	No	Yes	No	No	furin, paired basic amino acid cleaving enzyme
FUT1	Yes	No	No	No	No	No	fucosyltransferase 1 (H blood group)
FUT7	No	No	No	No	Yes	No	fucosyltransferase 7
FUZ	Yes	No	No	No	No	No	fuzzy planar cell polarity protein
FXYD1	No	No	No	No	Yes	No	FXYD domain containing ion transport regulator 1
FXYD2	No	No	No	No	Yes	No	FXYD domain containing ion transport regulator 2
FXYD3	Yes	No	Yes	No	No	No	FXYD domain containing ion transport regulator 3
FXYD5	No	No	Yes	No	No	No	FXYD domain containing ion transport regulator 5
FYB1	No	Yes	Yes	No	No	No	FYN binding protein 1
FYCO1	No	No	No	No	Yes	No	FYVE and coiled-coil domain autophagy adaptor 1
FZD4	No	Yes	No	No	No	No	frizzled class receptor 4
G2E3	No	No	No	Yes	No	No	G2/M-phase specific E3 ubiquitin protein ligase
GABPB1-IT1	No	No	No	Yes	No	No	GABPB1 intronic transcript
GABRA1	No	No	No	No	Yes	No	gamma-aminobutyric acid type A receptor subunit alpha1
GABRB3	Yes	No	No	No	No	Yes	gamma-aminobutyric acid type A receptor subunit beta3
GABRR1	No	No	No	No	No	Yes	gamma-aminobutyric acid type A receptor subunit rho1
GAL3ST3	No	No	No	Yes	No	No	galactose-3-O-sulfotransferase 3
GALE	No	No	No	No	Yes	No	UDP-galactose-4-epimerase
GALNT15	No	No	No	No	Yes	No	polypeptide N-acetylgalactosaminyltransferase 15
GALNT16	No	No	Yes	No	No	No	polypeptide N-acetylgalactosaminyltransferase 16
GALNT7	No	No	Yes	No	No	No	polypeptide N-acetylgalactosaminyltransferase 7
GALNT9	No	No	No	Yes	No	No	polypeptide N-acetylgalactosaminyltransferase 9
GAR1	No	Yes	No	No	No	No	GAR1 ribonucleoprotein
GARIN1B	Yes	No	No	No	No	No	golgi associated RAB2 interactor 1B
GAS2	No	No	Yes	No	No	No	growth arrest specific 2
GAS2L1	Yes	No	No	No	No	No	growth arrest specific 2 like 1
GAS2L2	No	No	No	No	Yes	No	growth arrest specific 2 like 2
GAS6-AS1	No	No	No	Yes	No	No	GAS6 antisense RNA 1
GATA2	Yes	No	No	No	No	No	GATA binding protein 2
GATA3-AS1	Yes	No	Yes	No	No	No	GATA3 antisense RNA 1
GATAD2A	Yes	No	Yes	No	No	No	GATA zinc finger domain containing 2A
GATD1	No	No	No	Yes	No	No	glutamine amidotransferase class 1 domain containing 1
GATD3	Yes	No	No	Yes	No	No	glutamine amidotransferase class 1 domain containing 3
GATM	No	No	No	No	Yes	No	glycine amidinotransferase
GBA2	No	No	No	No	Yes	No	glucosylceramidase beta 2
GBA3	No	No	No	No	Yes	No	glucosylceramidase beta 3 (gene/pseudogene)
GBX2	No	Yes	No	No	No	No	gastrulation brain homeobox 2
GCC2	Yes	No	No	No	No	No	GRIP and coiled-coil domain containing 2
GCFC2	No	No	No	No	Yes	No	GC-rich sequence DNA-binding factor 2
GCGR	No	Yes	No	No	No	No	glucagon receptor
GCLC	No	No	No	No	Yes	No	glutamate-cysteine ligase catalytic subunit
GCNT1	No	Yes	No	No	No	No	glucosaminyl (N-acetyl) transferase 1
GCNT2	Yes	No	No	No	Yes	No	glucosaminyl (N-acetyl) transferase 2 (I blood group)
GCSAM	Yes	No	Yes	No	No	No	germinal center associated signaling and motility
GDA	No	Yes	No	No	No	No	guanine deaminase
GDAP2	No	No	Yes	No	No	No	ganglioside induced differentiation associated protein 2
GET4	No	No	No	Yes	No	No	guided entry of tail-anchored proteins factor 4
GFM1	No	No	No	No	No	Yes	G elongation factor mitochondrial 1
GFOD1	No	No	No	No	Yes	No	Gfo/Idh/MocA-like oxidoreductase domain containing 1
GGT8P	No	No	Yes	No	No	No	gamma-glutamyltransferase 8 pseudogene
GHITM	Yes	No	No	No	No	No	growth hormone inducible transmembrane protein
GHR	No	No	No	No	Yes	Yes	growth hormone receptor
GHRL	No	No	Yes	No	No	No	ghrelin and obestatin prepropeptide
GIMAP1	Yes	No	No	No	No	No	GTPase, IMAP family member 1
GIMAP2	Yes	No	No	No	No	No	GTPase, IMAP family member 2
GIMAP5	No	Yes	No	No	No	No	GTPase, IMAP family member 5
GIMAP8	No	No	No	No	Yes	No	GTPase, IMAP family member 8
GIN1	No	No	No	No	No	Yes	gypsy retrotransposon integrase 1
GINS4	No	Yes	No	No	No	No	GINS complex subunit 4
GJA4	Yes	No	Yes	No	No	No	gap junction protein alpha 4
GJD3	No	No	No	No	Yes	No	gap junction protein delta 3
GJD4	No	Yes	No	No	No	No	gap junction protein delta 4
GK5	No	No	No	No	Yes	No	glycerol kinase 5
GLCE	No	No	Yes	No	No	No	glucuronic acid epimerase
GLDC	No	Yes	No	No	No	No	glycine decarboxylase
GLE1	No	No	No	No	Yes	No	GLE1 RNA export mediator
GLI3	No	No	No	No	No	Yes	GLI family zinc finger 3
GLIS2	No	No	Yes	No	No	No	GLIS family zinc finger 2
GLIS3	No	No	No	Yes	No	No	GLIS family zinc finger 3
GLRX5	No	No	Yes	No	No	No	glutaredoxin 5
GLS2	No	No	No	No	No	Yes	glutaminase 2
GLT8D1	No	No	No	No	Yes	No	glycosyltransferase 8 domain containing 1
GLTP	Yes	No	No	No	No	No	glycolipid transfer protein
GLUD1	No	No	No	No	Yes	No	glutamate dehydrogenase 1
GLUL	No	No	No	No	Yes	No	glutamate-ammonia ligase
GLYATL2	No	No	No	No	Yes	No	glycine-N-acyltransferase like 2
GLYCTK	No	Yes	No	No	No	No	glycerate kinase
GLYR1	No	No	No	Yes	No	No	glyoxylate reductase 1 homolog
GMEB1	No	No	No	Yes	No	No	glucocorticoid modulatory element binding protein 1
GMFB	Yes	No	No	Yes	No	No	glia maturation factor beta
GMPPB	No	No	No	No	No	Yes	GDP-mannose pyrophosphorylase B
GMPR	Yes	No	No	No	No	No	guanosine monophosphate reductase
GMPS	No	No	Yes	No	No	No	guanine monophosphate synthase
GNAL	No	No	No	Yes	Yes	No	G protein subunit alpha L
GNAQ	Yes	No	No	No	No	No	G protein subunit alpha q
GNAS	No	No	No	No	Yes	No	GNAS complex locus
GNB2	No	No	No	No	Yes	No	G protein subunit beta 2
GNB4	No	No	No	Yes	No	No	G protein subunit beta 4
GNB5	No	No	Yes	No	No	No	G protein subunit beta 5
GNE	No	Yes	No	No	No	No	glucosamine (UDP-N-acetyl)-2-epimerase/N-acetylmannosamine kinase
GNG11	Yes	No	No	No	No	No	G protein subunit gamma 11
GNG12	No	Yes	No	No	No	No	G protein subunit gamma 12
GNG3	No	No	No	Yes	No	No	G protein subunit gamma 3
GNG7	Yes	No	No	No	No	No	G protein subunit gamma 7
GNG8	Yes	No	No	Yes	No	No	G protein subunit gamma 8
GNRH1	No	No	No	No	No	Yes	gonadotropin releasing hormone 1
GNRH2	No	No	No	No	Yes	No	gonadotropin releasing hormone 2
GOLGA2	No	No	No	No	Yes	No	golgin A2
GOLGA5	Yes	No	No	No	No	No	golgin A5
GOLGA6B	No	No	No	No	Yes	No	golgin A6 family member B
GOLGA8A	No	No	No	No	No	Yes	golgin A8 family member A
GOLGA8DP	No	No	Yes	No	No	No	golgin A8 family member D, pseudogene
GOLM1	Yes	No	No	No	No	No	golgi membrane protein 1
GOLT1A	No	No	Yes	No	No	No	golgi transport 1A
GON7	No	No	No	Yes	No	No	GON7 subunit of KEOPS complex
GOSR1	No	No	No	No	Yes	No	golgi SNAP receptor complex member 1
GP5	No	No	No	No	No	Yes	glycoprotein V platelet
GP6	Yes	No	No	No	No	No	glycoprotein VI platelet
GP9	No	No	No	No	No	Yes	glycoprotein IX platelet
GPALPP1	No	No	No	No	No	Yes	GPALPP motifs containing 1
GPANK1	No	No	No	No	Yes	No	G-patch domain and ankyrin repeats 1
GPAT3	No	No	Yes	No	Yes	No	glycerol-3-phosphate acyltransferase 3
GPC6	No	Yes	No	No	No	Yes	glypican 6
GPD1	No	Yes	No	No	No	No	glycerol-3-phosphate dehydrogenase 1
GPNMB	No	No	No	No	No	Yes	glycoprotein nmb
GPR132	No	No	No	No	Yes	No	G protein-coupled receptor 132
GPR15	No	No	No	No	Yes	No	G protein-coupled receptor 15
GPR155	No	Yes	No	No	No	No	G protein-coupled receptor 155
GPR158	No	No	Yes	No	No	No	G protein-coupled receptor 158
GPR160	No	No	No	No	Yes	No	G protein-coupled receptor 160
GPR179	No	No	No	No	Yes	No	G protein-coupled receptor 179
GPR180	No	No	Yes	No	No	No	G protein-coupled receptor 180
GPR19	No	No	No	No	No	Yes	G protein-coupled receptor 19
GPR26	Yes	No	Yes	No	No	No	G protein-coupled receptor 26
GPR27	No	No	No	Yes	No	Yes	G protein-coupled receptor 27
GPR35	No	No	No	No	Yes	No	G protein-coupled receptor 35
GPR37	No	Yes	No	No	No	No	G protein-coupled receptor 37
GPR55	Yes	No	No	No	No	No	G protein-coupled receptor 55
GPR65	Yes	No	No	No	No	No	G protein-coupled receptor 65
GPRC5A	No	No	No	No	No	Yes	G protein-coupled receptor class C group 5 member A
GPRC5B	No	Yes	No	No	Yes	No	G protein-coupled receptor class C group 5 member B
GPRC5C	No	Yes	No	No	No	No	G protein-coupled receptor class C group 5 member C
GPX1	Yes	No	No	No	No	No	glutathione peroxidase 1
GPX6	Yes	No	Yes	No	No	No	glutathione peroxidase 6
GPX7	No	No	Yes	No	No	No	glutathione peroxidase 7
GPX8	No	No	Yes	No	No	No	glutathione peroxidase 8 (putative)
GRAMD2B	No	No	No	No	Yes	No	GRAM domain containing 2B
GRAPL	No	No	Yes	No	No	No	GRB2 related adaptor protein like
GRB10	Yes	No	No	No	No	No	growth factor receptor bound protein 10
GRB14	No	No	No	No	Yes	No	growth factor receptor bound protein 14
GRB2	Yes	No	No	No	No	No	growth factor receptor bound protein 2
GRB7	No	No	No	No	No	Yes	growth factor receptor bound protein 7
GRHL2	No	No	No	No	Yes	No	grainyhead like transcription factor 2
GRID2	No	No	No	No	Yes	No	glutamate ionotropic receptor delta type subunit 2
GRID2IP	No	No	Yes	No	No	No	Grid2 interacting protein
GRIK4	Yes	No	No	No	No	No	glutamate ionotropic receptor kainate type subunit 4
GRIK5	No	Yes	No	No	No	No	glutamate ionotropic receptor kainate type subunit 5
GRIN2D	No	No	No	Yes	No	No	glutamate ionotropic receptor NMDA type subunit 2D
GRK2	Yes	No	No	No	No	No	G protein-coupled receptor kinase 2
GRM1	No	Yes	No	No	No	No	glutamate metabotropic receptor 1
GRM4	No	No	No	No	Yes	No	glutamate metabotropic receptor 4
GRTP1	Yes	No	Yes	No	No	No	growth hormone regulated TBC protein 1
GSC2	No	Yes	No	No	No	No	goosecoid homeobox 2
GSDMD	Yes	No	No	No	No	No	gasdermin D
GSG1	No	No	No	No	Yes	No	germ cell associated 1
GSN	No	No	Yes	No	Yes	No	gelsolin
GSR	No	Yes	No	No	No	No	glutathione-disulfide reductase
GSS	No	No	No	No	Yes	No	glutathione synthetase
GSTM3	No	No	Yes	No	No	No	glutathione S-transferase mu 3
GSTT2	No	No	No	No	No	Yes	glutathione S-transferase theta 2 (gene/pseudogene)
GSTZ1	No	No	No	No	Yes	No	glutathione S-transferase zeta 1
GSX1	No	No	No	Yes	No	No	GS homeobox 1
GTDC1	No	No	No	Yes	No	No	glycosyltransferase like domain containing 1
GTF2IRD1	No	No	No	No	No	Yes	GTF2I repeat domain containing 1
GTPBP3	No	Yes	No	No	No	No	GTP binding protein 3, mitochondrial
GTPBP4	No	No	No	No	Yes	No	GTP binding protein 4
GUCD1	No	No	No	No	Yes	No	guanylyl cyclase domain containing 1
GUCY1A1	Yes	No	No	No	No	Yes	guanylate cyclase 1 soluble subunit alpha 1
GUCY1A2	No	No	No	No	Yes	No	guanylate cyclase 1 soluble subunit alpha 2
GUSBP4	No	No	No	Yes	No	No	GUSB pseudogene 4
GXYLT1	No	No	No	Yes	No	No	glucoside xylosyltransferase 1
GYS1	No	No	No	No	Yes	No	glycogen synthase 1
H1-2	No	No	No	Yes	No	No	H1.2 linker histone, cluster member
H1-4	No	No	No	No	Yes	No	H1.4 linker histone, cluster member
H2AC11	No	No	No	No	Yes	No	H2A clustered histone 11
H2AC16	Yes	No	No	No	No	No	H2A clustered histone 16
H2AJ	No	No	No	Yes	No	No	H2A.J histone
H2BC11	Yes	No	No	No	Yes	No	H2B clustered histone 11
H2BC15	Yes	No	No	No	No	No	H2B clustered histone 15
H2BC20P	Yes	No	No	No	No	No	H2B clustered histone 20, pseudogene
H3C10	Yes	No	No	No	No	No	H3 clustered histone 10
H3C4	No	No	Yes	No	No	No	H3 clustered histone 4
H4C11	Yes	No	No	No	No	No	H4 clustered histone 11
H6PD	No	No	No	Yes	No	No	hexose-6-phosphate dehydrogenase/glucose 1-dehydrogenase
HACD1	No	Yes	No	No	No	No	3-hydroxyacyl-CoA dehydratase 1
HACD2	No	No	No	Yes	No	No	3-hydroxyacyl-CoA dehydratase 2
HAGLR	Yes	No	Yes	No	No	No	HOXD antisense growth-associated long non-coding RNA
HAND1	No	No	Yes	No	No	No	heart and neural crest derivatives expressed 1
HAP1	No	No	Yes	No	No	No	huntingtin associated protein 1
HAPLN2	No	No	No	No	Yes	No	hyaluronan and proteoglycan link protein 2
HAVCR1	No	No	No	No	Yes	No	hepatitis A virus cellular receptor 1
HBA2	No	No	Yes	No	No	No	hemoglobin subunit alpha 2
HBZ	No	No	Yes	No	No	No	hemoglobin subunit zeta
HCAR1	Yes	No	No	No	No	No	hydroxycarboxylic acid receptor 1
HCCAT5	No	No	Yes	No	No	No	hepatocellular carcinoma associated transcript 5
HCN2	No	No	Yes	No	No	No	hyperpolarization activated cyclic nucleotide gated potassium and sodium channel 2
HDAC11	No	No	No	No	Yes	No	histone deacetylase 11
HDAC5	Yes	No	No	No	No	No	histone deacetylase 5
HDHD5	No	No	No	No	Yes	No	haloacid dehalogenase like hydrolase domain containing 5
HEATR4	No	No	No	Yes	No	No	HEAT repeat containing 4
HEMK1	Yes	No	No	No	No	No	HemK methyltransferase family member 1
HERC1	No	No	Yes	No	Yes	No	HECT and RLD domain containing E3 ubiquitin protein ligase family member 1
HERC2	Yes	No	No	No	No	No	HECT and RLD domain containing E3 ubiquitin protein ligase 2
HERC2P9	Yes	No	No	No	No	No	HERC2 pseudogene 9
HERC3	No	No	No	Yes	No	No	HECT and RLD domain containing E3 ubiquitin protein ligase 3
HES2	No	No	No	Yes	No	No	hes family bHLH transcription factor 2
HES4	Yes	No	No	No	No	No	hes family bHLH transcription factor 4
HESX1	No	No	Yes	No	No	No	HESX homeobox 1
HEXA-AS1	Yes	No	No	No	No	No	HEXA antisense RNA 1
HEXD	No	No	No	No	Yes	No	hexosaminidase D
HEYL	No	No	No	No	Yes	No	hes related family bHLH transcription factor with YRPW motif like
HGH1	No	No	No	No	Yes	No	HGH1 homolog
HGS	No	No	Yes	No	No	No	hepatocyte growth factor-regulated tyrosine kinase substrate
HHAT	No	No	No	No	No	Yes	hedgehog acyltransferase
HIC2	Yes	No	No	No	No	No	HIC ZBTB transcriptional repressor 2
HID1	Yes	No	No	No	No	No	HID1 domain containing
HIF1A	No	No	Yes	No	No	No	hypoxia inducible factor 1 subunit alpha
HIF3A	Yes	No	No	No	No	No	hypoxia inducible factor 3 subunit alpha
HIKESHI	No	No	No	No	Yes	No	heat shock protein nuclear import factor hikeshi
HINT3	No	No	No	No	Yes	No	histidine triad nucleotide binding protein 3
HIP1	No	Yes	No	No	No	No	huntingtin interacting protein 1
HIVEP3	No	No	No	Yes	No	No	HIVEP zinc finger 3
HJV	No	Yes	No	No	No	No	hemojuvelin BMP co-receptor
HK3	No	No	No	Yes	No	Yes	hexokinase 3
HLA-C	No	No	No	No	Yes	No	major histocompatibility complex, class I, C
HLA-DPB1	No	No	No	No	No	Yes	major histocompatibility complex, class II, DP beta 1
HLA-DQA1	Yes	No	No	No	No	No	major histocompatibility complex, class II, DQ alpha 1
HLA-DRA	No	No	No	No	Yes	No	major histocompatibility complex, class II, DR alpha
HLA-G	No	No	No	No	No	Yes	major histocompatibility complex, class I, G
HMBS	No	No	No	Yes	No	No	hydroxymethylbilane synthase
HMCES	No	No	No	Yes	No	No	5-hydroxymethylcytosine binding, ES cell specific
HMGA2	No	Yes	No	No	No	No	high mobility group AT-hook 2
HMGB2	No	No	No	No	Yes	No	high mobility group box 2
HMGCL	Yes	No	No	No	No	No	3-hydroxy-3-methylglutaryl-CoA lyase
HMGCLL1	Yes	No	No	No	No	No	3-hydroxy-3-methylglutaryl-CoA lyase like 1
HMGCS1	No	No	No	No	Yes	No	3-hydroxy-3-methylglutaryl-CoA synthase 1
HMGCS2	No	Yes	No	No	No	No	3-hydroxy-3-methylglutaryl-CoA synthase 2
HMGXB4	No	No	No	Yes	No	No	HMG-box containing 4
HMOX1	Yes	No	No	No	No	No	heme oxygenase 1
HNF4G	No	No	No	No	Yes	No	hepatocyte nuclear factor 4 gamma
HNRNPA1L2	No	Yes	No	No	No	No	heterogeneous nuclear ribonucleoprotein A1 like 2
HNRNPC	No	No	No	Yes	Yes	No	heterogeneous nuclear ribonucleoprotein C
HNRNPCL1	No	No	No	No	Yes	No	heterogeneous nuclear ribonucleoprotein C like 1
HNRNPCL2	No	No	No	No	No	Yes	heterogeneous nuclear ribonucleoprotein C like 2
HNRNPM	No	No	No	Yes	No	No	heterogeneous nuclear ribonucleoprotein M
HNRNPUL1	No	No	No	No	Yes	No	heterogeneous nuclear ribonucleoprotein U like 1
HOMER2	No	No	No	No	No	Yes	homer scaffold protein 2
HOOK1	No	No	No	Yes	Yes	No	hook microtubule tethering protein 1
HORMAD2	No	No	No	No	No	Yes	HORMA domain containing 2
HOXC6	No	No	No	Yes	No	No	homeobox C6
HOXD8	Yes	No	Yes	No	No	No	homeobox D8
HP	No	No	No	No	No	Yes	haptoglobin
HPCAL1	No	Yes	No	No	No	No	hippocalcin like 1
HPF1	No	No	No	No	Yes	No	histone PARylation factor 1
HPN	No	Yes	No	No	No	No	hepsin
HRAS	No	No	Yes	No	No	No	HRas proto-oncogene, GTPase
HRH1	No	No	Yes	No	No	No	histamine receptor H1
HRH2	No	No	No	No	No	Yes	histamine receptor H2
HS3ST3B1	No	Yes	No	No	No	No	heparan sulfate-glucosamine 3-sulfotransferase 3B1
HS6ST1	No	No	No	Yes	No	No	heparan sulfate 6-O-sulfotransferase 1
HSBP1	No	No	No	No	Yes	No	heat shock factor binding protein 1
HSD17B1	Yes	No	No	No	No	No	hydroxysteroid 17-beta dehydrogenase 1
HSD17B12	No	Yes	No	No	No	No	hydroxysteroid 17-beta dehydrogenase 12
HSD17B2	No	Yes	No	No	No	No	hydroxysteroid 17-beta dehydrogenase 2
HSD3B2	No	No	No	No	No	Yes	hydroxy-delta-5-steroid dehydrogenase, 3 beta- and steroid delta-isomerase 2
HSF2	No	Yes	No	No	No	No	heat shock transcription factor 2
HSP90AA1	No	No	No	No	No	Yes	heat shock protein 90 alpha family class A member 1
HSPA8	Yes	No	No	No	No	No	heat shock protein family A (Hsp70) member 8
HSPB2	No	No	No	Yes	No	No	heat shock protein family B (small) member 2
HSPB3	No	No	No	No	Yes	No	heat shock protein family B (small) member 3
HSPBP1	No	No	No	No	Yes	No	HSPA (Hsp70) binding protein 1
HSPD1	No	No	No	No	Yes	No	heat shock protein family D (Hsp60) member 1
HSPE1	No	Yes	No	No	Yes	No	heat shock protein family E (Hsp10) member 1
HTATIP2	Yes	No	No	No	No	No	HIV-1 Tat interactive protein 2
HTR3A	No	No	No	No	Yes	No	5-hydroxytryptamine receptor 3A
HTR5A	No	No	Yes	No	No	No	5-hydroxytryptamine receptor 5A
HTR6	No	Yes	No	No	No	No	5-hydroxytryptamine receptor 6
HYLS1	No	Yes	No	No	No	No	HYLS1 centriolar and ciliogenesis associated
HYOU1	No	No	No	Yes	No	No	hypoxia up-regulated 1
ICA1	No	No	Yes	No	No	No	islet cell autoantigen 1
ICA1L	No	No	No	Yes	Yes	No	islet cell autoantigen 1 like
ICAM2	Yes	No	No	No	No	No	intercellular adhesion molecule 2
ICE2	No	No	No	No	Yes	No	interactor of little elongation complex ELL subunit 2
ICMT	No	No	No	Yes	No	No	isoprenylcysteine carboxyl methyltransferase
ICOSLG	No	No	Yes	No	No	No	inducible T cell costimulator ligand
ID1	No	No	No	No	Yes	No	inhibitor of DNA binding 1
ID2	Yes	No	No	No	No	No	inhibitor of DNA binding 2
IDI1	No	No	No	No	Yes	No	isopentenyl-diphosphate delta isomerase 1
IDO2	No	Yes	No	No	No	No	indoleamine 2,3-dioxygenase 2
IER3IP1	No	Yes	No	No	No	No	immediate early response 3 interacting protein 1
IFFO1	No	No	No	Yes	No	No	intermediate filament family orphan 1
IFI44	Yes	No	Yes	No	No	No	interferon induced protein 44
IFI44L	Yes	No	No	No	No	No	interferon induced protein 44 like
IFI6	Yes	No	No	No	No	No	interferon alpha inducible protein 6
IFITM1	Yes	No	No	No	No	No	interferon induced transmembrane protein 1
IFITM3	Yes	No	No	No	No	No	interferon induced transmembrane protein 3
IFNAR1	No	Yes	Yes	No	No	No	interferon alpha and beta receptor subunit 1
IFNGR2	Yes	No	No	No	No	No	interferon gamma receptor 2
IFNL4	No	No	No	No	Yes	No	interferon lambda 4 (gene/pseudogene)
IFNLR1	No	Yes	No	No	No	No	interferon lambda receptor 1
IFT122	No	No	No	Yes	No	No	intraflagellar transport 122
IFT22	No	No	No	No	Yes	No	intraflagellar transport 22
IFT43	No	Yes	No	No	No	No	intraflagellar transport 43
IFT80	No	No	No	No	Yes	No	intraflagellar transport 80
IFTAP	No	No	No	No	Yes	No	intraflagellar transport associated protein
IGDCC3	No	No	Yes	No	Yes	No	immunoglobulin superfamily DCC subclass member 3
IGF1R	No	No	Yes	No	No	No	insulin like growth factor 1 receptor
IGF2BP2	Yes	No	No	No	No	No	insulin like growth factor 2 mRNA binding protein 2
IGF2BP3	No	No	No	No	Yes	No	insulin like growth factor 2 mRNA binding protein 3
IGFALS	No	Yes	No	No	No	No	insulin like growth factor binding protein acid labile subunit
IGFBP1	No	No	No	No	Yes	No	insulin like growth factor binding protein 1
IGFBP3	No	Yes	No	No	No	No	insulin like growth factor binding protein 3
IGFBP4	No	Yes	No	No	No	No	insulin like growth factor binding protein 4
IGFBP5	No	No	Yes	No	No	No	insulin like growth factor binding protein 5
IGFBP6	No	No	Yes	No	No	No	insulin like growth factor binding protein 6
IGFBP7	No	No	No	No	No	Yes	insulin like growth factor binding protein 7
IGFLR1	No	No	No	Yes	No	No	IGF like family receptor 1
IGLL5	No	No	No	Yes	No	No	immunoglobulin lambda like polypeptide 5
IGSF22	No	No	Yes	No	No	No	immunoglobulin superfamily member 22
IGSF9	No	Yes	No	No	No	No	immunoglobulin superfamily member 9
IL10RB	No	No	Yes	No	No	No	interleukin 10 receptor subunit beta
IL11	Yes	No	No	No	No	No	interleukin 11
IL11RA	No	No	No	No	Yes	No	interleukin 11 receptor subunit alpha
IL12RB1	Yes	No	Yes	No	No	No	interleukin 12 receptor subunit beta 1
IL15RA	Yes	No	No	No	No	No	interleukin 15 receptor subunit alpha
IL17C	No	No	No	Yes	No	No	interleukin 17C
IL19	No	No	No	No	No	Yes	interleukin 19
IL1F10	No	No	No	No	Yes	No	interleukin 1 family member 10
IL1R2	Yes	No	No	No	No	No	interleukin 1 receptor type 2
IL1RAP	No	Yes	No	No	No	No	interleukin 1 receptor accessory protein
IL1RL2	No	No	No	No	Yes	No	interleukin 1 receptor like 2
IL1RN	No	No	No	Yes	No	No	interleukin 1 receptor antagonist
IL20RB	No	No	No	No	Yes	No	interleukin 20 receptor subunit beta
IL21R	Yes	No	No	No	No	No	interleukin 21 receptor
IL23A	No	No	No	No	Yes	No	interleukin 23 subunit alpha
IL31RA	No	No	No	No	No	Yes	interleukin 31 receptor A
IL6R	No	No	No	Yes	No	No	interleukin 6 receptor
IL6ST	No	Yes	No	No	No	No	interleukin 6 cytokine family signal transducer
IL7	No	No	No	Yes	No	No	interleukin 7
INA	No	No	Yes	No	No	No	internexin neuronal intermediate filament protein alpha
INAVA	No	No	No	No	No	Yes	innate immunity activator
INCA1	Yes	No	No	No	No	No	inhibitor of CDK, cyclin A1 interacting protein 1
ING4	No	No	No	Yes	No	No	inhibitor of growth family member 4
INHBE	No	No	No	No	No	Yes	inhibin subunit beta E
INIP	No	No	No	Yes	No	No	INTS3 and NABP interacting protein
INMT	No	No	Yes	No	No	No	indolethylamine N-methyltransferase
INO80C	No	No	No	Yes	No	No	INO80 complex subunit C
INO80D	No	No	No	Yes	No	No	INO80 complex subunit D
INPP4B	Yes	No	No	No	No	No	inositol polyphosphate-4-phosphatase type II B
INPP5A	No	No	Yes	No	No	No	inositol polyphosphate-5-phosphatase A
INPP5D	Yes	No	No	No	No	No	inositol polyphosphate-5-phosphatase D
INSIG1	Yes	No	No	No	No	No	insulin induced gene 1
INTS6	No	No	Yes	No	No	No	integrator complex subunit 6
IPO11	Yes	No	No	No	No	No	importin 11
IPO4	No	No	No	No	Yes	No	importin 4
IQCC	No	No	No	No	Yes	No	IQ motif containing C
IQCF5	No	No	No	No	Yes	No	IQ motif containing F5
IQCG	No	No	No	No	Yes	No	IQ motif containing G
IQSEC1	Yes	No	No	No	No	No	IQ motif and Sec7 domain ArfGEF 1
IQSEC3	No	Yes	Yes	No	No	No	IQ motif and Sec7 domain ArfGEF 3
IQUB	No	No	No	No	Yes	No	IQ motif and ubiquitin domain containing
IRF2	No	No	No	Yes	No	No	interferon regulatory factor 2
IRF2BP2	No	Yes	No	No	No	No	interferon regulatory factor 2 binding protein 2
IRF4	No	No	Yes	No	No	No	interferon regulatory factor 4
IRF7	No	No	No	No	No	Yes	interferon regulatory factor 7
IRX5	No	No	No	No	Yes	No	iroquois homeobox 5
ISCA2	No	No	No	No	Yes	No	iron-sulfur cluster assembly 2
ISG15	Yes	No	No	No	No	No	ISG15 ubiquitin like modifier
ISG20	No	Yes	No	No	No	No	interferon stimulated exonuclease gene 20
ISLR2	No	No	No	Yes	No	No	immunoglobulin superfamily containing leucine rich repeat 2
ISM1	No	No	No	No	Yes	No	isthmin 1
ISYNA1	No	No	Yes	No	No	No	inositol-3-phosphate synthase 1
ITCH	No	No	No	Yes	Yes	No	itchy E3 ubiquitin protein ligase
ITFG2-AS1	No	No	Yes	No	No	No	ITFG2 antisense RNA 1
ITGA2	Yes	No	No	No	No	No	integrin subunit alpha 2
ITGA2B	No	No	No	No	Yes	No	integrin subunit alpha 2b
ITGA3	Yes	No	No	No	No	No	integrin subunit alpha 3
ITGA5	Yes	No	No	No	No	No	integrin subunit alpha 5
ITGA6	No	No	No	No	Yes	No	integrin subunit alpha 6
ITGA7	No	No	No	No	No	Yes	integrin subunit alpha 7
ITGAL	No	No	No	No	No	Yes	integrin subunit alpha L
ITGAX	Yes	No	No	No	No	No	integrin subunit alpha X
ITGB5	Yes	No	No	No	No	No	integrin subunit beta 5
ITIH4	No	No	No	No	Yes	No	inter-alpha-trypsin inhibitor heavy chain 4
ITPK1	No	No	Yes	No	No	No	inositol-tetrakisphosphate 1-kinase
ITPR1	No	No	Yes	No	No	No	inositol 1,4,5-trisphosphate receptor type 1
IVNS1ABP	No	No	No	No	Yes	No	influenza virus NS1A binding protein
JADE1	No	Yes	No	No	No	No	jade family PHD finger 1
JAG1	No	No	Yes	No	No	No	jagged canonical Notch ligand 1
JAG2	No	No	Yes	No	No	No	jagged canonical Notch ligand 2
JAK2	No	No	No	No	Yes	No	Janus kinase 2
JAKMIP2	No	No	No	No	Yes	No	janus kinase and microtubule interacting protein 2
JAML	No	No	No	No	Yes	No	junction adhesion molecule like
JKAMP	No	No	No	No	Yes	No	JNK1/MAPK8 associated membrane protein
JMJD1C	Yes	No	No	No	Yes	No	jumonji domain containing 1C
JUP	Yes	No	No	Yes	No	No	junction plakoglobin
KANK1	No	No	No	No	Yes	No	KN motif and ankyrin repeat domains 1
KANK2	No	No	No	Yes	No	Yes	KN motif and ankyrin repeat domains 2
KANK3	Yes	No	Yes	No	No	No	KN motif and ankyrin repeat domains 3
KAT7	No	No	No	No	Yes	No	lysine acetyltransferase 7
KAT8	No	No	No	Yes	No	No	lysine acetyltransferase 8
KATNAL1	No	No	No	No	No	Yes	katanin catalytic subunit A1 like 1
KATNAL2	No	No	Yes	No	No	No	katanin catalytic subunit A1 like 2
KATNB1	No	No	No	No	Yes	No	katanin regulatory subunit B1
KBTBD12	No	No	Yes	No	No	No	kelch repeat and BTB domain containing 12
KBTBD6	No	Yes	No	No	No	No	kelch repeat and BTB domain containing 6
KCMF1	No	No	Yes	No	No	No	potassium channel modulatory factor 1
KCNA2	No	Yes	No	No	No	No	potassium voltage-gated channel subfamily A member 2
KCNA3	Yes	No	No	No	No	No	potassium voltage-gated channel subfamily A member 3
KCND3	No	No	No	No	No	Yes	potassium voltage-gated channel subfamily D member 3
KCNE1	Yes	No	No	Yes	No	No	potassium voltage-gated channel subfamily E regulatory subunit 1
KCNF1	No	No	No	No	Yes	No	potassium voltage-gated channel modifier subfamily F member 1
KCNG3	No	No	No	No	No	Yes	potassium voltage-gated channel modifier subfamily G member 3
KCNH2	No	No	Yes	No	No	No	potassium voltage-gated channel subfamily H member 2
KCNH3	No	Yes	No	No	No	No	potassium voltage-gated channel subfamily H member 3
KCNIP2	No	No	Yes	No	No	No	potassium voltage-gated channel interacting protein 2
KCNIP4	No	No	No	No	Yes	No	potassium voltage-gated channel interacting protein 4
KCNJ8	No	No	No	No	Yes	No	potassium inwardly rectifying channel subfamily J member 8
KCNK4	No	No	No	No	Yes	No	potassium two pore domain channel subfamily K member 4
KCNN1	No	Yes	No	No	Yes	No	potassium calcium-activated channel subfamily N member 1
KCNN2	No	Yes	No	No	No	No	potassium calcium-activated channel subfamily N member 2
KCNN4	No	No	Yes	No	No	No	potassium calcium-activated channel subfamily N member 4
KCTD2	No	No	Yes	No	No	No	potassium channel tetramerization domain containing 2
KCTD5	Yes	No	No	No	No	No	potassium channel tetramerization domain containing 5
KCTD9	No	No	No	No	No	Yes	potassium channel tetramerization domain containing 9
KDM1B	No	No	No	No	Yes	No	lysine demethylase 1B
KDM2A	No	No	No	No	No	Yes	lysine demethylase 2A
KDM3A	No	Yes	No	No	Yes	No	lysine demethylase 3A
KDM4D	No	No	Yes	No	No	No	lysine demethylase 4D
KDM4E	No	No	Yes	No	No	No	lysine demethylase 4E
KDSR	No	No	No	No	Yes	No	3-ketodihydrosphingosine reductase
KEL	No	No	No	No	Yes	No	Kell metallo-endopeptidase (Kell blood group)
KIAA0586	No	No	No	Yes	No	No	KIAA0586
KIAA1191	No	No	No	Yes	No	No	KIAA1191
KIAA1217	No	Yes	No	No	No	No	KIAA1217
KIAA1671	No	Yes	No	No	No	No	KIAA1671
KIAA2026	No	No	No	No	Yes	No
KIF13B	No	No	Yes	No	No	No	kinesin family member 13B
KIF18A	No	No	No	No	Yes	No	kinesin family member 18A
KIF1A	No	Yes	No	No	No	No	kinesin family member 1A
KIF20B	No	No	No	No	Yes	No	kinesin family member 20B
KIF21A	No	No	No	No	No	Yes	kinesin family member 21A
KIF25	No	No	Yes	No	No	No	kinesin family member 25
KIF26B	Yes	No	No	No	No	No	kinesin family member 26B
KIF3C	No	No	Yes	No	No	No	kinesin family member 3C
KIF5B	No	No	No	No	Yes	No	kinesin family member 5B
KIFAP3	Yes	No	No	No	No	No	kinesin associated protein 3
KIFC3	Yes	No	No	No	No	No	kinesin family member C3
KIRREL1	No	No	Yes	No	No	No	kirre like nephrin family adhesion molecule 1
KISS1R	No	No	Yes	No	No	No	KISS1 receptor
KITLG	No	No	No	No	Yes	No	KIT ligand
KLF13	No	No	Yes	No	No	No	KLF transcription factor 13
KLF6	No	Yes	No	Yes	No	No	KLF transcription factor 6
KLHDC7B	Yes	No	No	No	No	No	kelch domain containing 7B
KLHDC8A	Yes	No	No	No	No	No	kelch domain containing 8A
KLHDC9	No	No	No	No	No	Yes	kelch domain containing 9
KLHL12	No	No	No	No	Yes	No	kelch like family member 12
KLHL22	No	No	No	Yes	No	No	kelch like family member 22
KLHL24	No	No	No	Yes	No	No	kelch like family member 24
KLHL28	No	No	No	No	Yes	No	kelch like family member 28
KLHL29	Yes	No	No	No	No	No	kelch like family member 29
KLHL30	No	No	No	Yes	No	No	kelch like family member 30
KLK12	No	No	No	No	Yes	No	kallikrein related peptidase 12
KLK6	No	No	No	No	No	Yes	kallikrein related peptidase 6
KLK9	No	No	No	No	Yes	No	kallikrein related peptidase 9
KLKB1	No	No	No	Yes	No	No	kallikrein B1
KMT2E	Yes	No	No	No	No	No	lysine methyltransferase 2E (inactive)
KNTC1	No	No	No	Yes	Yes	No	kinetochore associated 1
KPNA5	No	No	No	Yes	No	No	karyopherin subunit alpha 5
KPNB1	No	No	No	Yes	No	No	karyopherin subunit beta 1
KRAS	No	No	No	No	Yes	No	KRAS proto-oncogene, GTPase
KRCC1	No	Yes	No	No	No	No	lysine rich coiled-coil 1
KRT40	No	No	No	No	Yes	No	keratin 40
KRT6A	No	Yes	No	No	No	No	keratin 6A
KRT7	No	No	No	No	Yes	No	keratin 7
KRT8	Yes	No	No	No	No	No	keratin 8
KRT81	No	No	No	No	Yes	No	keratin 81
KRT86	No	No	No	No	Yes	No	keratin 86
KRTAP1-3	No	No	No	No	Yes	No	keratin associated protein 1-3
KRTAP13-4	No	No	No	No	Yes	No	keratin associated protein 13-4
KRTAP1-4	No	No	No	No	Yes	No	keratin associated protein 1-4
KRTAP25-1	No	No	No	No	Yes	No	keratin associated protein 25-1
KRTAP5-2	No	No	No	No	Yes	No	keratin associated protein 5-2
KRTAP8-1	No	No	No	No	No	Yes	keratin associated protein 8-1
KRTDAP	No	No	No	No	Yes	No	keratinocyte differentiation associated protein
KSR1	Yes	No	Yes	No	No	No	kinase suppressor of ras 1
KY	No	No	No	No	Yes	No	kyphoscoliosis peptidase
KYNU	No	No	Yes	No	No	No	kynureninase
L3HYPDH	No	No	No	No	Yes	No	trans-L-3-hydroxyproline dehydratase
L3MBTL2	No	No	No	Yes	No	No	L3MBTL histone methyl-lysine binding protein 2
L3MBTL4	No	Yes	No	No	No	No	L3MBTL histone methyl-lysine binding protein 4
LACC1	No	No	No	No	Yes	No	laccase domain containing 1
LAD1	No	No	No	Yes	No	No	ladinin 1
LAMA2	No	No	No	Yes	No	No	laminin subunit alpha 2
LAMB4	No	No	No	No	Yes	No	laminin subunit beta 4
LAMTOR5	No	No	Yes	No	No	No	late endosomal/lysosomal adaptor, MAPK and MTOR activator 5
LAPTM4A	No	Yes	No	No	No	No	lysosomal protein transmembrane 4 alpha
LARP1	No	No	No	Yes	No	No	La ribonucleoprotein 1, translational regulator
LAT	No	Yes	No	No	No	No	linker for activation of T cells
LAT2	Yes	No	No	No	No	No	linker for activation of T cells family member 2
LCA5	No	No	No	No	Yes	No	lebercilin LCA5
LCA5L	No	No	No	No	No	Yes	lebercilin LCA5 like
LCAT	No	Yes	No	No	No	No	lecithin-cholesterol acyltransferase
LCE3D	No	No	No	No	Yes	No	late cornified envelope 3D
LCE3E	No	No	No	No	Yes	No	late cornified envelope 3E
LCLAT1	No	No	No	Yes	No	No	lysocardiolipin acyltransferase 1
LCMT2	No	Yes	No	No	No	No	leucine carboxyl methyltransferase 2
LCP1	Yes	No	No	No	Yes	No	lymphocyte cytosolic protein 1
LDAH	No	No	No	Yes	No	No	lipid droplet associated hydrolase
LDB1	Yes	No	No	No	No	No	LIM domain binding 1
LDHAL6A	No	No	No	No	Yes	No	lactate dehydrogenase A like 6A
LDHC	No	Yes	No	No	No	No	lactate dehydrogenase C
LDLR	Yes	No	No	No	No	No	low density lipoprotein receptor
LDLRAD4	No	No	No	No	Yes	No	low density lipoprotein receptor class A domain containing 4
LDLRAP1	No	No	Yes	No	No	No	low density lipoprotein receptor adaptor protein 1
LEFTY1	No	No	No	Yes	No	No	left-right determination factor 1
LENG1	No	No	No	No	Yes	No	leukocyte receptor cluster member 1
LEPROTL1	Yes	No	No	No	No	No	leptin receptor overlapping transcript like 1
LFNG	No	No	Yes	No	No	No	LFNG O-fucosylpeptide 3-beta-N-acetylglucosaminyltransferase
LGALS8	No	No	No	No	No	Yes	galectin 8
LGR5	No	No	Yes	No	No	No	leucine rich repeat containing G protein-coupled receptor 5
LHFPL3-AS2	No	No	Yes	No	No	No
LHFPL6	No	No	No	No	Yes	No	LHFPL tetraspan subfamily member 6
LHPP	No	No	No	Yes	No	No	phospholysine phosphohistidine inorganic pyrophosphate phosphatase
LHX2	No	Yes	No	No	No	No	LIM homeobox 2
LIAT1	Yes	No	No	No	No	No	ligand of ATE1
LILRA1	No	No	No	No	No	Yes	leukocyte immunoglobulin like receptor A1
LILRA5	No	No	No	Yes	No	No	leukocyte immunoglobulin like receptor A5
LILRB1	No	No	No	Yes	No	No	leukocyte immunoglobulin like receptor B1
LILRB4	No	No	Yes	No	No	Yes	leukocyte immunoglobulin like receptor B4
LIMA1	No	Yes	Yes	No	Yes	No	LIM domain and actin binding 1
LIMCH1	No	No	No	No	Yes	No	LIM and calponin homology domains 1
LIMS1	Yes	No	No	No	No	No	LIM zinc finger domain containing 1
LIMS2	No	No	No	No	Yes	No	LIM zinc finger domain containing 2
LIN52	No	No	No	No	Yes	No	lin-52 DREAM MuvB core complex component
LIN7B	No	No	Yes	No	No	No	lin-7 homolog B, crumbs cell polarity complex component
LIN9	No	No	Yes	No	No	No	lin-9 DREAM MuvB core complex component
LINC00111	No	No	Yes	No	No	No	long intergenic non-protein coding RNA 111
LINC00221	No	Yes	No	No	No	No	long intergenic non-protein coding RNA 221
LINC00226	No	No	Yes	No	No	No	long intergenic non-protein coding RNA 226
LINC00339	No	No	Yes	No	No	No	long intergenic non-protein coding RNA 339
LINC00426	No	No	No	Yes	No	No	long intergenic non-protein coding RNA 426
LINC00462	Yes	No	No	No	No	No	long intergenic non-protein coding RNA 462
LINC00645	No	No	Yes	No	No	No	long intergenic non-protein coding RNA 645
LINC00662	No	Yes	No	No	No	No	long intergenic non-protein coding RNA 662
LINC00664	No	Yes	No	No	No	No	long intergenic non-protein coding RNA 664
LINC00665	Yes	No	No	No	No	No	long intergenic non-protein coding RNA 665
LINC00673	No	No	Yes	No	No	No
LINC00870	Yes	No	No	No	No	No	long intergenic non-protein coding RNA 870
LINC00885	No	Yes	No	No	No	No	long intergenic non-protein coding RNA 885
LINC00900	No	No	Yes	No	No	No	long intergenic non-protein coding RNA 900
LINC00906	No	No	Yes	No	No	No	long intergenic non-protein coding RNA 906
LINC00938	No	No	Yes	No	No	No	long intergenic non-protein coding RNA 938
LINC00941	Yes	No	No	No	No	No	long intergenic non-protein coding RNA 941
LINC01005	No	Yes	No	No	No	No	long intergenic non-protein coding RNA 1005
LINC01023	No	Yes	No	No	No	No	long intergenic non-protein coding RNA 1023
LINC01060	No	No	Yes	No	No	No	long intergenic non-protein coding RNA 1060
LINC01085	No	Yes	No	No	No	No	long intergenic non-protein coding RNA 1085
LINC01116	No	No	No	Yes	No	No	long intergenic non-protein coding RNA 1116
LINC01124	Yes	No	No	No	No	No	long intergenic non-protein coding RNA 1124
LINC01132	No	Yes	No	No	No	No	long intergenic non-protein coding RNA 1132
LINC01226	No	No	No	Yes	No	No	long intergenic non-protein coding RNA 1226
LINC01341	Yes	No	No	No	No	No	long intergenic non-protein coding RNA 1341
LINC01347	Yes	No	No	No	No	No	long intergenic non-protein coding RNA 1347
LINC01366	Yes	No	No	No	No	No	long intergenic non-protein coding RNA 1366
LINC01569	No	No	No	Yes	No	No	long intergenic non-protein coding RNA 1569
LINC01816	No	No	No	Yes	No	No	long intergenic non-protein coding RNA 1816
LINC01993	No	No	Yes	No	No	No	long intergenic non-protein coding RNA 1993
LINC02139	No	Yes	No	No	No	No	long intergenic non-protein coding RNA 2139
LINC02245	No	No	Yes	No	No	No	long intergenic non-protein coding RNA 2245
LINC02249	Yes	No	No	No	No	No	long intergenic non-protein coding RNA 2249
LINC02363	Yes	No	No	No	No	No	long intergenic non-protein coding RNA 2363
LINC02981	Yes	No	Yes	No	No	No	long intergenic non-protein coding RNA 2981
LINC03033	No	No	Yes	No	No	No	long intergenic non-protein coding RNA 3033
LINC03034	No	No	Yes	No	No	No	long intergenic non-protein coding RNA 3034
LINC03048	No	No	No	Yes	No	No	long intergenic non-protein coding RNA 3048
LINGO2	No	No	No	No	No	Yes	leucine rich repeat and Ig domain containing 2
LIPA	Yes	No	No	No	No	No	lipase A, lysosomal acid type
LIPE	Yes	No	No	No	No	No	lipase E, hormone sensitive type
LIPE-AS1	No	No	Yes	No	No	No	LIPE antisense RNA 1
LIPG	No	Yes	No	No	No	No	lipase G, endothelial type
LITATS1	No	Yes	No	No	No	No	lncRNA induced by TGF-beta and antagonizes TGF-beta signaling 1
LMAN1	No	No	Yes	No	No	No	lectin, mannose binding 1
LMAN2	Yes	No	No	No	No	No	lectin, mannose binding 2
LMF2	No	No	Yes	No	No	No	lipase maturation factor 2
LMNB1	No	No	No	No	Yes	No	lamin B1
LMNB2	No	No	No	No	No	Yes	lamin B2
LMO3	No	No	No	No	Yes	No	LIM domain only 3
LMO7	No	Yes	No	No	No	No	LIM domain 7
LMOD3	Yes	No	Yes	No	Yes	No	leiomodin 3
LMTK2	No	No	No	No	Yes	No	lemur tyrosine kinase 2
LMTK3	Yes	No	No	No	No	No	lemur tyrosine kinase 3
LOC100289473	Yes	No	No	No	No	No
LOC100507351	No	No	Yes	No	No	No
LOC158434	No	Yes	No	No	No	No
LOC285847	Yes	No	No	No	No	No
LOC286297	Yes	No	No	No	No	No
LOC374443	No	Yes	No	No	No	No
LOC442497	No	No	Yes	No	No	No
LOC613038	No	Yes	No	No	No	No
LOC642846	No	No	Yes	No	No	No
LOC644554	Yes	No	No	No	No	No
LONRF1	Yes	No	No	No	No	No	LON peptidase N-terminal domain and ring finger 1
LOXHD1	Yes	No	No	No	No	No	lipoxygenase homology PLAT domains 1
LOXL1	No	No	No	No	No	Yes	lysyl oxidase like 1
LPIN1	No	No	No	Yes	No	Yes	lipin 1
LPL	Yes	No	No	No	No	Yes	lipoprotein lipase
LPO	Yes	No	No	No	No	Yes	lactoperoxidase
LRATD2	No	No	No	No	Yes	No	LRAT domain containing 2
LRBA	No	No	No	No	Yes	No	LPS responsive beige-like anchor protein
LRCH1	No	No	Yes	No	No	No	leucine rich repeats and calponin homology domain containing 1
LRFN1	No	Yes	Yes	No	No	No	leucine rich repeat and fibronectin type III domain containing 1
LRGUK	No	Yes	No	No	No	No	leucine rich repeats and guanylate kinase domain containing
LRIT3	No	No	No	No	No	Yes	leucine rich repeat, Ig-like and transmembrane domains 3
LRP1	No	No	No	No	No	Yes	LDL receptor related protein 1
LRP10	No	No	No	Yes	No	No	LDL receptor related protein 10
LRP12	Yes	No	No	No	No	No	LDL receptor related protein 12
LRP1B	No	No	No	No	No	Yes	LDL receptor related protein 1B
LRP3	No	No	No	Yes	No	No	LDL receptor related protein 3
LRP4	No	No	Yes	No	No	No	LDL receptor related protein 4
LRP5L	No	Yes	No	No	No	No	LDL receptor related protein 5 like (pseudogene)
LRP8	No	No	Yes	No	No	No	LDL receptor related protein 8
LRRC23	No	No	No	No	No	Yes	leucine rich repeat containing 23
LRRC28	Yes	No	Yes	No	Yes	No	leucine rich repeat containing 28
LRRC32	No	No	Yes	No	Yes	No	leucine rich repeat containing 32
LRRC37A3	No	No	No	No	No	Yes	leucine rich repeat containing 37 member A3
LRRC40	No	No	No	No	Yes	No	leucine rich repeat containing 40
LRRC47	No	No	No	Yes	No	No	leucine rich repeat containing 47
LRRC52-AS1	No	No	No	Yes	No	No	LRRC52 antisense RNA 1
LRRC56	No	No	No	No	Yes	No	leucine rich repeat containing 56
LRRC7	No	No	No	No	No	Yes	leucine rich repeat containing 7
LRRC74A	No	No	Yes	No	No	No	leucine rich repeat containing 74A
LRRC75B	No	No	No	Yes	No	No	leucine rich repeat containing 75B
LRRC8D	No	Yes	No	No	Yes	No	leucine rich repeat containing 8 VRAC subunit D
LRRC8E	No	Yes	No	No	No	No	leucine rich repeat containing 8 VRAC subunit E
LRRFIP2	No	No	Yes	No	No	Yes	LRR binding FLII interacting protein 2
LRRTM1	No	No	No	No	Yes	No	leucine rich repeat transmembrane neuronal 1
LRRTM4	No	Yes	No	Yes	No	No	leucine rich repeat transmembrane neuronal 4
LRTM1	No	No	No	No	Yes	No	leucine rich repeats and transmembrane domains 1
LRTM2	No	No	No	No	Yes	No	leucine rich repeats and transmembrane domains 2
LSP1P4	No	No	Yes	No	No	No	LSP1 pseudogene 4
LSP1P5	No	No	Yes	No	No	No	LSP1 pseudogene 5
LSR	No	Yes	No	No	No	No	lipolysis stimulated lipoprotein receptor
LTA4H	No	No	Yes	No	No	No	leukotriene A4 hydrolase
LTBP1	Yes	No	No	No	No	No	latent transforming growth factor beta binding protein 1
LTBP3	No	No	No	Yes	No	No	latent transforming growth factor beta binding protein 3
LUZP2	No	No	No	Yes	No	No	leucine zipper protein 2
LVRN	No	No	Yes	No	No	No	laeverin
LY6E	Yes	No	No	No	No	No	lymphocyte antigen 6 family member E
LY6K	No	Yes	No	No	No	No	lymphocyte antigen 6 family member K
LYAR	No	Yes	No	No	Yes	No	Ly1 antibody reactive
LYNX1	No	No	No	No	Yes	No	Ly6/neurotoxin 1
LYPD5	No	No	No	Yes	No	No	LY6/PLAUR domain containing 5
LYPD8	No	No	No	No	Yes	No	LY6/PLAUR domain containing 8
LYRM2	No	No	No	Yes	No	No	LYR motif containing 2
LYRM9	No	No	No	No	Yes	No	LYR motif containing 9
LYST	Yes	No	No	No	No	No	lysosomal trafficking regulator
LZTFL1	No	No	No	No	Yes	No	leucine zipper transcription factor like 1
LZTR1	No	Yes	No	No	Yes	No	leucine zipper like post translational regulator 1
M1AP	No	No	No	Yes	Yes	No	meiosis 1 associated protein
MAB21L3	No	No	Yes	No	No	No	mab-21 like 3
MACF1	No	Yes	No	No	No	No	microtubule actin crosslinking factor 1
MACIR	No	No	No	No	Yes	No	macrophage immunometabolism regulator
MACO1	No	Yes	No	No	No	No	macoilin 1
MAFA	Yes	No	Yes	No	No	No	MAF bZIP transcription factor A
MAGI2	No	No	Yes	No	No	No	membrane associated guanylate kinase, WW and PDZ domain containing 2
MAGOHB	No	No	No	Yes	No	No	mago homolog B, exon junction complex subunit
MAK	No	No	No	No	Yes	No	male germ cell associated kinase
MAL2	No	Yes	No	No	No	No	mal, T cell differentiation protein 2
MALAT1	Yes	No	No	No	No	No	metastasis associated lung adenocarcinoma transcript 1
MANBA	No	Yes	No	No	No	No	mannosidase beta
MANBAL	No	No	No	No	Yes	No	mannosidase beta like
MANCR	No	No	Yes	No	No	No	mitotically associated long non coding RNA
MANEAL	No	No	No	No	Yes	No	mannosidase endo-alpha like
MANSC1	No	No	No	No	Yes	No	MANSC domain containing 1
MAP1B	No	No	Yes	No	No	No	microtubule associated protein 1B
MAP1LC3B2	Yes	No	No	No	No	No	microtubule associated protein 1 light chain 3 beta 2
MAP2K5	No	No	No	No	Yes	No	mitogen-activated protein kinase kinase 5
MAP2K6	No	Yes	No	No	Yes	No	mitogen-activated protein kinase kinase 6
MAP3K3	No	Yes	No	No	No	No	mitogen-activated protein kinase kinase kinase 3
MAP3K5	Yes	No	No	No	No	No	mitogen-activated protein kinase kinase kinase 5
MAP3K6	No	Yes	No	No	No	No	mitogen-activated protein kinase kinase kinase 6
MAP3K7	No	No	No	No	Yes	No	mitogen-activated protein kinase kinase kinase 7
MAP4	No	No	Yes	No	No	No	microtubule associated protein 4
MAP6	Yes	No	No	No	No	No	microtubule associated protein 6
MAP7D1	No	Yes	No	No	No	No	MAP7 domain containing 1
MAPK11	No	No	No	Yes	No	No	mitogen-activated protein kinase 11
MAPK14	No	No	No	Yes	No	No	mitogen-activated protein kinase 14
MAPK7	No	No	No	No	Yes	No	mitogen-activated protein kinase 7
MAPK8IP3	No	No	Yes	No	No	No	mitogen-activated protein kinase 8 interacting protein 3
MAPKAP1	No	No	Yes	No	Yes	No	MAPK associated protein 1
MAPKAPK3	No	Yes	No	No	No	No	MAPK activated protein kinase 3
MAPRE2	No	No	Yes	No	Yes	No	microtubule associated protein RP/EB family member 2
MARCHF11	Yes	No	No	No	No	No	membrane associated ring-CH-type finger 11
MARCHF5	No	No	Yes	No	No	No	membrane associated ring-CH-type finger 5
MARCHF8	No	No	No	No	No	Yes	membrane associated ring-CH-type finger 8
MARCKS	No	Yes	No	No	No	No	myristoylated alanine rich protein kinase C substrate
MARF1	No	No	No	No	Yes	No	meiosis regulator and mRNA stability factor 1
MARS2	No	Yes	No	No	No	No	methionyl-tRNA synthetase 2, mitochondrial
MARVELD3	No	Yes	No	No	No	No	MARVEL domain containing 3
MASP1	No	Yes	No	No	No	No	MBL associated serine protease 1
MAST1	No	Yes	No	No	No	Yes	microtubule associated serine/threonine kinase 1
MAST3	No	No	No	Yes	No	No	microtubule associated serine/threonine kinase 3
MAST4	Yes	No	No	No	No	No	microtubule associated serine/threonine kinase family member 4
MATN1	No	No	No	No	Yes	No	matrilin 1
MAVS	No	No	Yes	No	No	No	mitochondrial antiviral signaling protein
MAX	Yes	No	No	No	No	No	MYC associated factor X
MAZ	No	No	No	No	Yes	No	MYC associated zinc finger protein
MBD4	No	No	No	No	Yes	No	methyl-CpG binding domain 4, DNA glycosylase
MBLAC1	No	No	No	Yes	No	No	metallo-beta-lactamase domain containing 1
MBP	Yes	No	Yes	No	No	No	myelin basic protein
MBTPS1	No	No	No	Yes	No	No	membrane bound transcription factor peptidase, site 1
MC1R	No	No	Yes	No	Yes	No	melanocortin 1 receptor
MC4R	No	Yes	No	No	No	No	melanocortin 4 receptor
MCC	No	Yes	No	No	No	No	MCC regulator of WNT signaling pathway
MCCC2	No	No	No	Yes	No	No	methylcrotonyl-CoA carboxylase subunit 2
MCF2L2	No	Yes	No	No	No	No	MCF.2 cell line derived transforming sequence-like 2
MCIDAS	No	No	Yes	No	No	No	multiciliate differentiation and DNA synthesis associated cell cycle protein
MCRIP2	No	Yes	No	No	No	No	MAPK regulated corepressor interacting protein 2
MCU	No	No	Yes	No	No	No	mitochondrial calcium uniporter
MCUR1	No	No	No	Yes	No	No	mitochondrial calcium uniporter regulator 1
MDGA1	No	No	No	No	No	Yes	MAM domain containing glycosylphosphatidylinositol anchor 1
MECR	No	Yes	No	No	No	No	mitochondrial trans-2-enoyl-CoA reductase
MED13	Yes	No	No	No	No	No	mediator complex subunit 13
MED15	No	No	Yes	No	No	No	mediator complex subunit 15
MED20	No	No	No	No	Yes	No	mediator complex subunit 20
MED27	Yes	No	No	No	No	No	mediator complex subunit 27
MED6	No	No	No	No	Yes	No	mediator complex subunit 6
MEF2C	No	Yes	No	No	No	No	myocyte enhancer factor 2C
MEF2D	Yes	No	No	No	No	No	myocyte enhancer factor 2D
MEFV	Yes	No	No	No	No	No	MEFV innate immunity regulator, pyrin
MEG8	No	No	Yes	No	No	No	maternally expressed 8, small nucleolar RNA host gene
MEGF11	No	No	Yes	No	No	Yes	multiple EGF like domains 11
MEGF8	No	Yes	No	No	No	No	multiple EGF like domains 8
MEIKIN	No	No	No	No	Yes	No	meiotic kinetochore factor
MEIS1	Yes	No	No	No	No	No	Meis homeobox 1
MEIS1-AS3	Yes	No	No	No	No	No	MEIS1 antisense RNA 3
MEIS2	No	Yes	No	No	No	No	Meis homeobox 2
MEIS3P1	No	No	Yes	No	No	No	Meis homeobox 3 pseudogene 1
MEMO1	No	No	No	No	No	Yes	mediator of cell motility 1
MET	No	Yes	No	No	No	No	MET proto-oncogene, receptor tyrosine kinase
METAP2	No	No	No	Yes	No	No	methionyl aminopeptidase 2
METRN	No	Yes	No	No	No	No	meteorin, glial cell differentiation regulator
METRNL	No	No	No	Yes	No	No	meteorin like, glial cell differentiation regulator
METTL15	No	No	No	No	Yes	No	methyltransferase 15, mitochondrial 12S rRNA N4-cytidine
METTL27	No	No	No	Yes	No	No	methyltransferase like 27
METTL9	Yes	No	Yes	No	No	No	methyltransferase 9, His-X-His N1(pi)-histidine
MEX3A	No	No	Yes	No	No	No	mex-3 RNA binding family member A
MEX3C	No	No	No	Yes	No	No	mex-3 RNA binding family member C
MFF	No	No	No	No	No	Yes	mitochondrial fission factor
MFHAS1	No	No	Yes	No	No	No	multifunctional ROCO family signaling regulator 1
MFSD1	Yes	No	No	No	No	No	major facilitator superfamily domain containing 1
MFSD11	No	No	Yes	No	No	No	major facilitator superfamily domain containing 11
MFSD2A	No	No	Yes	No	No	No	MFSD2 lysolipid transporter A, lysophospholipid
MFSD5	No	No	No	No	No	Yes	major facilitator superfamily domain containing 5
MFSD6	Yes	No	No	No	No	No	major facilitator superfamily domain containing 6
MFSD9	No	Yes	No	No	No	No	major facilitator superfamily domain containing 9
MGLL	No	Yes	No	No	No	No	monoglyceride lipase
MGME1	No	No	No	No	Yes	No	mitochondrial genome maintenance exonuclease 1
MGRN1	Yes	No	No	No	No	No	mahogunin ring finger 1
MGST1	No	No	No	No	No	Yes	microsomal glutathione S-transferase 1
[truncated: 1,964 more rows]
