# Supplementary material for: Cell‐free epigenomes enhanced fragmentomics‐based model for early detection of lung cancer
Source: Clin Transl Med. 2025 Feb 5;15(2):e70225. doi: 10.1002/ctm2.70225 (PMC11798665; doi:10.1002/ctm2.70225)
Supplement: Supplementary file 7 — Supporting Information [file CTM2-15-e70225-s006.xlsx]

## Sheet: Table S6
Supplementary Table 6 List of Epigenetically Regulated Genes (Cancer vs Non-Cancer)
gene	H3K4me3_active	H3K4me3_inactive	Methylation_active	Methylation_inactive	NDR_active	NDR_inactive	description
A1BG	No	No	No	No	Yes	No	alpha-1-B glycoprotein
A1CF	No	No	No	No	Yes	No	APOBEC1 complementation factor
AAK1	Yes	No	No	No	No	No	AP2 associated kinase 1
AAMDC	No	No	No	No	Yes	No	adipogenesis associated Mth938 domain containing
AASS	No	No	No	No	Yes	No	aminoadipate-semialdehyde synthase
ABAT	No	Yes	No	No	No	No	4-aminobutyrate aminotransferase
ABCA10	No	No	No	No	No	Yes	ATP binding cassette subfamily A member 10
ABCA5	No	Yes	No	No	Yes	No	ATP binding cassette subfamily A member 5
ABCA6	No	Yes	No	No	No	No	ATP binding cassette subfamily A member 6
ABCA8	No	No	Yes	No	Yes	No	ATP binding cassette subfamily A member 8
ABCA9	No	Yes	No	No	No	No	ATP binding cassette subfamily A member 9
ABCB10	Yes	No	No	No	No	No	ATP binding cassette subfamily B member 10
ABCB9	Yes	No	No	No	No	No	ATP binding cassette subfamily B member 9
ABCC11	No	No	Yes	No	No	No	ATP binding cassette subfamily C member 11
ABCC3	No	Yes	No	No	No	No	ATP binding cassette subfamily C member 3
ABCC4	No	No	Yes	No	No	No	ATP binding cassette subfamily C member 4 (PEL blood group)
ABCD3	No	No	No	No	Yes	No	ATP binding cassette subfamily D member 3
ABCD4	No	No	No	No	Yes	No	ATP binding cassette subfamily D member 4
ABCF3	No	No	No	No	No	Yes	ATP binding cassette subfamily F member 3
ABCG1	No	Yes	No	No	No	Yes	ATP binding cassette subfamily G member 1
ABCG2	Yes	No	No	No	Yes	No	ATP binding cassette subfamily G member 2 (JR blood group)
ABHD12B	No	No	Yes	No	No	No	abhydrolase domain containing 12B
ABHD14B	No	No	Yes	No	No	No	abhydrolase domain containing 14B
ABHD17B	No	No	No	No	Yes	No	abhydrolase domain containing 17B, depalmitoylase
ABHD2	No	Yes	No	No	No	No	abhydrolase domain containing 2, acylglycerol lipase
ABHD4	No	No	No	No	Yes	No	abhydrolase domain containing 4, N-acyl phospholipase B
ABHD5	No	Yes	No	No	No	No	abhydrolase domain containing 5, lysophosphatidic acid acyltransferase
ABL1	No	No	Yes	No	No	No	ABL proto-oncogene 1, non-receptor tyrosine kinase
ABL2	No	No	No	No	Yes	No	ABL proto-oncogene 2, non-receptor tyrosine kinase
ABLIM1	No	No	Yes	No	Yes	No	actin binding LIM protein 1
ABLIM3	Yes	No	No	No	No	No	actin binding LIM protein family member 3
ABR	No	Yes	No	Yes	No	No	ABR activator of RhoGEF and GTPase
ABRA	No	No	No	No	Yes	No	actin binding Rho activating protein
ABT1	No	No	No	No	No	Yes	activator of basal transcription 1
ACADL	No	No	No	No	Yes	No	acyl-CoA dehydrogenase long chain
ACADS	No	No	No	No	Yes	No	acyl-CoA dehydrogenase short chain
ACAP2	No	No	No	No	Yes	No	ArfGAP with coiled-coil, ankyrin repeat and PH domains 2
ACAT1	No	No	No	No	Yes	No	acetyl-CoA acetyltransferase 1
ACAT2	No	No	No	No	Yes	No	acetyl-CoA acetyltransferase 2
ACBD4	No	No	No	No	Yes	No	acyl-CoA binding domain containing 4
ACBD5	No	No	No	No	Yes	No	acyl-CoA binding domain containing 5
ACIN1	No	Yes	No	No	Yes	No	apoptotic chromatin condensation inducer 1
ACKR3	No	Yes	No	No	Yes	No	atypical chemokine receptor 3
ACOT13	No	No	No	No	Yes	No	acyl-CoA thioesterase 13
ACOX1	No	No	No	No	Yes	No	acyl-CoA oxidase 1
ACOX3	No	No	No	No	Yes	No	acyl-CoA oxidase 3, pristanoyl
ACP3	No	Yes	No	No	No	No	acid phosphatase 3
ACSF2	No	No	Yes	No	No	No	acyl-CoA synthetase family member 2
ACSL1	No	No	Yes	No	No	No	acyl-CoA synthetase long chain family member 1
ACSL6	No	No	No	No	Yes	No	acyl-CoA synthetase long chain family member 6
ACSM3	No	Yes	No	No	No	No	acyl-CoA synthetase medium chain family member 3
ACSS2	No	No	No	No	Yes	No	acyl-CoA synthetase short chain family member 2
ACTB	No	No	No	No	Yes	No	actin beta
ACTG1	No	No	No	No	Yes	No	actin gamma 1
ACTN1	No	Yes	No	No	Yes	No	actinin alpha 1
ACTN4	No	Yes	No	No	Yes	No	actinin alpha 4
ACTR10	No	No	No	No	Yes	No	actin related protein 10
ACTR1A	No	No	No	No	Yes	No	actin related protein 1A
ACTR8	No	No	Yes	No	Yes	No	actin related protein 8
ACVR1C	No	No	No	Yes	No	No	activin A receptor type 1C
ACYP1	No	No	No	No	Yes	No	acylphosphatase 1
ADAD1	No	No	No	No	Yes	No	adenosine deaminase domain containing 1
ADAM11	No	No	No	No	Yes	No	ADAM metallopeptidase domain 11
ADAM21P1	No	No	No	Yes	No	No	ADAM metallopeptidase domain 21 pseudogene 1
ADAM29	No	No	No	No	Yes	No	ADAM metallopeptidase domain 29
ADAM8	No	No	Yes	No	No	No	ADAM metallopeptidase domain 8
ADAMTS13	No	No	No	No	No	Yes	ADAM metallopeptidase with thrombospondin type 1 motif 13
ADAMTS3	No	No	Yes	No	No	No	ADAM metallopeptidase with thrombospondin type 1 motif 3
ADAMTS7	Yes	No	No	No	No	No	ADAM metallopeptidase with thrombospondin type 1 motif 7
ADAMTSL2	Yes	No	No	No	No	No	ADAMTS like 2
ADAP1	No	Yes	No	No	No	No	ArfGAP with dual PH domains 1
ADAR	No	Yes	No	No	No	No	adenosine deaminase RNA specific
ADARB1	No	Yes	No	No	No	No	adenosine deaminase RNA specific B1
ADCY5	Yes	No	No	Yes	No	No	adenylate cyclase 5
ADCY7	No	No	No	No	Yes	No	adenylate cyclase 7
ADCY8	No	No	No	Yes	No	No	adenylate cyclase 8
ADCY9	No	Yes	No	No	No	No	adenylate cyclase 9
ADD1	No	No	No	No	Yes	No	adducin 1
ADD2	No	No	No	No	No	Yes	adducin 2
ADD3	No	Yes	No	No	No	No	adducin 3
ADGRA3	Yes	No	No	No	No	No	adhesion G protein-coupled receptor A3
ADGRB3	No	No	No	Yes	No	No	adhesion G protein-coupled receptor B3
ADGRD2	No	No	No	No	No	Yes	adhesion G protein-coupled receptor D2
ADGRE2	No	Yes	No	Yes	No	No	adhesion G protein-coupled receptor E2
ADGRE5	No	Yes	No	Yes	Yes	No	adhesion G protein-coupled receptor E5
ADGRF5	No	No	Yes	No	No	No	adhesion G protein-coupled receptor F5
ADGRL2	No	Yes	No	No	No	No	adhesion G protein-coupled receptor L2
ADGRL3	No	No	No	No	Yes	No	adhesion G protein-coupled receptor L3
ADH1C	No	No	No	No	Yes	No	alcohol dehydrogenase 1C (class I), gamma polypeptide
ADH5	No	No	No	No	Yes	No	alcohol dehydrogenase 5 (class III), chi polypeptide
ADI1	No	No	No	No	No	Yes	acireductone dioxygenase 1
ADIPOR1	No	No	Yes	No	Yes	No	adiponectin receptor 1
ADIPOR2	No	No	No	Yes	No	No	adiponectin receptor 2
ADK	No	No	No	No	Yes	No	adenosine kinase
ADORA2A-AS1	No	Yes	No	No	No	No	ADORA2A antisense RNA 1
ADPGK	No	No	No	No	Yes	No	ADP dependent glucokinase
ADPRH	No	No	No	No	No	Yes	ADP-ribosylarginine hydrolase
ADPRHL1	No	No	No	No	Yes	No	ADP-ribosylhydrolase like 1
ADRA2A	No	No	No	Yes	Yes	No	adrenoceptor alpha 2A
ADTRP	No	Yes	No	No	No	Yes	androgen dependent TFPI regulating protein
AEN	No	Yes	No	Yes	Yes	No	apoptosis enhancing nuclease
AFAP1	No	Yes	No	No	No	No	actin filament associated protein 1
AFAP1-AS1	No	Yes	No	No	No	No	AFAP1 antisense RNA 1
AFF3	No	No	No	No	Yes	No	ALF transcription elongation factor 3
AFM	No	No	No	No	Yes	No	afamin
AFTPH	No	No	No	No	Yes	No	aftiphilin
AGAP1	No	No	No	Yes	No	No	ArfGAP with GTPase domain, ankyrin repeat and PH domain 1
AGAP3	Yes	No	No	Yes	No	No	ArfGAP with GTPase domain, ankyrin repeat and PH domain 3
AGAP4	No	No	No	No	No	Yes	ArfGAP with GTPase domain, ankyrin repeat and PH domain 4
AGBL1	No	No	No	No	Yes	No	AGBL carboxypeptidase 1
AGBL5	No	Yes	No	No	No	No	AGBL carboxypeptidase 5
AGK	No	No	Yes	No	No	No	acylglycerol kinase
AGO1	No	Yes	No	No	No	No	argonaute RISC component 1
AGO3	No	No	No	No	Yes	No	argonaute RISC catalytic component 3
AGO4	No	No	No	No	No	Yes	argonaute RISC component 4
AGPAT2	No	Yes	No	No	No	No	1-acylglycerol-3-phosphate O-acyltransferase 2
AGPAT3	No	No	Yes	No	No	No	1-acylglycerol-3-phosphate O-acyltransferase 3
AGR2	No	No	Yes	No	No	No	anterior gradient 2, protein disulphide isomerase family member
AGR3	Yes	No	No	No	No	No	anterior gradient 3, protein disulphide isomerase family member
AGRN	Yes	No	Yes	No	No	No	agrin
AGRP	No	Yes	No	No	No	No	agouti related neuropeptide
AGTRAP	No	No	No	Yes	No	No	angiotensin II receptor associated protein
AHDC1	No	No	No	Yes	No	No	AT-hook DNA binding motif containing 1
AHNAK	No	Yes	No	No	No	No	AHNAK nucleoprotein
AHSA1	No	No	No	No	Yes	No	activator of HSP90 ATPase activity 1
AHSP	No	No	No	No	Yes	No	alpha hemoglobin stabilizing protein
AICDA	No	Yes	No	No	Yes	No	activation induced cytidine deaminase
AIG1	No	Yes	No	No	No	No	androgen induced 1
AIM2	No	Yes	No	No	Yes	No	absent in melanoma 2
AJM1	No	No	No	Yes	No	No	apical junction component 1 homolog
AJUBA	No	No	No	No	Yes	No	ajuba LIM protein
AK2	No	No	No	No	Yes	No	adenylate kinase 2
AK4	No	Yes	No	No	No	No	adenylate kinase 4
AKAP12	No	No	Yes	No	No	No	A-kinase anchoring protein 12
AKAP13	No	Yes	No	No	No	No	A-kinase anchoring protein 13
AKAP5	Yes	No	Yes	No	No	Yes	A-kinase anchoring protein 5
AKAP8	No	No	No	No	Yes	No	A-kinase anchoring protein 8
AKAP8L	No	No	No	No	Yes	No	A-kinase anchoring protein 8 like
AKNA	No	No	No	Yes	No	No	AT-hook transcription factor
AKR1C3	No	No	No	No	Yes	No	aldo-keto reductase family 1 member C3
AKR1C4	No	Yes	No	No	No	No	aldo-keto reductase family 1 member C4
AKT2	No	No	No	No	Yes	No	AKT serine/threonine kinase 2
AKT3	No	No	Yes	No	No	No	AKT serine/threonine kinase 3
ALDH18A1	No	No	No	No	Yes	No	aldehyde dehydrogenase 18 family member A1
ALDH1A1	No	No	No	No	Yes	No	aldehyde dehydrogenase 1 family member A1
ALDH1A2	No	Yes	No	Yes	No	No	aldehyde dehydrogenase 1 family member A2
ALDH1B1	No	No	Yes	No	No	No	aldehyde dehydrogenase 1 family member B1
ALDH1L2	Yes	No	No	No	No	No	aldehyde dehydrogenase 1 family member L2
ALDH3A2	No	No	No	No	Yes	No	aldehyde dehydrogenase 3 family member A2
ALDH3B1	No	No	No	No	No	Yes	aldehyde dehydrogenase 3 family member B1
ALDH6A1	No	No	No	No	Yes	No	aldehyde dehydrogenase 6 family member A1
ALDOA	No	No	No	No	Yes	No	aldolase, fructose-bisphosphate A
ALG10	No	Yes	No	No	No	No	ALG10 alpha-1,2-glucosyltransferase
ALG5	No	No	No	No	Yes	No	ALG5 dolichyl-phosphate beta-glucosyltransferase
ALG6	No	No	No	No	Yes	No	ALG6 alpha-1,3-glucosyltransferase
ALK	No	Yes	No	No	No	No	ALK receptor tyrosine kinase
ALKBH8	Yes	No	No	No	Yes	No	alkB homolog 8, tRNA methyltransferase
ALMS1	No	No	No	No	No	Yes	ALMS1 centrosome and basal body associated protein
ALMS1P1	No	No	Yes	No	No	No	ALMS1 pseudogene 1
ALOX12	No	No	No	No	Yes	No	arachidonate 12-lipoxygenase, 12S type
ALS2CL	No	No	No	No	Yes	No	ALS2 C-terminal like
AMDHD2	No	Yes	No	No	No	No	amidohydrolase domain containing 2
AMER3	No	No	No	No	Yes	No	APC membrane recruitment protein 3
AMH	No	No	Yes	No	No	No	anti-Mullerian hormone
AMIGO1	No	No	No	No	Yes	No	adhesion molecule with Ig like domain 1
AMN1	No	Yes	Yes	No	No	No	antagonist of mitotic exit network 1 homolog
AMOTL1	Yes	No	No	No	No	No	angiomotin like 1
AMOTL2	Yes	No	No	Yes	No	No	angiomotin like 2
AMPD3	No	Yes	No	No	No	No	adenosine monophosphate deaminase 3
AMPH	Yes	No	Yes	No	Yes	No	amphiphysin
AMZ2	No	No	No	No	Yes	No	archaelysin family metallopeptidase 2
ANAPC1	No	No	No	No	Yes	No	anaphase promoting complex subunit 1
ANAPC15	No	Yes	No	No	No	No	anaphase promoting complex subunit 15
ANAPC16	No	No	No	Yes	No	No	anaphase promoting complex subunit 16
ANGPT1	No	No	No	No	Yes	No	angiopoietin 1
ANGPTL2	No	No	No	No	Yes	No	angiopoietin like 2
ANK1	Yes	No	No	Yes	Yes	No	ankyrin 1
ANK2	Yes	No	Yes	No	No	No	ankyrin 2
ANKAR	No	No	No	Yes	No	No	ankyrin and armadillo repeat containing
ANKDD1A	No	Yes	No	No	Yes	No	ankyrin repeat and death domain containing 1A
ANKH	No	No	No	No	Yes	No	ANKH inorganic pyrophosphate transport regulator
ANKHD1	No	No	No	No	Yes	No	ankyrin repeat and KH domain containing 1
ANKLE1	No	No	No	No	Yes	No	ankyrin repeat and LEM domain containing 1
ANKRD10	No	No	No	No	Yes	No	ankyrin repeat domain 10
ANKRD12	No	No	No	No	Yes	No	ankyrin repeat domain 12
ANKRD16	No	No	No	No	Yes	No	ankyrin repeat domain 16
ANKRD19P	No	No	No	Yes	No	No	ankyrin repeat domain 19, pseudogene
ANKRD2	No	No	No	Yes	No	No	ankyrin repeat domain 2
ANKRD20A11P	Yes	No	No	No	No	No	ankyrin repeat domain 20 family member A11, pseudogene
ANKRD20A5P	Yes	No	No	No	No	No	ankyrin repeat domain 20 family member A5, pseudogene
ANKRD20A8P	No	No	Yes	No	No	No	ankyrin repeat domain 20 family member A8, pseudogene
ANKRD28	No	No	No	No	No	Yes	ankyrin repeat domain 28
ANKRD36	No	No	No	No	Yes	No	ankyrin repeat domain 36
ANKRD36B	No	No	No	No	Yes	No	ankyrin repeat domain 36B
ANKRD44	No	Yes	No	No	No	No	ankyrin repeat domain 44
ANKRD50	Yes	No	No	No	No	No	ankyrin repeat domain containing 50
ANKRD55	No	Yes	No	No	No	No	ankyrin repeat domain 55
ANKZF1	No	No	No	No	Yes	No	ankyrin repeat and zinc finger peptidyl tRNA hydrolase 1
ANO10	No	No	No	No	Yes	No	anoctamin 10
ANXA1	No	Yes	No	No	No	No	annexin A1
ANXA10	No	No	No	No	No	Yes	annexin A10
ANXA11	No	Yes	No	No	No	No	annexin A11
ANXA2	No	No	Yes	No	No	No	annexin A2
ANXA3	No	No	Yes	No	No	No	annexin A3
ANXA4	Yes	No	No	No	No	No	annexin A4
ANXA5	No	No	No	No	Yes	No	annexin A5
AOPEP	No	Yes	No	No	No	No	aminopeptidase O (putative)
AP1G1	No	No	No	No	No	Yes	adaptor related protein complex 1 subunit gamma 1
AP2A1	No	No	Yes	No	No	No	adaptor related protein complex 2 subunit alpha 1
AP3D1	No	No	No	No	Yes	No	adaptor related protein complex 3 subunit delta 1
AP3M1	No	No	No	No	Yes	No	adaptor related protein complex 3 subunit mu 1
AP3S2	No	No	No	No	Yes	No	adaptor related protein complex 3 subunit sigma 2
AP4B1	No	No	No	No	Yes	No	adaptor related protein complex 4 subunit beta 1
AP5B1	No	Yes	No	No	No	No	adaptor related protein complex 5 subunit beta 1
AP5Z1	No	Yes	No	No	Yes	No	adaptor related protein complex 5 subunit zeta 1
APBB1	No	No	No	Yes	No	No	amyloid beta precursor protein binding family B member 1
APBB2	No	Yes	No	No	No	No	amyloid beta precursor protein binding family B member 2
APC	Yes	No	No	No	No	No	APC regulator of WNT signaling pathway
APH1B	No	No	No	No	Yes	No	aph-1 homolog B, gamma-secretase subunit
APLF	No	No	No	No	Yes	No	aprataxin and PNKP like factor
APOA1	No	No	No	No	Yes	No	apolipoprotein A1
APOBEC3F	No	No	No	No	Yes	No	apolipoprotein B mRNA editing enzyme catalytic subunit 3F
APOD	No	No	No	No	No	Yes	apolipoprotein D
APOL3	No	No	Yes	No	No	No	apolipoprotein L3
APOL4	No	Yes	No	No	No	No	apolipoprotein L4
APP	No	No	Yes	No	No	No	amyloid beta precursor protein
AQP11	No	No	Yes	No	No	No	aquaporin 11
ARAP1	No	Yes	No	No	Yes	No	ArfGAP with RhoGAP domain, ankyrin repeat and PH domain 1
ARF5	No	No	No	No	Yes	No	ADP ribosylation factor 5
ARFGEF2	No	No	No	No	Yes	No	ADP ribosylation factor guanine nucleotide exchange factor 2
ARHGAP1	No	No	No	No	Yes	No	Rho GTPase activating protein 1
ARHGAP21	Yes	No	No	No	No	No	Rho GTPase activating protein 21
ARHGAP25	No	Yes	Yes	No	No	No	Rho GTPase activating protein 25
ARHGAP26	No	No	Yes	No	No	No	Rho GTPase activating protein 26
ARHGAP29	Yes	No	No	No	No	No	Rho GTPase activating protein 29
ARHGAP31	No	No	No	No	Yes	No	Rho GTPase activating protein 31
ARHGAP32	Yes	No	No	No	No	No	Rho GTPase activating protein 32
ARHGAP44	No	No	No	Yes	No	No	Rho GTPase activating protein 44
ARHGDIA	No	No	No	No	No	Yes	Rho GDP dissociation inhibitor alpha
ARHGDIB	No	Yes	No	No	No	No	Rho GDP dissociation inhibitor beta
ARHGEF10	Yes	No	No	No	Yes	No	Rho guanine nucleotide exchange factor 10
ARHGEF10L	No	No	No	No	No	Yes	Rho guanine nucleotide exchange factor 10 like
ARHGEF11	No	Yes	No	Yes	No	No	Rho guanine nucleotide exchange factor 11
ARHGEF17	No	No	No	Yes	No	No	Rho guanine nucleotide exchange factor 17
ARHGEF18	No	Yes	No	No	No	No	Rho/Rac guanine nucleotide exchange factor 18
ARHGEF19	No	No	No	Yes	No	No	Rho guanine nucleotide exchange factor 19
ARHGEF2	No	Yes	No	No	Yes	No	Rho/Rac guanine nucleotide exchange factor 2
ARHGEF25	No	No	No	No	No	Yes	Rho guanine nucleotide exchange factor 25
ARHGEF28	No	No	No	No	Yes	No	Rho guanine nucleotide exchange factor 28
ARHGEF3	Yes	No	No	No	No	No	Rho guanine nucleotide exchange factor 3
ARHGEF40	No	No	No	No	No	Yes	Rho guanine nucleotide exchange factor 40
ARHGEF7	No	No	No	No	No	Yes	Rho guanine nucleotide exchange factor 7
ARID1B	Yes	No	No	No	No	No	AT-rich interaction domain 1B
ARID3B	Yes	No	No	No	No	No	AT-rich interaction domain 3B
ARID4A	No	No	No	No	No	Yes	AT-rich interaction domain 4A
ARID5B	No	Yes	No	No	No	No	AT-rich interaction domain 5B
ARIH2	No	No	No	No	No	Yes	ariadne RBR E3 ubiquitin protein ligase 2
ARL1	No	No	Yes	No	No	No	ADP ribosylation factor like GTPase 1
ARL13B	No	No	No	No	Yes	No	ADP ribosylation factor like GTPase 13B
ARL14EPL	No	No	Yes	No	No	No	ADP ribosylation factor like GTPase 14 effector protein like
ARL17A	No	No	No	No	Yes	No	ADP ribosylation factor like GTPase 17A
ARL2	No	No	No	No	Yes	No	ADP ribosylation factor like GTPase 2
ARL4D	No	No	No	No	No	Yes	ADP ribosylation factor like GTPase 4D
ARL8A	No	No	No	No	Yes	No	ADP ribosylation factor like GTPase 8A
ARMC10	No	No	No	No	Yes	No	armadillo repeat containing 10
ARMC5	No	No	No	No	Yes	No	armadillo repeat containing 5
ARMC6	No	No	No	No	Yes	No	armadillo repeat containing 6
ARMH4	Yes	No	No	No	No	No	armadillo like helical domain containing 4
ARMT1	No	Yes	No	No	No	No	acidic residue methyltransferase 1
ARPC5	No	No	No	No	Yes	No	actin related protein 2/3 complex subunit 5
ARRB2	No	No	No	No	Yes	No	arrestin beta 2
ARRDC1	No	No	No	No	No	Yes	arrestin domain containing 1
ARRDC2	Yes	No	No	No	Yes	No	arrestin domain containing 2
ARSG	No	Yes	Yes	No	Yes	No	arylsulfatase G
ARSI	No	No	No	Yes	No	No	arylsulfatase family member I
ARSK	No	No	No	No	Yes	No	arylsulfatase family member K
AS3MT	No	No	Yes	No	No	No	arsenite methyltransferase
ASAH2B	No	No	No	No	Yes	No	N-acylsphingosine amidohydrolase 2B
ASAP1	No	Yes	Yes	No	No	No	ArfGAP with SH3 domain, ankyrin repeat and PH domain 1
ASAP2	Yes	No	No	No	No	No	ArfGAP with SH3 domain, ankyrin repeat and PH domain 2
ASB13	Yes	No	No	No	No	No	ankyrin repeat and SOCS box containing 13
ASB2	No	Yes	No	No	No	No	ankyrin repeat and SOCS box containing 2
ASB3	No	No	Yes	No	No	No	ankyrin repeat and SOCS box containing 3
ASB6	No	No	No	Yes	No	No	ankyrin repeat and SOCS box containing 6
ASB7	No	No	No	No	Yes	No	ankyrin repeat and SOCS box containing 7
ASB9P1	No	Yes	No	No	No	No	ankyrin repeat and SOCS box containing 9 pseudogene 1
ASCC2	No	No	No	No	Yes	No	activating signal cointegrator 1 complex subunit 2
ASCL5	No	No	Yes	No	No	No	achaete-scute family bHLH transcription factor 5
ASGR1	No	No	No	Yes	No	No	asialoglycoprotein receptor 1
ASH2L	No	No	Yes	No	No	No	ASH2 like, histone lysine methyltransferase complex subunit
ASNS	No	No	No	No	Yes	No	asparagine synthetase (glutamine-hydrolyzing)
ASNSD1	No	Yes	No	No	No	No	asparagine synthetase domain containing 1
ASPG	No	No	No	No	Yes	No	asparaginase
ASPH	No	No	No	Yes	Yes	No	aspartate beta-hydroxylase
ASPSCR1	No	No	Yes	No	No	No	ASPSCR1 tether for SLC2A4, UBX domain containing
ASTE1	No	No	No	Yes	No	No	asteroid homolog 1
ASZ1	No	No	No	No	Yes	No	ankyrin repeat, SAM and basic leucine zipper domain containing 1
ATAD2B	No	No	No	No	Yes	No	ATPase family AAA domain containing 2B
ATF2	No	No	No	No	Yes	No	activating transcription factor 2
ATF4	No	No	Yes	No	No	No	activating transcription factor 4
ATF7	No	No	No	Yes	Yes	No	activating transcription factor 7
ATF7IP	No	Yes	No	No	No	No	activating transcription factor 7 interacting protein
ATF7IP2	No	No	No	No	No	Yes	activating transcription factor 7 interacting protein 2
ATG14	Yes	No	No	No	No	No	autophagy related 14
ATG16L1	No	No	No	No	Yes	No	autophagy related 16 like 1
ATG4D	No	No	No	No	Yes	No	autophagy related 4D cysteine peptidase
ATG5	No	No	No	No	Yes	No	autophagy related 5
ATG7	No	Yes	No	No	No	No	autophagy related 7
ATG9A	No	No	Yes	No	Yes	No	autophagy related 9A
ATIC	No	No	No	No	Yes	No	5-aminoimidazole-4-carboxamide ribonucleotide formyltransferase/IMP cyclohydrolase
ATM	No	No	No	No	Yes	No	ATM serine/threonine kinase
ATMIN	No	No	No	No	No	Yes	ATM interactor
ATOH8	No	Yes	No	No	No	No	atonal bHLH transcription factor 8
ATP11B	No	No	No	No	Yes	No	ATPase phospholipid transporting 11B (putative)
ATP13A2	No	No	No	No	Yes	No	ATPase cation transporting 13A2
ATP1A1	No	No	No	No	Yes	No	ATPase Na+/K+ transporting subunit alpha 1
ATP2A1	No	No	No	Yes	No	No	ATPase sarcoplasmic/endoplasmic reticulum Ca2+ transporting 1
ATP2C2	No	No	No	Yes	No	No	ATPase secretory pathway Ca2+ transporting 2
ATP5IF1	No	Yes	No	No	No	No	ATP synthase inhibitory factor subunit 1
ATP5MC1	No	No	No	No	Yes	No	ATP synthase membrane subunit c locus 1
ATP5MC2	No	No	No	No	No	Yes	ATP synthase membrane subunit c locus 2
ATP5MJ	No	No	No	No	Yes	No	ATP synthase membrane subunit j
ATP5PO	No	No	No	No	Yes	No	ATP synthase peripheral stalk subunit OSCP
ATP6V0A1	No	Yes	Yes	No	No	No	ATPase H+ transporting V0 subunit a1
ATP6V0A2	No	No	No	No	Yes	No	ATPase H+ transporting V0 subunit a2
ATP6V1C1	No	Yes	No	No	Yes	No	ATPase H+ transporting V1 subunit C1
ATP6V1C2	Yes	No	No	No	No	No	ATPase H+ transporting V1 subunit C2
ATP6V1G2-DDX39B	No	No	No	No	Yes	No	ATP6V1G2-DDX39B readthrough (NMD candidate)
ATP8B4	No	Yes	No	No	No	No	ATPase phospholipid transporting 8B4 (putative)
ATP8B5P	No	No	No	Yes	No	No	ATPase phospholipid transporting 8B5, pseudogene
ATP9A	No	No	No	No	Yes	No	ATPase phospholipid transporting 9A (putative)
ATR	No	No	No	No	Yes	No	ATR serine/threonine kinase
ATRAID	No	No	No	No	Yes	No	all-trans retinoic acid induced differentiation factor
ATRIP	Yes	No	No	No	No	No	ATR interacting protein
ATXN1L	No	No	No	No	Yes	No	ataxin 1 like
ATXN7	No	Yes	No	No	No	Yes	ataxin 7
AURKAIP1	No	No	No	No	Yes	No	aurora kinase A interacting protein 1
AURKC	No	No	No	No	No	Yes	aurora kinase C
AUTS2	No	Yes	No	No	No	No	activator of transcription and developmental regulator AUTS2
AVEN	No	No	No	No	No	Yes	apoptosis and caspase activation inhibitor
AVL9	No	No	Yes	No	No	No	AVL9 cell migration associated
AVPR1A	Yes	No	No	No	No	No	arginine vasopressin receptor 1A
AXDND1	No	No	No	Yes	No	No	axonemal dynein light chain domain containing 1
AZIN1	Yes	No	No	No	Yes	No	antizyme inhibitor 1
B3GAT2	Yes	No	No	No	No	No	beta-1,3-glucuronyltransferase 2
B3GNT2	No	No	No	Yes	No	No	UDP-GlcNAc:betaGal beta-1,3-N-acetylglucosaminyltransferase 2
B3GNT4	Yes	No	No	No	No	No	UDP-GlcNAc:betaGal beta-1,3-N-acetylglucosaminyltransferase 4
B3GNT6	Yes	No	No	No	No	No	UDP-GlcNAc:betaGal beta-1,3-N-acetylglucosaminyltransferase 6
B3GNTL1	No	Yes	No	Yes	No	No	UDP-GlcNAc:betaGal beta-1,3-N-acetylglucosaminyltransferase like 1
B4GALNT2	No	No	No	No	Yes	No	beta-1,4-N-acetyl-galactosaminyltransferase 2 (SID blood group)
B4GALNT3	Yes	No	No	No	No	No	beta-1,4-N-acetyl-galactosaminyltransferase 3
B4GALT1	No	No	No	No	Yes	No	beta-1,4-galactosyltransferase 1
B9D1	No	No	No	No	Yes	No	B9 domain containing 1
BAALC	Yes	No	No	No	No	No	BAALC binder of MAP3K1 and KLF4
BABAM2	No	Yes	No	No	No	No	BRISC and BRCA1 A complex member 2
BAD	No	Yes	No	No	No	No	BCL2 associated agonist of cell death
BAG4	No	No	No	No	Yes	No	BAG cochaperone 4
BAG5	No	No	Yes	No	No	No	BAG cochaperone 5
BAHD1	Yes	No	No	No	No	No	bromo adjacent homology domain containing 1
BAIAP2	No	No	No	Yes	No	No	BAR/IMD domain containing adaptor protein 2
BAIAP2L2	No	Yes	No	No	No	No	BAR/IMD domain containing adaptor protein 2 like 2
BAK1	No	Yes	No	Yes	No	No	BCL2 antagonist/killer 1
BAMBI	Yes	No	Yes	No	No	No	BMP and activin membrane bound inhibitor
BANF2	No	No	No	No	Yes	No	BANF family member 2
BANK1	No	No	No	Yes	No	No	B cell scaffold protein with ankyrin repeats 1
BANP	No	Yes	No	Yes	Yes	No	BTG3 associated nuclear protein
BARHL2	No	No	No	Yes	No	No	BarH like homeobox 2
BARX2	Yes	No	No	No	No	No	BARX homeobox 2
BATF2	No	No	No	No	Yes	No	basic leucine zipper ATF-like transcription factor 2
BAZ2B	No	Yes	No	No	No	No	bromodomain adjacent to zinc finger domain 2B
BBOX1	No	Yes	No	No	No	No	gamma-butyrobetaine hydroxylase 1
BBS1	No	No	No	No	Yes	No	Bardet-Biedl syndrome 1
BBS7	No	No	No	Yes	No	No	Bardet-Biedl syndrome 7
BBX	Yes	No	No	No	No	No	BBX high mobility group box domain containing
BCAS2	No	No	No	No	Yes	No	BCAS2 pre-mRNA processing factor
BCAS3	No	No	No	No	Yes	No	BCAS3 microtubule associated cell migration factor
BCAS4	No	No	Yes	No	No	No	breast carcinoma amplified sequence 4
BCAT1	Yes	No	No	No	No	No	branched chain amino acid transaminase 1
BCKDHB	No	No	No	No	Yes	No	branched chain keto acid dehydrogenase E1 subunit beta
BCL11A	No	No	Yes	No	No	No	BCL11 transcription factor A
BCL11B	No	No	Yes	No	No	No	BCL11 transcription factor B
BCL2A1	No	Yes	Yes	No	No	No	BCL2 related protein A1
BCL2L1	No	Yes	Yes	No	No	No	BCL2 like 1
BCL2L13	No	No	No	No	Yes	No	BCL2 like 13
BCL2L14	Yes	No	No	Yes	No	No	BCL2 like 14
BCL2L15	No	Yes	No	No	No	No	BCL2 like 15
BCL3	No	Yes	No	No	No	No	BCL3 transcription coactivator
BCL7B	No	Yes	No	No	No	No	BAF chromatin remodeling complex subunit BCL7B
BCL9L	No	Yes	No	Yes	No	No	BCL9 like
BCR	No	Yes	No	Yes	No	No	BCR activator of RhoGEF and GTPase
BCRP3	No	No	Yes	No	No	No	BCR pseudogene 3
BCS1L	No	No	No	No	Yes	No	BCS1 homolog, ubiquinol-cytochrome c reductase complex chaperone
BDKRB1	No	No	No	Yes	No	No	bradykinin receptor B1
BDKRB2	No	No	Yes	No	No	No	bradykinin receptor B2
BDP1	No	No	Yes	No	No	No	B double prime 1, subunit of RNA polymerase III transcription initiation factor IIIB
BEND4	Yes	No	Yes	No	No	No	BEN domain containing 4
BEST1	No	Yes	No	No	No	No	bestrophin 1
BEST2	No	No	Yes	No	No	No	bestrophin 2
BFSP1	No	No	No	Yes	No	No	beaded filament structural protein 1
BHMT	No	No	No	No	Yes	No	betaine--homocysteine S-methyltransferase
BIN1	No	No	No	No	No	Yes	bridging integrator 1
BIN2	No	Yes	No	Yes	Yes	No	bridging integrator 2
BIRC3	No	Yes	No	No	No	No	baculoviral IAP repeat containing 3
BIVM	No	No	No	No	Yes	No	basic, immunoglobulin-like variable motif containing
BLK	No	No	Yes	No	No	No	BLK proto-oncogene, Src family tyrosine kinase
BLM	No	Yes	Yes	No	No	No	BLM RecQ like helicase
BLOC1S6	No	No	No	No	Yes	No	biogenesis of lysosomal organelles complex 1 subunit 6
BLVRB	No	No	No	No	Yes	No	biliverdin reductase B
BMF	No	Yes	No	No	No	No	Bcl2 modifying factor
BMPR1B	No	No	No	No	No	Yes	bone morphogenetic protein receptor type 1B
BMT2	No	No	No	No	Yes	No	base methyltransferase of 25S rRNA 2 homolog
BNIP1	No	No	No	No	No	Yes	BCL2 interacting protein 1
BOLL	No	No	Yes	No	No	Yes	boule homolog, RNA binding protein
BORCS6	No	No	No	No	Yes	No	BLOC-1 related complex subunit 6
BORCS7	No	No	Yes	No	No	No	BLOC-1 related complex subunit 7
BORCS8-MEF2B	No	No	No	No	No	Yes	BORCS8-MEF2B readthrough
BRCA1	No	Yes	No	No	No	No	BRCA1 DNA repair associated
BRD10	Yes	No	No	No	No	No	bromodomain containing 10
BRD2	No	No	No	No	Yes	No	bromodomain containing 2
BRD4	No	Yes	No	No	No	No	bromodomain containing 4
BRD7	Yes	No	No	No	No	No	bromodomain containing 7
BRF1	No	No	Yes	No	Yes	No	BRF1 RNA polymerase III transcription initiation factor subunit
BRI3	No	Yes	No	No	No	No	brain protein I3
BRMS1	No	No	Yes	No	No	No	BRMS1 transcriptional repressor and anoikis regulator
BRMS1L	No	No	No	Yes	No	No	BRMS1 like transcriptional repressor
BRPF3	Yes	No	No	No	No	No	bromodomain and PHD finger containing 3
BRSK2	No	No	No	No	No	Yes	BR serine/threonine kinase 2
BRWD1	No	No	No	No	Yes	No	bromodomain and WD repeat domain containing 1
BSCL2	Yes	No	No	No	Yes	No	BSCL2 lipid droplet biogenesis associated, seipin
BSDC1	No	No	No	No	Yes	No	BSD domain containing 1
BSN	Yes	No	No	No	No	No	bassoon presynaptic cytomatrix protein
BSPRY	No	No	No	Yes	No	No	B-box and SPRY domain containing
BST2	Yes	No	No	No	No	No	bone marrow stromal cell antigen 2
BTBD19	No	No	Yes	No	Yes	No	BTB domain containing 19
BTBD3	No	No	No	Yes	No	No	BTB domain containing 3
BTD	No	No	No	Yes	No	No	biotinidase
BTF3	No	No	No	No	Yes	No	basic transcription factor 3
BTF3L4	No	Yes	No	No	No	No	basic transcription factor 3 like 4
BTG2-DT	No	Yes	No	No	No	No	BTG2 divergent transcript
BTG4	No	No	No	Yes	No	No	BTG anti-proliferation factor 4
BTN2A2	No	No	No	No	Yes	No	butyrophilin subfamily 2 member A2
BTN3A3	No	Yes	No	No	No	No	butyrophilin subfamily 3 member A3
BTNL2	No	No	No	No	Yes	No	butyrophilin like 2
BTNL8	No	Yes	No	No	No	No	butyrophilin like 8
BTNL9	Yes	No	No	No	No	No	butyrophilin like 9
BUB3	No	No	No	No	Yes	No	BUB3 mitotic checkpoint protein
BYSL	No	No	No	No	Yes	No	bystin like
C10orf143	No	No	No	No	Yes	No	chromosome 10 open reading frame 143
C10orf67	No	No	No	Yes	No	No	chromosome 10 open reading frame 67
C10orf88	No	No	No	No	Yes	No	chromosome 10 open reading frame 88
C11orf65	Yes	No	No	No	No	No	chromosome 11 open reading frame 65
C11orf71	No	No	No	No	Yes	No	chromosome 11 open reading frame 71
C11orf80	No	No	No	No	Yes	No
C11orf86	No	No	No	No	No	Yes	chromosome 11 open reading frame 86
C11orf91	No	No	No	No	Yes	No	chromosome 11 open reading frame 91
C12orf4	No	No	No	No	Yes	No
C12orf56	No	No	No	No	Yes	No	chromosome 12 open reading frame 56
C12orf71	No	No	No	No	Yes	No	chromosome 12 open reading frame 71
C12orf75	Yes	No	Yes	No	No	No	chromosome 12 open reading frame 75
C12orf76	No	No	Yes	No	No	No	chromosome 12 open reading frame 76
C14orf28	Yes	No	No	No	No	No	chromosome 14 open reading frame 28
C15orf48	No	Yes	No	No	No	No	chromosome 15 open reading frame 48
C15orf62	No	No	No	No	Yes	No	chromosome 15 open reading frame 62
C16orf72	No	No	No	No	Yes	No
C16orf74	No	No	No	Yes	No	No	chromosome 16 open reading frame 74
C16orf95	No	No	No	No	Yes	No	chromosome 16 open reading frame 95
C18orf54	No	No	Yes	No	No	No	chromosome 18 open reading frame 54
C19orf54	No	No	No	No	Yes	No
C19orf67	No	No	No	No	Yes	No	chromosome 19 open reading frame 67
C1GALT1	No	No	No	No	Yes	No	core 1 synthase, glycoprotein-N-acetylgalactosamine 3-beta-galactosyltransferase 1
C1orf109	No	No	No	No	Yes	No
C1orf115	No	No	Yes	No	No	No	chromosome 1 open reading frame 115
C1orf116	No	Yes	No	No	No	No	chromosome 1 open reading frame 116
C1orf185	No	No	No	No	Yes	No	chromosome 1 open reading frame 185
C1orf198	Yes	No	No	Yes	No	No	chromosome 1 open reading frame 198
C1orf21	No	No	Yes	No	No	No	chromosome 1 open reading frame 21
C1orf216	No	No	No	No	No	Yes	chromosome 1 open reading frame 216
C1orf226	No	No	No	No	No	Yes	chromosome 1 open reading frame 226
C1orf43	No	No	No	No	Yes	No	chromosome 1 open reading frame 43
C1orf50	No	No	No	No	Yes	No	chromosome 1 open reading frame 50
C1orf53	No	No	Yes	No	No	No	chromosome 1 open reading frame 53
C1orf74	No	No	No	Yes	No	No	chromosome 1 open reading frame 74
C1QL3	Yes	No	No	No	No	No	complement C1q like 3
C1QTNF3	No	Yes	No	No	No	No	C1q and TNF related 3
C1R	No	No	Yes	No	No	Yes	complement C1r
C20orf203	No	No	No	Yes	Yes	No	chromosome 20 open reading frame 203
C20orf204	No	No	No	No	No	Yes	chromosome 20 open reading frame 204
C20orf27	No	No	No	No	Yes	No
C21orf62	No	No	No	No	Yes	No
C22orf23	No	No	Yes	No	No	No	chromosome 22 open reading frame 23
C2CD2	Yes	No	No	No	No	Yes	C2 calcium dependent domain containing 2
C2CD4B	Yes	No	No	No	No	No	C2 calcium dependent domain containing 4B
C2CD5	No	No	No	Yes	No	No	C2 calcium dependent domain containing 5
C2orf42	No	No	No	No	Yes	No	chromosome 2 open reading frame 42
C3AR1	No	Yes	No	No	No	No	complement C3a receptor 1
C3orf33	Yes	No	No	No	No	No	chromosome 3 open reading frame 33
C3orf80	Yes	No	No	No	No	No	chromosome 3 open reading frame 80
C4B_2	No	No	No	No	No	Yes	complement component 4B (Chido/Rodgers blood group), copy 2
C4orf36	No	No	No	No	No	Yes	chromosome 4 open reading frame 36
C5AR2	No	Yes	No	No	No	No	complement C5a receptor 2
C5orf22	Yes	No	Yes	No	No	No	chromosome 5 open reading frame 22
C5orf24	No	No	No	No	Yes	No	chromosome 5 open reading frame 24
C5orf47	No	No	Yes	No	No	No	chromosome 5 open reading frame 47
C5orf63	No	No	No	No	Yes	No	chromosome 5 open reading frame 63
C6orf132	No	No	Yes	No	No	No	chromosome 6 open reading frame 132
C6orf141	No	Yes	No	No	No	No	chromosome 6 open reading frame 141
C6orf226	Yes	No	No	No	No	No	chromosome 6 open reading frame 226
C6orf89	No	No	No	No	Yes	No	chromosome 6 open reading frame 89
C8orf76	No	No	No	No	Yes	No	chromosome 8 open reading frame 76
C8orf89	No	No	No	No	No	Yes	chromosome 8 open reading frame 89
C9orf131	No	No	No	No	Yes	No
C9orf78	No	Yes	No	No	No	No	chromosome 9 open reading frame 78
C9orf85	No	No	No	No	Yes	No	chromosome 9 open reading frame 85
CA14	No	No	No	No	Yes	No	carbonic anhydrase 14
CA4	Yes	No	No	No	No	No	carbonic anhydrase 4
CA9	No	No	No	No	No	Yes	carbonic anhydrase 9
CABCOCO1	No	No	No	No	Yes	No	ciliary associated calcium binding coiled-coil 1
CABLES1	No	Yes	No	No	No	No	Cdk5 and Abl enzyme substrate 1
CACHD1	No	No	No	No	No	Yes	cache domain containing 1
CACNA1B	No	No	No	No	No	Yes	calcium voltage-gated channel subunit alpha1 B
CACNA1C	No	No	Yes	No	No	No	calcium voltage-gated channel subunit alpha1 C
CACNA1H	No	Yes	Yes	No	No	No	calcium voltage-gated channel subunit alpha1 H
CACNA1I	No	No	No	No	Yes	No	calcium voltage-gated channel subunit alpha1 I
CACNA2D2	No	No	No	No	No	Yes	calcium voltage-gated channel auxiliary subunit alpha2delta 2
CACNA2D4	No	Yes	Yes	No	No	No	calcium voltage-gated channel auxiliary subunit alpha2delta 4
CACNB1	No	No	No	No	Yes	No	calcium voltage-gated channel auxiliary subunit beta 1
CADPS2	Yes	No	No	No	Yes	No	calcium dependent secretion activator 2
CAGE1	No	No	No	No	Yes	No	cancer antigen 1
CALB1	No	Yes	No	No	No	No	calbindin 1
CALCOCO1	No	No	No	No	Yes	No	calcium binding and coiled-coil domain 1
CALCR	Yes	No	No	No	Yes	No	calcitonin receptor
CALD1	No	No	No	No	Yes	No	caldesmon 1
CALM1	No	No	No	Yes	No	No	calmodulin 1
CALML5	No	No	No	No	Yes	No	calmodulin like 5
CALN1	No	No	No	No	Yes	No	calneuron 1
CAMK2A	No	No	No	No	No	Yes	calcium/calmodulin dependent protein kinase II alpha
CAMKK1	No	Yes	No	No	No	No	calcium/calmodulin dependent protein kinase kinase 1
CAMTA1	No	No	No	No	Yes	No	calmodulin binding transcription activator 1
CAND1	Yes	No	No	No	No	No	cullin associated and neddylation dissociated 1
CAND2	Yes	No	No	No	No	No	cullin associated and neddylation dissociated 2 (putative)
CAP1	No	No	No	No	Yes	No	cyclase associated actin cytoskeleton regulatory protein 1
CAPG	No	No	No	No	Yes	No	capping actin protein, gelsolin like
CAPN1	No	No	No	No	Yes	No	calpain 1
CAPN10	No	No	No	No	Yes	No	calpain 10
CAPN11	No	Yes	No	No	No	No	calpain 11
CAPN12	No	No	No	No	Yes	No	calpain 12
CAPN7	No	No	No	No	Yes	No	calpain 7
CAPNS1	No	No	No	No	Yes	No	calpain small subunit 1
CAPS2	No	No	No	Yes	No	No	calcyphosine 2
CAPZB	No	Yes	No	No	No	No	capping actin protein of muscle Z-line subunit beta
CARD14	No	No	Yes	No	No	No	caspase recruitment domain family member 14
CARINH	No	Yes	No	Yes	No	No	colitis associated IRF1 antisense regulator of intestinal homeostasis
CARMN	No	Yes	No	No	No	No	cardiac mesoderm enhancer-associated non-coding RNA
CARNMT1	No	No	No	No	Yes	No	carnosine N-methyltransferase 1
CASC15	Yes	No	No	No	No	No	cancer susceptibility 15
CASC16	No	No	No	Yes	No	No	cancer susceptibility 16
CASC3	No	Yes	No	No	No	No	CASC3 exon junction complex subunit
CASKIN2	No	No	No	No	Yes	No	CASK interacting protein 2
CASP1	No	No	Yes	No	No	No	caspase 1
CASP2	No	No	No	Yes	Yes	No	caspase 2
CASP3	No	No	Yes	No	Yes	No	caspase 3
CASP7	No	No	No	No	Yes	No	caspase 7
CASP8	No	Yes	No	No	Yes	No	caspase 8
CASP8AP2	No	No	No	No	Yes	No	caspase 8 associated protein 2
CASP9	No	No	No	No	Yes	No	caspase 9
CASS4	No	Yes	No	No	No	No	Cas scaffold protein family member 4
CAST	Yes	No	No	No	No	No	calpastatin
CAT	No	No	No	No	Yes	No	catalase
CATIP	No	Yes	No	No	No	No	ciliogenesis associated TTC17 interacting protein
CATSPER2	No	No	No	No	No	Yes	cation channel sperm associated 2
CATSPERD	No	No	No	No	Yes	No	cation channel sperm associated auxiliary subunit delta
CATSPERG	Yes	No	No	No	Yes	No	cation channel sperm associated auxiliary subunit gamma
CAV2	No	No	Yes	No	Yes	No	caveolin 2
CAV3	No	No	No	No	Yes	No	caveolin 3
CBFA2T2	No	Yes	No	No	No	Yes	CBFA2/RUNX1 partner transcriptional co-repressor 2
CBFA2T3	No	Yes	No	No	No	Yes	CBFA2/RUNX1 partner transcriptional co-repressor 3
CBLN2	Yes	No	No	No	No	No	cerebellin 2 precursor
CBS	Yes	No	Yes	No	No	No	cystathionine beta-synthase
CBX2	No	No	No	No	No	Yes	chromobox 2
CBX3P2	No	Yes	No	Yes	No	No	CBX3 pseudogene 2
CBX8	No	Yes	Yes	No	No	No	chromobox 8
CCAR2	No	No	No	No	Yes	No	cell cycle and apoptosis regulator 2
CCDC106	No	No	No	Yes	No	No	coiled-coil domain containing 106
CCDC112	No	No	No	No	Yes	No	coiled-coil domain containing 112
CCDC116	No	No	No	No	Yes	No	coiled-coil domain containing 116
CCDC117	No	Yes	No	No	No	No	coiled-coil domain containing 117
CCDC12	No	No	No	Yes	No	No	coiled-coil domain containing 12
CCDC121	No	No	No	No	Yes	No	coiled-coil domain containing 121
CCDC125	No	Yes	No	No	No	No	coiled-coil domain containing 125
CCDC146	No	Yes	No	No	No	No	coiled-coil domain containing 146
CCDC150	No	No	No	No	Yes	No	coiled-coil domain containing 150
CCDC17	Yes	No	No	No	No	No	coiled-coil domain containing 17
CCDC181	No	No	No	No	Yes	No	coiled-coil domain containing 181
CCDC24	No	No	No	No	Yes	No	coiled-coil domain containing 24
CCDC30	No	No	Yes	No	No	No	coiled-coil domain containing 30
CCDC69	No	Yes	No	No	Yes	No	coiled-coil domain containing 69
CCDC71L	No	Yes	No	No	No	No	coiled-coil domain containing 71 like
CCDC77	No	No	Yes	No	No	No	coiled-coil domain containing 77
CCDC8	No	Yes	No	No	No	No	coiled-coil domain containing 8
CCDC80	No	No	No	Yes	No	No	coiled-coil domain containing 80
CCDC85A	No	No	Yes	No	No	No	coiled-coil domain containing 85A
CCDC88C	No	Yes	No	No	No	No	coiled-coil domain containing 88C
CCDC93	No	No	No	No	Yes	No	coiled-coil domain containing 93
CCDC97	No	Yes	No	No	No	No	coiled-coil domain containing 97
CCHCR1	No	No	No	No	Yes	No	coiled-coil alpha-helical rod protein 1
CCL15-CCL14	No	No	No	No	No	Yes	CCL15-CCL14 readthrough (NMD candidate)
CCL2	No	No	No	Yes	No	No	C-C motif chemokine ligand 2
CCN1	Yes	No	No	No	No	No	cellular communication network factor 1
CCN3	No	Yes	No	No	No	No	cellular communication network factor 3
CCNB1	No	No	No	Yes	No	No	cyclin B1
CCNC	No	No	No	No	Yes	No	cyclin C
CCNE1	No	Yes	No	No	No	No	cyclin E1
CCNF	No	No	No	Yes	No	No	cyclin F
CCNI	No	Yes	No	No	No	No	cyclin I
CCNJL	No	Yes	Yes	No	No	No	cyclin J like
CCNT2	No	No	No	No	Yes	No	cyclin T2
CCNYL1	No	No	No	No	Yes	No	cyclin Y like 1
CCP110	No	No	No	Yes	No	No	centriolar coiled-coil protein 110
CCR3	No	Yes	No	No	No	No	C-C motif chemokine receptor 3
CCR6	No	Yes	No	No	No	Yes	C-C motif chemokine receptor 6
CCRL2	No	Yes	No	No	No	No	C-C motif chemokine receptor like 2
CCT6A	Yes	No	No	No	No	No	chaperonin containing TCP1 subunit 6A
CCT6B	No	No	No	No	Yes	No	chaperonin containing TCP1 subunit 6B
CCT8	No	No	No	No	Yes	No	chaperonin containing TCP1 subunit 8
CCT8L2	No	No	No	No	No	Yes	chaperonin containing TCP1 subunit 8 like 2
CD109	Yes	No	No	No	No	No	CD109 molecule
CD14	No	Yes	No	No	No	No	CD14 molecule
CD19	No	No	No	No	Yes	No	CD19 molecule
CD1E	No	No	No	No	Yes	No	CD1e molecule
CD2	No	Yes	No	No	No	No	CD2 molecule
CD200	No	No	No	No	Yes	No	CD200 molecule
CD247	No	No	Yes	No	No	No	CD247 molecule
CD276	No	No	Yes	No	No	No	CD276 molecule
CD300E	Yes	No	No	No	No	No	CD300e molecule
CD300LB	No	Yes	No	No	No	No	CD300 molecule like family member b
CD300LD	No	Yes	No	No	No	No	CD300 molecule like family member d
CD36	No	Yes	No	No	No	No	CD36 molecule (CD36 blood group)
CD3E	No	No	No	Yes	No	No	CD3 epsilon subunit of T-cell receptor complex
CD44	No	Yes	No	No	No	No	CD44 molecule (IN blood group)
CD55	No	No	No	No	Yes	No	CD55 molecule (Cromer blood group)
CD6	No	Yes	No	No	No	No	CD6 molecule
CD69	No	Yes	No	No	No	No	CD69 molecule
CD72	No	No	No	No	Yes	No	CD72 molecule
CD74	No	Yes	No	No	No	No	CD74 molecule
CD82	No	No	No	No	Yes	No	CD82 molecule
CD83	No	Yes	No	No	No	No	CD83 molecule
CD84	No	Yes	No	No	No	No	CD84 molecule
CD86	Yes	No	No	Yes	No	No	CD86 molecule
CD8A	No	No	Yes	No	No	No	CD8 subunit alpha
CD9	No	Yes	Yes	No	No	No	CD9 molecule
CDA	No	No	No	No	Yes	No	cytidine deaminase
CDC123	No	No	No	No	Yes	No	cell division cycle 123
CDC14B	Yes	No	No	No	No	No	cell division cycle 14B
CDC25B	No	No	No	No	Yes	No	cell division cycle 25B
CDC25C	No	No	No	No	Yes	No	cell division cycle 25C
CDC37	Yes	No	No	No	No	No	cell division cycle 37, HSP90 cochaperone
CDC42BPG	No	Yes	Yes	No	No	No	CDC42 binding protein kinase gamma
CDC42EP3	No	No	No	Yes	No	No	CDC42 effector protein 3
CDC42EP5	No	No	No	No	Yes	No	CDC42 effector protein 5
CDC42SE2	No	Yes	No	No	No	No	CDC42 small effector 2
CDC6	No	No	No	Yes	No	No	cell division cycle 6
CDC7	No	No	No	No	Yes	No	cell division cycle 7
CDCA4	No	No	No	Yes	No	No	cell division cycle associated 4
CDCA5	No	No	No	No	Yes	No	cell division cycle associated 5
CDCA8	Yes	No	No	No	No	No	cell division cycle associated 8
CDH15	No	No	No	Yes	No	No	cadherin 15
CDH18	No	No	No	No	Yes	No	cadherin 18
CDH23	No	Yes	No	No	No	No	cadherin related 23
CDH4	No	No	Yes	No	No	No	cadherin 4
CDH8	Yes	No	No	No	No	No	cadherin 8
CDHR5	No	No	No	No	No	Yes	cadherin related family member 5
CDIN1	No	Yes	No	No	No	No	CDAN1 interacting nuclease 1
CDK11B	No	Yes	No	No	No	Yes	cyclin dependent kinase 11B
CDK17	No	No	No	No	Yes	No	cyclin dependent kinase 17
CDK5	No	No	No	No	Yes	No	cyclin dependent kinase 5
CDK5RAP3	No	No	No	No	Yes	No	CDK5 regulatory subunit associated protein 3
CDKL1	No	Yes	Yes	No	No	No	cyclin dependent kinase like 1
CDKL3	No	No	No	No	Yes	No	cyclin dependent kinase like 3
CDKL4	No	No	Yes	No	No	No	cyclin dependent kinase like 4
CDKN2A	No	No	No	No	No	Yes	cyclin dependent kinase inhibitor 2A
CDKN2AIPNL	No	No	No	No	Yes	No	CDKN2A interacting protein N-terminal like
CDKN2D	No	No	No	No	Yes	No	cyclin dependent kinase inhibitor 2D
CDR2L	No	No	No	No	Yes	No	cerebellar degeneration related protein 2 like
CDV3	No	No	No	No	Yes	No	CDV3 homolog
CEBPB	No	Yes	No	No	No	No	CCAAT enhancer binding protein beta
CEBPE	No	No	No	Yes	No	No	CCAAT enhancer binding protein epsilon
CEBPG	No	No	No	No	Yes	No	CCAAT enhancer binding protein gamma
CELA1	No	Yes	No	No	No	No	chymotrypsin like elastase 1
CELF1	No	Yes	No	No	No	No	CUGBP Elav-like family member 1
CELF2	No	Yes	No	No	No	No	CUGBP Elav-like family member 2
CENATAC	No	No	No	No	Yes	No	centrosomal AT-AC splicing factor
CENPM	No	No	No	No	No	Yes	centromere protein M
CENPO	No	No	No	No	Yes	No	centromere protein O
CENPW	No	No	No	No	Yes	No	centromere protein W
CEP104	No	No	Yes	No	No	No	centrosomal protein 104
CEP112	No	No	No	No	No	Yes	centrosomal protein 112
CEP120	No	No	Yes	No	No	No	centrosomal protein 120
CEP131	No	No	No	No	Yes	No	centrosomal protein 131
CEP152	No	No	No	No	Yes	No	centrosomal protein 152
CEP170	No	No	No	No	Yes	No	centrosomal protein 170
CEP170B	No	No	Yes	No	No	No	centrosomal protein 170B
CEP19	No	No	No	No	Yes	No	centrosomal protein 19
CEP290	No	No	No	No	Yes	No	centrosomal protein 290
CEP44	No	No	Yes	No	No	No	centrosomal protein 44
CEP68	No	No	No	Yes	Yes	No	centrosomal protein 68
CEP70	No	No	Yes	No	Yes	No	centrosomal protein 70
CEP76	Yes	No	No	No	No	No	centrosomal protein 76
CEP85L	No	No	No	No	Yes	No	centrosomal protein 85 like
CEP89	No	No	No	No	Yes	No	centrosomal protein 89
CERS5	No	No	No	No	Yes	No	ceramide synthase 5
CERT1	No	No	No	No	Yes	No	ceramide transporter 1
CFAP276	No	No	No	No	Yes	No	cilia and flagella associated protein 276
CFAP300	No	No	Yes	No	No	No	cilia and flagella associated protein 300
CFAP43	No	No	No	No	Yes	No	cilia and flagella associated protein 43
CFAP52	No	No	No	No	Yes	No	cilia and flagella associated protein 52
CFAP61	No	No	Yes	No	Yes	No	cilia and flagella associated protein 61
CFAP73	No	No	Yes	No	No	No	cilia and flagella associated protein 73
CFAP92	No	No	No	No	Yes	No	cilia and flagella associated protein 92 (putative)
CFLAR	No	Yes	No	No	No	No	CASP8 and FADD like apoptosis regulator
CFTR	No	No	No	No	No	Yes	CF transmembrane conductance regulator
CGAS	No	No	No	No	Yes	No	cyclic GMP-AMP synthase
CGB5	No	No	No	No	Yes	No	chorionic gonadotropin subunit beta 5
CGB8	No	No	No	No	Yes	No	chorionic gonadotropin subunit beta 8
CGNL1	No	No	No	No	No	Yes	cingulin like 1
CHCHD3	No	No	No	No	Yes	No	coiled-coil-helix-coiled-coil-helix domain containing 3
CHD7	No	Yes	No	No	No	No	chromodomain helicase DNA binding protein 7
CHD9	No	Yes	No	No	Yes	No	chromodomain helicase DNA binding protein 9
CHI3L1	No	Yes	No	No	No	No	chitinase 3 like 1
CHI3L2	No	Yes	No	Yes	No	No	chitinase 3 like 2
CHIT1	No	Yes	Yes	No	No	No	chitinase 1
CHKB-CPT1B	No	No	No	Yes	No	No	CHKB-CPT1B readthrough (NMD candidate)
CHMP7	No	Yes	No	No	No	No	charged multivesicular body protein 7
CHN2	Yes	No	No	No	No	No	chimerin 2
CHODL	No	No	Yes	No	No	No	chondrolectin
CHPF	No	No	Yes	No	No	No	chondroitin polymerizing factor
CHRM2	No	No	No	No	Yes	No	cholinergic receptor muscarinic 2
CHRM3	No	No	No	No	Yes	No	cholinergic receptor muscarinic 3
CHRNA9	No	No	Yes	No	No	No	cholinergic receptor nicotinic alpha 9 subunit
CHRNB1	No	No	No	No	Yes	No	cholinergic receptor nicotinic beta 1 subunit
CHRNB2	No	No	No	No	Yes	No	cholinergic receptor nicotinic beta 2 subunit
CHRNG	No	No	No	Yes	No	No	cholinergic receptor nicotinic gamma subunit
CHST2	No	Yes	No	No	No	No	carbohydrate sulfotransferase 2
CHST8	No	No	Yes	No	No	No	carbohydrate sulfotransferase 8
CHSY1	No	Yes	No	Yes	No	No	chondroitin sulfate synthase 1
CHSY3	Yes	No	No	No	No	No	chondroitin sulfate synthase 3
CHTF8	No	No	No	No	Yes	No	chromosome transmission fidelity factor 8
CIAO3	No	No	No	Yes	No	Yes	cytosolic iron-sulfur assembly component 3
CIDEA	Yes	No	No	No	No	No	cell death inducing DFFA like effector a
CIDEB	No	No	No	No	Yes	No	cell death inducing DFFA like effector b
CIDEC	Yes	No	No	No	No	No	cell death inducing DFFA like effector c
CIMAP1B	No	No	Yes	No	No	No	ciliary microtubule associated protein 1B
CISD1	No	No	No	No	Yes	No	CDGSH iron sulfur domain 1
CISH	No	No	No	No	Yes	No	cytokine inducible SH2 containing protein
CIT	No	No	No	No	Yes	No	citron rho-interacting serine/threonine kinase
CITED2	No	No	Yes	No	No	No	Cbp/p300 interacting transactivator with Glu/Asp rich carboxy-terminal domain 2
CIZ1	No	No	No	No	Yes	No	CDKN1A interacting zinc finger protein 1
CKAP2	No	No	No	No	Yes	No	cytoskeleton associated protein 2
CKAP2L	No	No	No	No	Yes	No	cytoskeleton associated protein 2 like
CKAP5	No	No	No	No	Yes	No	cytoskeleton associated protein 5
CKS2	No	No	Yes	No	No	No	CDC28 protein kinase regulatory subunit 2
CLASP1	No	No	No	No	Yes	No	cytoplasmic linker associated protein 1
CLDN1	No	No	No	No	Yes	No	claudin 1
CLDN23	Yes	No	No	No	No	No	claudin 23
CLDN3	No	No	Yes	No	No	No	claudin 3
CLDN4	No	Yes	No	No	No	No	claudin 4
CLEC12A	Yes	No	No	No	No	No	C-type lectin domain family 12 member A
CLEC18B	No	No	No	No	No	Yes	C-type lectin domain family 18 member B
CLEC18C	No	No	No	No	Yes	No	C-type lectin domain family 18 member C
CLEC1B	No	No	No	No	Yes	No	C-type lectin domain family 1 member B
CLEC2D	No	No	Yes	No	No	No	C-type lectin domain family 2 member D
CLEC4D	No	Yes	No	No	No	No	C-type lectin domain family 4 member D
CLEC9A	No	Yes	No	No	No	No	C-type lectin domain containing 9A
CLHC1	No	No	No	No	No	Yes	clathrin heavy chain linker domain containing 1
CLIC6	No	No	No	No	No	Yes	chloride intracellular channel 6
CLIP4	Yes	No	No	No	No	No	CAP-Gly domain containing linker protein family member 4
CLK1	No	No	Yes	No	No	No	CDC like kinase 1
CLN8	No	No	Yes	No	No	No	CLN8 transmembrane ER and ERGIC protein
CLP1	No	No	No	No	Yes	No	cleavage factor polyribonucleotide kinase subunit 1
CLPSL2	No	No	No	No	Yes	No	colipase like 2
CLSTN2	Yes	No	No	No	No	No	calsyntenin 2
CLSTN3	No	No	No	No	No	Yes	calsyntenin 3
CLYBL	No	No	No	No	Yes	No	citramalyl-CoA lyase
CMAS	No	No	Yes	No	No	No	cytidine monophosphate N-acetylneuraminic acid synthetase
CMIP	No	No	No	No	Yes	No	c-Maf inducing protein
CMKLR2	Yes	No	No	No	No	No	chemerin chemokine-like receptor 2
CMPK1	No	No	No	No	Yes	No	cytidine/uridine monophosphate kinase 1
CMPK2	Yes	No	Yes	No	No	No	cytidine/uridine monophosphate kinase 2
CMSS1	No	No	No	No	No	Yes	cms1 ribosomal small subunit homolog
CMTR2	No	No	No	Yes	No	No	cap methyltransferase 2
CNGA3	No	No	No	Yes	No	No	cyclic nucleotide gated channel subunit alpha 3
CNKSR1	No	No	Yes	No	No	No	connector enhancer of kinase suppressor of Ras 1
CNNM3	No	No	No	Yes	No	No	cyclin and CBS domain divalent metal cation transport mediator 3
CNNM4	No	No	No	No	Yes	No	cyclin and CBS domain divalent metal cation transport mediator 4
CNOT1	No	No	No	No	Yes	No	CCR4-NOT transcription complex subunit 1
CNPPD1	No	No	No	No	No	Yes	cyclin Pas1/PHO80 domain containing 1
CNPY1	No	No	No	No	Yes	No	canopy FGF signaling regulator 1
CNR2	No	No	No	Yes	No	No	cannabinoid receptor 2
CNST	No	No	Yes	No	Yes	No	consortin, connexin sorting protein
CNTFR	Yes	No	No	No	No	No	ciliary neurotrophic factor receptor
CNTN6	Yes	No	No	No	No	No	contactin 6
CNTNAP5	No	Yes	No	No	No	No	contactin associated protein family member 5
CNTROB	No	No	No	No	Yes	No	centrobin, centriole duplication and spindle assembly protein
COA1	No	Yes	No	No	No	No	cytochrome c oxidase assembly factor 1
COA6	No	Yes	No	No	No	No	cytochrome c oxidase assembly factor 6
COCH	No	No	Yes	No	No	No	cochlin
COG6	No	No	No	No	Yes	No	component of oligomeric golgi complex 6
COL15A1	No	No	No	No	Yes	No	collagen type XV alpha 1 chain
COL16A1	No	No	No	Yes	No	No	collagen type XVI alpha 1 chain
COL1A1	No	No	Yes	No	No	No	collagen type I alpha 1 chain
COL22A1	No	No	No	No	Yes	No	collagen type XXII alpha 1 chain
COL23A1	No	No	No	Yes	No	No	collagen type XXIII alpha 1 chain
COL25A1	No	No	No	No	Yes	No	collagen type XXV alpha 1 chain
COL2A1	Yes	No	No	No	No	No	collagen type II alpha 1 chain
COL5A3	No	No	No	Yes	No	No	collagen type V alpha 3 chain
COL6A1	Yes	No	No	No	No	No	collagen type VI alpha 1 chain
COL6A2	No	No	Yes	No	No	No	collagen type VI alpha 2 chain
COL6A4P2	No	Yes	Yes	No	No	No	collagen type VI alpha 4 pseudogene 2
COL9A2	Yes	No	No	No	No	No	collagen type IX alpha 2 chain
COL9A3	No	No	Yes	No	No	No	collagen type IX alpha 3 chain
COLQ	No	No	No	No	No	Yes	collagen like tail subunit of asymmetric acetylcholinesterase
COMMD6	No	No	No	No	Yes	No	COMM domain containing 6
COMTD1	No	No	No	No	Yes	No	catechol-O-methyltransferase domain containing 1
COPB2	No	No	No	No	Yes	No	COPI coat complex subunit beta 2
COPS7B	Yes	No	No	No	Yes	No	COP9 signalosome subunit 7B
COQ10B	No	No	No	No	Yes	No	coenzyme Q10B
COQ3	No	No	No	Yes	No	No	coenzyme Q3, methyltransferase
COQ6	No	No	No	Yes	No	No	coenzyme Q6, monooxygenase
COQ8A	No	No	Yes	No	Yes	No	coenzyme Q8A
CORO1C	No	Yes	No	No	Yes	No	coronin 1C
CORO6	Yes	No	No	No	Yes	No	coronin 6
CORO7-PAM16	No	No	No	No	No	Yes	CORO7-PAM16 readthrough
COTL1	No	Yes	No	No	No	No	coactosin like F-actin binding protein 1
COX5A	No	No	No	No	Yes	No	cytochrome c oxidase subunit 5A
COX5B	No	No	No	No	Yes	No	cytochrome c oxidase subunit 5B
COX6A1	No	No	No	Yes	No	No	cytochrome c oxidase subunit 6A1
COX6A2	No	No	No	No	Yes	No	cytochrome c oxidase subunit 6A2
COX6B1	No	No	No	No	Yes	No	cytochrome c oxidase subunit 6B1
COX7A2	No	No	No	No	Yes	No	cytochrome c oxidase subunit 7A2
CP	No	No	Yes	No	No	No	ceruloplasmin
CPE	No	No	No	Yes	No	No	carboxypeptidase E
CPEB1	No	No	No	Yes	Yes	No	cytoplasmic polyadenylation element binding protein 1
CPED1	No	Yes	No	No	No	No	cadherin like and PC-esterase domain containing 1
CPLANE1	Yes	No	No	No	No	Yes	ciliogenesis and planar polarity effector complex subunit 1
CPLX1	No	No	No	Yes	No	No	complexin 1
CPLX4	No	No	No	No	Yes	No	complexin 4
CPN1	No	No	No	Yes	No	No	carboxypeptidase N subunit 1
CPNE3	No	No	No	No	No	Yes	copine 3
CPNE5	No	No	No	No	No	Yes	copine 5
CPNE7	No	No	No	No	No	Yes	copine 7
CPOX	Yes	No	No	No	No	No	coproporphyrinogen oxidase
CPSF6	No	No	No	No	Yes	No	cleavage and polyadenylation specific factor 6
CPT1C	No	Yes	No	No	No	No	carnitine palmitoyltransferase 1C
CPVL	Yes	No	No	No	No	No	carboxypeptidase vitellogenic like
CPXM1	Yes	No	No	No	No	No	carboxypeptidase X, M14 family member 1
CR1	No	No	Yes	No	No	No	complement C3b/C4b receptor 1 (Knops blood group)
CR1L	No	No	No	No	Yes	No	complement C3b/C4b receptor 1 like
CRABP1	No	No	No	No	Yes	No	cellular retinoic acid binding protein 1
CRABP2	Yes	No	No	No	No	No	cellular retinoic acid binding protein 2
CRACD	No	No	No	No	Yes	No	capping protein inhibiting regulator of actin dynamics
CRADD	No	No	Yes	No	No	No	CASP2 and RIPK1 domain containing adaptor with death domain
CRBN	No	Yes	No	No	No	No	cereblon
CREB3	No	No	No	No	Yes	No	cAMP responsive element binding protein 3
CREB3L1	No	No	Yes	No	No	No	cAMP responsive element binding protein 3 like 1
CREB3L2	No	Yes	No	No	No	No	cAMP responsive element binding protein 3 like 2
CREB5	No	Yes	No	No	No	No	cAMP responsive element binding protein 5
CREBBP	Yes	No	No	No	No	No	CREB binding protein
CREBL2	No	No	No	No	Yes	No	cAMP responsive element binding protein like 2
CREBRF	No	No	No	No	Yes	No	CREB3 regulatory factor
CRELD1	No	Yes	No	No	Yes	No	cysteine rich with EGF like domains 1
CRISP2	No	No	No	No	Yes	No	cysteine rich secretory protein 2
CRK	No	No	No	No	Yes	No	CRK proto-oncogene, adaptor protein
CRLF1	No	No	No	No	Yes	No	cytokine receptor like factor 1
CRNKL1	No	No	No	No	No	Yes	crooked neck pre-mRNA splicing factor 1
CROCC	No	No	No	No	Yes	No	ciliary rootlet coiled-coil, rootletin
CROT	No	No	No	No	Yes	No	carnitine O-octanoyltransferase
CRTC1	No	No	No	No	Yes	No	CREB regulated transcription coactivator 1
CRYAA	Yes	No	No	No	No	No	crystallin alpha A
CRYBA4	No	Yes	No	No	No	No	crystallin beta A4
CRYBG1	No	Yes	No	No	No	No	crystallin beta-gamma domain containing 1
CRYGS	No	Yes	No	No	No	No	crystallin gamma S
CRYM	Yes	No	No	No	No	No	crystallin mu
CS	No	No	No	No	Yes	No	citrate synthase
CSF1	No	No	Yes	No	Yes	No	colony stimulating factor 1
CSGALNACT1	No	Yes	No	No	No	No	chondroitin sulfate N-acetylgalactosaminyltransferase 1
CSMD1	Yes	No	No	No	No	No	CUB and Sushi multiple domains 1
CSNK1E	No	No	No	No	No	Yes	casein kinase 1 epsilon
CSNK2A1	No	No	No	No	Yes	No	casein kinase 2 alpha 1
CSNK2A2	No	No	No	No	No	Yes	casein kinase 2 alpha 2
CST3	No	Yes	No	No	Yes	No	cystatin C
CST7	No	Yes	No	No	No	No	cystatin F
CSTA	No	Yes	No	No	No	No	cystatin A
CSTF2T	No	No	No	No	Yes	No	cleavage stimulation factor subunit 2 tau variant
CSTF3	No	No	No	No	Yes	No	cleavage stimulation factor subunit 3
CTDNEP1	No	No	No	No	Yes	No	CTD nuclear envelope phosphatase 1
CTDP1	No	No	No	Yes	No	No	CTD phosphatase subunit 1
CTDSP1	No	No	No	Yes	No	No	CTD small phosphatase 1
CTDSP2	No	No	Yes	No	Yes	No	CTD small phosphatase 2
CTH	No	No	No	No	Yes	No	cystathionine gamma-lyase
CTIF	No	Yes	Yes	No	No	No	cap binding complex dependent translation initiation factor
CTNNA1	No	No	Yes	No	No	No	catenin alpha 1
CTNNA2	No	No	Yes	No	No	No	catenin alpha 2
CTNNAL1	No	No	Yes	No	No	Yes	catenin alpha like 1
CTPS1	No	No	No	No	No	Yes	CTP synthase 1
CTSB	No	No	No	No	Yes	No	cathepsin B
CTSK	No	Yes	No	No	No	No	cathepsin K
CTSW	No	No	No	No	No	Yes	cathepsin W
CTU1	No	No	No	No	Yes	No	cytosolic thiouridylase subunit 1
CUEDC1	No	Yes	No	No	No	No	CUE domain containing 1
CXCL16	No	Yes	No	No	No	No	C-X-C motif chemokine ligand 16
CXCR2	No	No	No	Yes	No	No	C-X-C motif chemokine receptor 2
CXCR5	No	Yes	No	No	No	No	C-X-C motif chemokine receptor 5
CXXC5	Yes	No	No	Yes	No	No	CXXC finger protein 5
CYB561	No	Yes	No	No	No	No	cytochrome b561
CYB5A	Yes	No	No	No	No	No	cytochrome b5 type A
CYB5B	No	No	No	Yes	No	No	cytochrome b5 type B
CYB5D2	No	No	No	No	No	Yes	cytochrome b5 domain containing 2
CYBRD1	Yes	No	No	No	No	No	cytochrome b reductase 1
CYFIP2	No	No	No	No	Yes	No	cytoplasmic FMR1 interacting protein 2
CYHR1	No	No	No	No	Yes	No
CYLD	No	Yes	No	No	No	Yes	CYLD lysine 63 deubiquitinase
CYP1B1-AS1	No	Yes	No	No	No	No	CYP1B1 antisense RNA 1
CYP26A1	Yes	No	No	No	No	No	cytochrome P450 family 26 subfamily A member 1
CYP26B1	Yes	No	No	No	No	No	cytochrome P450 family 26 subfamily B member 1
CYP27A1	No	No	Yes	No	No	No	cytochrome P450 family 27 subfamily A member 1
CYP2C18	No	No	No	No	Yes	No	cytochrome P450 family 2 subfamily C member 18
CYP2D7	No	No	No	No	Yes	No	cytochrome P450 family 2 subfamily D member 7 (gene/pseudogene)
CYP2E1	No	Yes	No	No	No	No	cytochrome P450 family 2 subfamily E member 1
CYP2J2	No	No	No	No	Yes	No	cytochrome P450 family 2 subfamily J member 2
CYP2R1	No	No	No	No	Yes	No	cytochrome P450 family 2 subfamily R member 1
CYP4F3	No	No	No	Yes	Yes	No	cytochrome P450 family 4 subfamily F member 3
CYTH1	No	Yes	No	No	No	No	cytohesin 1
CYTH2	No	No	No	No	Yes	No	cytohesin 2
CYTH3	Yes	No	No	No	Yes	No	cytohesin 3
CYTH4	No	Yes	Yes	No	No	No	cytohesin 4
DAAM1	No	No	No	No	Yes	No	dishevelled associated activator of morphogenesis 1
DAB2	No	No	No	No	Yes	No	DAB adaptor protein 2
DACT1	No	No	No	No	No	Yes	dishevelled binding antagonist of beta catenin 1
DACT3	Yes	No	Yes	No	No	No	dishevelled binding antagonist of beta catenin 3
DAGLA	No	No	Yes	No	No	Yes	diacylglycerol lipase alpha
DAGLB	No	No	No	No	Yes	No	diacylglycerol lipase beta
DAO	No	No	No	No	Yes	No	D-amino acid oxidase
DAPK1	Yes	No	No	No	No	No	death associated protein kinase 1
DARS1	No	Yes	No	No	Yes	No	aspartyl-tRNA synthetase 1
DAXX	No	No	No	No	Yes	No	death domain associated protein
DBI	Yes	No	No	No	No	No	diazepam binding inhibitor, acyl-CoA binding protein
DBN1	No	No	No	Yes	No	No	drebrin 1
DCAF10	No	Yes	No	No	Yes	No	DDB1 and CUL4 associated factor 10
DCAF11	No	No	No	No	Yes	No	DDB1 and CUL4 associated factor 11
DCAF15	No	No	No	No	Yes	No	DDB1 and CUL4 associated factor 15
DCAF8	No	No	No	No	Yes	No	DDB1 and CUL4 associated factor 8
DCDC1	No	No	No	No	Yes	No	doublecortin domain containing 1
DCDC2	Yes	No	No	No	No	No	doublecortin domain containing 2
DCHS2	No	No	No	Yes	No	No	dachsous cadherin-related 2
DCLK2	No	No	No	No	Yes	No	doublecortin like kinase 2
DCP2	No	Yes	No	No	No	No	decapping mRNA 2
DCTN2	No	No	No	No	No	Yes	dynactin subunit 2
DCXR	No	No	No	Yes	No	No	dicarbonyl and L-xylulose reductase
DDHD2	No	No	Yes	No	No	Yes	DDHD domain containing 2
DDIT3	No	No	No	Yes	No	No	DNA damage inducible transcript 3
DDIT4	No	No	No	No	Yes	No	DNA damage inducible transcript 4
DDT	No	No	No	No	Yes	No	D-dopachrome tautomerase
DDX11	No	Yes	No	No	No	No	DEAD/H-box helicase 11
DDX11L10	No	No	Yes	No	No	No	DEAD/H-box helicase 11 like 10 (pseudogene)
DDX18	No	No	Yes	No	No	No	DEAD-box helicase 18
DDX19A	No	No	No	No	Yes	No	DEAD-box helicase 19A
DDX24	No	No	Yes	No	No	No	DEAD-box helicase 24
DDX39B	No	No	No	No	Yes	No	DExD-box helicase 39B
DDX49	No	No	No	No	Yes	No	DEAD-box helicase 49
DDX50	No	No	No	No	Yes	No	DExD-box helicase 50
DDX52	Yes	No	No	No	Yes	No	DExD-box helicase 52
DDX55	No	No	Yes	No	No	No	DEAD-box helicase 55
DDX56	Yes	No	No	No	No	No	DEAD-box helicase 56
DDX59	No	No	No	No	Yes	No	DEAD-box helicase 59
DECR2	No	No	No	No	Yes	No	2,4-dienoyl-CoA reductase 2
DEDD2	No	Yes	No	No	No	No	death effector domain containing 2
DEF6	No	Yes	No	No	No	No	DEF6 guanine nucleotide exchange factor
DEF8	No	Yes	Yes	No	No	No	differentially expressed in FDCP 8 homolog
DEFB103A	No	No	No	No	Yes	No	defensin beta 103A
DEFB106A	No	No	No	No	Yes	No	defensin beta 106A
DEFB131A	No	No	No	No	No	Yes	defensin beta 131A
DEGS1	No	No	Yes	No	No	No	delta 4-desaturase, sphingolipid 1
DENND1A	No	No	No	No	No	Yes	DENN domain containing 1A
DENND1C	No	Yes	No	No	No	No	DENN domain containing 1C
DENND2A	No	No	No	No	No	Yes	DENN domain containing 2A
DENND2C	No	No	No	No	Yes	No	DENN domain containing 2C
DENND3	No	Yes	No	No	Yes	No	DENN domain containing 3
DENND4A	No	Yes	No	No	No	No	DENN domain containing 4A
DENND4C	No	No	No	Yes	No	Yes	DENN domain containing 4C
DEPDC4	No	No	No	No	Yes	No	DEP domain containing 4
DERL1	No	Yes	No	No	No	No	derlin 1
DERL3	No	No	No	Yes	No	No	derlin 3
DESI1	No	No	No	No	Yes	No	desumoylating isopeptidase 1
DGKD	No	No	No	Yes	No	Yes	diacylglycerol kinase delta
DGKH	Yes	No	Yes	No	No	No	diacylglycerol kinase eta
DGKZ	No	No	No	Yes	Yes	No	diacylglycerol kinase zeta
DHRS12	No	No	No	No	Yes	No	dehydrogenase/reductase 12
DHRS7B	No	No	No	No	Yes	No	dehydrogenase/reductase 7B
DHX33	No	No	Yes	No	No	No	DEAH-box helicase 33
DHX34	No	No	No	No	Yes	No	DExH-box helicase 34
DHX37	Yes	No	No	No	No	No	DEAH-box helicase 37
DHX40	No	No	No	No	No	Yes	DEAH-box helicase 40
DHX8	Yes	No	No	No	No	No	DEAH-box helicase 8
DHX9	No	No	No	No	Yes	No	DExH-box helicase 9
DIAPH3	Yes	No	No	No	No	No	diaphanous related formin 3
DICER1	No	Yes	No	No	No	Yes	dicer 1, ribonuclease III
DIP2A	No	No	No	No	No	Yes	disco interacting protein 2 homolog A
DIPK2A	No	No	No	No	Yes	No	divergent protein kinase domain 2A
DIRC3	No	No	No	Yes	No	No	disrupted in renal carcinoma 3
DIXDC1	No	Yes	No	Yes	Yes	No	DIX domain containing 1
DKFZP434A062	No	No	No	Yes	No	No	uncharacterized LOC26102
DKK2	No	No	Yes	No	No	Yes	dickkopf WNT signaling pathway inhibitor 2
DLC1	No	No	No	No	No	Yes	DLC1 Rho GTPase activating protein
DLEU1	No	Yes	Yes	No	No	No	deleted in lymphocytic leukemia 1
DLG2	Yes	No	No	No	No	No	discs large MAGUK scaffold protein 2
DLGAP1	No	Yes	No	No	No	No	DLG associated protein 1
DLGAP3	No	No	No	Yes	No	No	DLG associated protein 3
DLGAP4	No	No	No	No	No	Yes	DLG associated protein 4
DLL4	Yes	No	No	No	No	No	delta like canonical Notch ligand 4
DLX4	Yes	No	No	No	No	No	distal-less homeobox 4
DMAP1	No	Yes	No	No	No	No	DNA methyltransferase 1 associated protein 1
DMKN	Yes	No	No	No	No	Yes	dermokine
DMPK	Yes	No	No	No	No	No	DM1 protein kinase
DMRT1	Yes	No	No	No	No	No	doublesex and mab-3 related transcription factor 1
DMTF1	No	No	No	No	Yes	No	cyclin D binding myb like transcription factor 1
DMXL1	No	No	No	Yes	No	No	Dmx like 1
DNA2	No	No	Yes	No	No	No	DNA replication helicase/nuclease 2
DNAAF5	No	No	No	Yes	No	No	dynein axonemal assembly factor 5
DNAAF9	No	No	No	No	Yes	No	dynein axonemal assembly factor 9
DNAH1	Yes	No	No	No	No	No	dynein axonemal heavy chain 1
DNAH14	No	No	No	No	Yes	No	dynein axonemal heavy chain 14
DNAH2	No	No	No	No	Yes	No	dynein axonemal heavy chain 2
DNAI1	No	No	No	No	Yes	No	dynein axonemal intermediate chain 1
DNAI3	No	Yes	No	No	No	No	dynein axonemal intermediate chain 3
DNAJA1	No	Yes	No	No	No	No	DnaJ heat shock protein family (Hsp40) member A1
DNAJA2	No	No	Yes	No	No	No	DnaJ heat shock protein family (Hsp40) member A2
DNAJA4	Yes	No	No	Yes	No	Yes	DnaJ heat shock protein family (Hsp40) member A4
DNAJB1	No	Yes	No	No	No	No	DnaJ heat shock protein family (Hsp40) member B1
DNAJB2	No	Yes	No	No	No	No	DnaJ heat shock protein family (Hsp40) member B2
DNAJB6	No	No	No	Yes	No	No	DnaJ heat shock protein family (Hsp40) member B6
DNAJC1	No	No	Yes	No	No	No	DnaJ heat shock protein family (Hsp40) member C1
DNAJC12	No	Yes	No	No	No	No	DnaJ heat shock protein family (Hsp40) member C12
DNAJC18	No	Yes	No	No	No	No	DnaJ heat shock protein family (Hsp40) member C18
DNAJC21	No	No	Yes	No	No	No	DnaJ heat shock protein family (Hsp40) member C21
DNAJC25-GNG10	No	Yes	No	No	No	No	DNAJC25-GNG10 readthrough
DNAJC27	No	No	No	No	Yes	No	DnaJ heat shock protein family (Hsp40) member C27
DNAJC5G	No	No	No	No	No	Yes	DnaJ heat shock protein family (Hsp40) member C5 gamma
DNASE1	No	No	No	No	Yes	No	deoxyribonuclease 1
DNASE1L3	No	Yes	No	No	No	No	deoxyribonuclease 1L3
DNM1	No	No	No	Yes	No	No	dynamin 1
DNM1L	No	No	No	No	Yes	No	dynamin 1 like
DNM2	No	Yes	No	No	No	No	dynamin 2
DOCK10	No	Yes	No	No	No	No	dedicator of cytokinesis 10
DOCK6	No	No	No	No	Yes	No	dedicator of cytokinesis 6
DOCK8	No	Yes	No	Yes	No	No	dedicator of cytokinesis 8
DOK1	No	No	No	No	Yes	No	docking protein 1
DOK5	No	No	Yes	No	No	No	docking protein 5
DPH5	Yes	No	No	No	Yes	No	diphthamide biosynthesis 5
DPH7	No	No	No	No	No	Yes	diphthamide biosynthesis 7
DPM1	No	No	No	No	Yes	No	dolichyl-phosphate mannosyltransferase subunit 1, catalytic
DPP10	Yes	No	No	No	No	No	dipeptidyl peptidase like 10
DPP6	No	No	No	Yes	No	No	dipeptidyl peptidase like 6
DPP9	No	No	No	Yes	No	No	dipeptidyl peptidase 9
DPY19L3	No	No	No	No	No	Yes	dpy-19 like C-mannosyltransferase 3
DPY19L4	No	No	No	No	Yes	No	dpy-19 like 4
DPYSL2	No	Yes	No	No	No	No	dihydropyrimidinase like 2
DPYSL3	No	No	No	Yes	No	Yes	dihydropyrimidinase like 3
DRAIC	No	Yes	No	No	No	No	downregulated RNA in cancer, inhibitor of cell invasion and migration
DRC12	No	Yes	No	No	No	No	dynein regulatory complex subunit 12 homolog
DRC3	No	No	No	No	Yes	No	dynein regulatory complex subunit 3
DSC3	No	No	No	No	No	Yes	desmocollin 3
DSCR9	No	No	No	Yes	No	No	Down syndrome critical region 9
DSE	No	No	Yes	No	No	No	dermatan sulfate epimerase
DSEL	Yes	No	No	No	No	No	dermatan sulfate epimerase like
DSG3	No	No	No	No	Yes	No	desmoglein 3
DSTNP2	No	Yes	No	No	No	No	DSTN pseudogene 2
DTNBP1	Yes	No	No	No	No	No	dystrobrevin binding protein 1
DTWD1	No	No	No	No	Yes	No	DTW domain containing 1
DTWD2	No	No	No	No	Yes	No	DTW domain containing 2
DTX4	No	No	No	Yes	No	Yes	deltex E3 ubiquitin ligase 4
DUBR	No	No	Yes	No	No	No	DPPA2 upstream binding RNA
DUS2	No	Yes	No	Yes	No	No	dihydrouridine synthase 2
DUSP1	No	No	Yes	No	Yes	No	dual specificity phosphatase 1
DUSP10	No	No	No	No	Yes	No	dual specificity phosphatase 10
DUSP16	No	No	No	No	Yes	No	dual specificity phosphatase 16
DUSP23	No	No	No	No	Yes	No	dual specificity phosphatase 23
DUSP7	No	Yes	No	No	No	No	dual specificity phosphatase 7
DVL3	No	Yes	No	No	No	No	dishevelled segment polarity protein 3
DXO	No	No	No	No	Yes	No	decapping exoribonuclease
DYNC1I1	No	No	Yes	No	No	No	dynein cytoplasmic 1 intermediate chain 1
DYNC1I2	No	No	No	No	Yes	No	dynein cytoplasmic 1 intermediate chain 2
DYNLRB1	No	No	No	Yes	Yes	No	dynein light chain roadblock-type 1
DYNLT4	No	Yes	No	No	No	No	dynein light chain Tctex-type 4
DYRK1B	No	No	No	Yes	No	No	dual specificity tyrosine phosphorylation regulated kinase 1B
DYSF	No	Yes	Yes	No	No	No	dysferlin
E2F1	No	No	Yes	No	No	No	E2F transcription factor 1
EAF2	No	No	No	No	Yes	No	ELL associated factor 2
EARS2	No	No	No	No	Yes	No	glutamyl-tRNA synthetase 2, mitochondrial
EBF1	Yes	No	No	No	No	No	EBF transcription factor 1
EBNA1BP2	No	No	No	No	Yes	No	EBNA1 binding protein 2
ECE1	No	Yes	Yes	No	No	No	endothelin converting enzyme 1
ECHDC1	No	Yes	No	No	No	No	ethylmalonyl-CoA decarboxylase 1
ECHDC2	No	No	No	No	Yes	No	enoyl-CoA hydratase domain containing 2
ECHDC3	Yes	No	No	No	No	No	enoyl-CoA hydratase domain containing 3
ECI1	No	No	No	No	Yes	No	enoyl-CoA delta isomerase 1
ECSIT	No	No	No	No	Yes	No	ECSIT signaling integrator
ECT2	No	Yes	No	No	No	No	epithelial cell transforming 2
EDAR	No	No	No	Yes	No	No	ectodysplasin A receptor
EDEM2	No	No	Yes	No	No	No	ER degradation enhancing alpha-mannosidase like protein 2
EDEM3	No	No	Yes	No	No	No	ER degradation enhancing alpha-mannosidase like protein 3
EDIL3	No	Yes	No	Yes	No	No	EGF like repeats and discoidin domains 3
EED	No	Yes	Yes	No	No	No	embryonic ectoderm development
EEF1A2	No	No	No	Yes	No	No	eukaryotic translation elongation factor 1 alpha 2
EEF1G	No	Yes	No	No	Yes	No	eukaryotic translation elongation factor 1 gamma
EEF2KMT	No	No	No	No	Yes	No	eukaryotic elongation factor 2 lysine methyltransferase
EEIG1	No	No	No	Yes	No	No	estrogen-induced osteoclastogenesis regulator 1
EEPD1	No	Yes	No	No	No	No	endonuclease/exonuclease/phosphatase family domain containing 1
EFCAB10	No	No	No	No	No	Yes	EF-hand calcium binding domain 10
EFCAB11	No	No	No	No	Yes	No	EF-hand calcium binding domain 11
EFCAB13	Yes	No	No	No	No	No	EF-hand calcium binding domain 13
EFCAB14	No	No	No	No	Yes	No	EF-hand calcium binding domain 14
EFCAB6	No	No	No	No	No	Yes	EF-hand calcium binding domain 6
EFEMP2	No	No	No	No	No	Yes	EGF containing fibulin extracellular matrix protein 2
EFHB	No	Yes	No	No	No	Yes	EF-hand domain family member B
EFNA5	No	Yes	No	Yes	No	No	ephrin A5
EFTUD2	No	Yes	No	No	No	No	elongation factor Tu GTP binding domain containing 2
EGFEM1P	No	No	Yes	No	No	No	EGF like and EMI domain containing 1, pseudogene
EGFL7	No	Yes	No	No	No	No	EGF like domain multiple 7
EGFLAM	No	No	No	No	Yes	No	EGF like, fibronectin type III and laminin G domains
EGLN2	No	Yes	No	No	No	No	egl-9 family hypoxia inducible factor 2
EGR2	No	No	No	No	Yes	No	early growth response 2
EHD1	No	Yes	No	No	Yes	No	EH domain containing 1
EHD2	No	No	No	Yes	No	No	EH domain containing 2
EIF2A	No	No	Yes	No	No	No	eukaryotic translation initiation factor 2A
EIF3B	No	No	No	Yes	No	No	eukaryotic translation initiation factor 3 subunit B
EIF3G	No	No	No	Yes	No	No	eukaryotic translation initiation factor 3 subunit G
EIF3H	No	No	No	No	Yes	No	eukaryotic translation initiation factor 3 subunit H
EIF4A2	No	No	No	No	Yes	No	eukaryotic translation initiation factor 4A2
EIF4E2	No	No	No	No	Yes	No	eukaryotic translation initiation factor 4E family member 2
EIF4E3	No	No	No	No	No	Yes	eukaryotic translation initiation factor 4E family member 3
EIF4ENIF1	No	No	No	No	No	Yes	eukaryotic translation initiation factor 4E nuclear import factor 1
EIF4G1	No	No	No	Yes	No	No	eukaryotic translation initiation factor 4 gamma 1
EIF5	No	Yes	No	No	No	No	eukaryotic translation initiation factor 5
EIF5B	No	No	No	Yes	No	No	eukaryotic translation initiation factor 5B
ELAC2	No	No	No	No	Yes	No	elaC ribonuclease Z 2
ELAPOR1	No	Yes	No	No	No	No	endosome-lysosome associated apoptosis and autophagy regulator 1
ELAVL1	No	No	No	Yes	No	No	ELAV like RNA binding protein 1
ELF1	No	Yes	No	No	No	No	E74 like ETS transcription factor 1
ELK3	Yes	No	Yes	No	No	No	ETS transcription factor ELK3
ELK4	Yes	No	No	No	No	No	ETS transcription factor ELK4
ELL	No	Yes	No	No	Yes	No	elongation factor for RNA polymerase II
ELMO1	No	Yes	No	No	Yes	No	engulfment and cell motility 1
ELMOD3	No	No	No	No	Yes	No	ELMO domain containing 3
ELN	Yes	No	Yes	No	No	No	elastin
ELOC	No	No	No	No	Yes	No	elongin C
ELOVL2	No	No	No	No	No	Yes	ELOVL fatty acid elongase 2
ELOVL7	Yes	No	No	No	No	No	ELOVL fatty acid elongase 7
ELP5	No	No	No	No	Yes	No	elongator acetyltransferase complex subunit 5
EMB	No	Yes	No	No	No	No	embigin
EMC6	No	No	No	No	Yes	No	ER membrane protein complex subunit 6
EMC7	No	No	No	Yes	No	No	ER membrane protein complex subunit 7
EMC9	No	No	No	No	Yes	No	ER membrane protein complex subunit 9
EMID1	No	No	No	No	No	Yes	EMI domain containing 1
EMILIN1	No	Yes	No	No	No	No	elastin microfibril interfacer 1
EMILIN3	Yes	No	No	No	No	No	elastin microfibril interfacer 3
EMX2	No	No	No	No	No	Yes	empty spiracles homeobox 2
ENAH	No	No	No	No	No	Yes	ENAH actin regulator
ENC1	No	No	Yes	No	No	No	ectodermal-neural cortex 1
ENDOV	No	No	No	No	Yes	No	endonuclease V
ENG	No	No	No	No	Yes	No	endoglin
ENGASE	No	No	No	No	Yes	No	endo-beta-N-acetylglucosaminidase
ENHO	Yes	No	No	Yes	No	No	energy homeostasis associated
ENO4	No	No	Yes	No	No	No	enolase 4
ENTPD1	No	Yes	No	No	No	No	ectonucleoside triphosphate diphosphohydrolase 1
ENTPD3	No	No	No	No	Yes	No	ectonucleoside triphosphate diphosphohydrolase 3
ENTPD6	No	No	No	No	Yes	No	ectonucleoside triphosphate diphosphohydrolase 6
ENTPD8	No	No	No	No	Yes	No	ectonucleoside triphosphate diphosphohydrolase 8
ENTREP3	No	No	No	Yes	No	No	endosomal transmembrane epsin interactor 3
EOGT	No	No	No	No	Yes	No	EGF domain specific O-linked N-acetylglucosamine transferase
EPB41L1	No	No	No	No	No	Yes	erythrocyte membrane protein band 4.1 like 1
EPB41L3	No	Yes	No	No	No	Yes	erythrocyte membrane protein band 4.1 like 3
EPB41L5	No	No	No	No	Yes	No	erythrocyte membrane protein band 4.1 like 5
EPHA1-AS1	Yes	No	No	No	No	No	EPHA1 antisense RNA 1
EPHA7	No	Yes	No	No	No	No	EPH receptor A7
EPHB2	Yes	No	No	No	No	No	EPH receptor B2
EPHX3	Yes	No	No	No	No	No	epoxide hydrolase 3
EPN1	No	No	No	No	Yes	No	epsin 1
EPN2	No	Yes	Yes	No	No	No	epsin 2
EPO	Yes	No	No	No	No	No	erythropoietin
EPS15L1	No	Yes	Yes	No	Yes	No	epidermal growth factor receptor pathway substrate 15 like 1
EPS8L1	No	No	No	No	Yes	No	EPS8 signaling adaptor L1
EPS8L2	No	No	No	No	No	Yes	EPS8 signaling adaptor L2
EPS8L3	No	Yes	No	No	No	No	EPS8 signaling adaptor L3
EPSTI1	Yes	No	No	No	No	No	epithelial stromal interaction 1
ERAP1	No	No	No	No	Yes	No	endoplasmic reticulum aminopeptidase 1
ERBB2	No	Yes	Yes	No	No	No	erb-b2 receptor tyrosine kinase 2
ERC2	No	No	Yes	No	No	No	ELKS/RAB6-interacting/CAST family member 2
ERCC1	No	Yes	Yes	No	No	Yes	ERCC excision repair 1, endonuclease non-catalytic subunit
ERF	No	No	No	No	Yes	No	ETS2 repressor factor
ERG	Yes	No	No	No	No	No	ETS transcription factor ERG
ERGIC1	No	No	No	No	Yes	No	endoplasmic reticulum-golgi intermediate compartment 1
ERI3	No	No	No	Yes	No	No	ERI1 exoribonuclease family member 3
ERICH6	Yes	No	No	No	No	No	glutamate rich 6
ERICH6B	No	No	No	Yes	No	No	glutamate rich 6B
ERLIN1	No	No	No	Yes	No	No	ER lipid raft associated 1
ERMARD	No	No	No	No	Yes	No	ER membrane associated RNA degradation
ERMP1	No	No	No	No	Yes	No	endoplasmic reticulum metallopeptidase 1
ERN2	No	No	No	No	No	Yes	endoplasmic reticulum to nucleus signaling 2
ERP29	No	No	No	No	Yes	No	endoplasmic reticulum protein 29
ERP44	No	No	No	No	Yes	No	endoplasmic reticulum protein 44
ERV3-1	No	No	No	No	Yes	No	endogenous retrovirus group 3 member 1, envelope
ERVMER34-1	No	No	No	No	Yes	No	endogenous retrovirus group MER34 member 1, envelope
ERVV-2	No	No	No	No	Yes	No	endogenous retrovirus group V member 2, envelope
ESCO1	No	No	No	No	Yes	No	establishment of sister chromatid cohesion N-acetyltransferase 1
ESF1	No	No	No	No	Yes	No	ESF1 nucleolar pre-rRNA processing protein homolog
ESR1	No	No	Yes	No	No	No	estrogen receptor 1
ESR2	No	No	No	Yes	No	No	estrogen receptor 2
ESRP1	No	No	No	No	Yes	No	epithelial splicing regulatory protein 1
ESRRA	No	No	No	No	Yes	No	estrogen related receptor alpha
ESRRB	No	No	No	No	No	Yes	estrogen related receptor beta
ESRRG	Yes	No	No	No	No	No	estrogen related receptor gamma
ESYT1	No	Yes	No	No	No	No	extended synaptotagmin 1
ESYT2	No	No	No	Yes	No	No	extended synaptotagmin 2
ETF1	Yes	No	No	No	No	No	eukaryotic translation termination factor 1
ETFB	No	No	No	No	Yes	No	electron transfer flavoprotein subunit beta
ETHE1	No	No	No	No	No	Yes	ETHE1 persulfide dioxygenase
ETNK1	No	No	No	No	Yes	No	ethanolamine kinase 1
ETNPPL	No	No	No	No	Yes	No	ethanolamine-phosphate phospho-lyase
ETS1	No	Yes	Yes	No	No	No	ETS proto-oncogene 1, transcription factor
ETV1	No	No	No	No	Yes	No	ETS variant transcription factor 1
ETV4	No	No	No	No	Yes	No	ETS variant transcription factor 4
ETV7	Yes	No	Yes	No	No	No	ETS variant transcription factor 7
EVI5L	No	No	No	No	Yes	No	ecotropic viral integration site 5 like
EWSR1	No	No	No	No	Yes	No	EWS RNA binding protein 1
EXOC2	Yes	No	No	No	No	No	exocyst complex component 2
EXOC3L4	No	No	No	Yes	No	No	exocyst complex component 3 like 4
EXOC4	No	No	No	Yes	No	No	exocyst complex component 4
EXOC6B	Yes	No	No	No	No	No	exocyst complex component 6B
EXOSC2	No	No	No	No	Yes	No	exosome component 2
EXOSC3	No	No	Yes	No	Yes	No	exosome component 3
EXOSC4	No	Yes	No	No	No	No	exosome component 4
EXOSC5	No	No	No	No	Yes	No	exosome component 5
EYA1	No	Yes	No	No	No	No	EYA transcriptional coactivator and phosphatase 1
EYA2	No	No	No	Yes	No	No	EYA transcriptional coactivator and phosphatase 2
EYA3	No	Yes	No	No	No	No	EYA transcriptional coactivator and phosphatase 3
EYS	No	Yes	No	No	No	No	eyes shut homolog
EZH1	No	No	No	No	Yes	No	enhancer of zeste 1 polycomb repressive complex 2 subunit
F10	No	No	Yes	No	No	No	coagulation factor X
F11R	No	Yes	No	No	No	No	F11 receptor
F2RL1	No	Yes	No	No	No	No	F2R like trypsin receptor 1
F7	No	Yes	No	No	No	No	coagulation factor VII
FA2H	No	No	No	Yes	No	No	fatty acid 2-hydroxylase
FAAP24	No	No	No	No	Yes	No	FA core complex associated protein 24
FAF1	No	No	No	No	Yes	No	Fas associated factor 1
FAM110A	No	No	No	No	Yes	No	family with sequence similarity 110 member A
FAM110B	Yes	No	No	No	No	No	family with sequence similarity 110 member B
FAM117A	No	Yes	No	No	No	No	family with sequence similarity 117 member A
FAM118A	No	No	No	No	Yes	No	family with sequence similarity 118 member A
FAM120A2P	No	Yes	No	No	No	No	family with sequence similarity 120A2, pseudogene
FAM126B	No	No	No	No	Yes	No
FAM131A	No	No	No	No	Yes	No	family with sequence similarity 131 member A
FAM135A	No	No	No	No	No	Yes	family with sequence similarity 135 member A
FAM136A	No	No	No	No	Yes	No	family with sequence similarity 136 member A
FAM13A	Yes	No	No	No	No	No	family with sequence similarity 13 member A
FAM13B	No	No	No	Yes	No	No	family with sequence similarity 13 member B
FAM167A	No	No	No	No	Yes	No	family with sequence similarity 167 member A
FAM174C	No	No	No	Yes	No	No	family with sequence similarity 174 member C
FAM177A1	No	No	No	No	Yes	No	family with sequence similarity 177 member A1
FAM181B	Yes	No	No	No	No	No	family with sequence similarity 181 member B
FAM182B	No	Yes	No	No	No	No	family with sequence similarity 182 member B
FAM185A	No	No	No	No	Yes	No	family with sequence similarity 185 member A
FAM200A	No	Yes	No	No	No	No	family with sequence similarity 200 member A
FAM20A	No	No	No	No	Yes	No	FAM20A golgi associated secretory pathway pseudokinase
FAM20C	No	No	No	No	No	Yes	FAM20C golgi associated secretory pathway kinase
FAM210B	No	No	No	No	Yes	No	family with sequence similarity 210 member B
FAM215A	No	No	No	Yes	No	No	family with sequence similarity 215 member A
FAM219A	No	No	No	No	Yes	No	family with sequence similarity 219 member A
FAM220A	No	No	No	No	No	Yes	family with sequence similarity 220 member A
FAM227B	No	No	No	No	Yes	No	family with sequence similarity 227 member B
FAM229B	No	Yes	No	No	No	No	family with sequence similarity 229 member B
FAM234A	No	No	No	No	Yes	No	family with sequence similarity 234 member A
FAM234B	No	No	No	No	Yes	No	family with sequence similarity 234 member B
FAM238B	No	No	Yes	No	No	No	family with sequence similarity 238 member B
FAM25C	No	No	No	No	Yes	No	family with sequence similarity 25 member C
FAM30A	No	Yes	No	No	No	No	family with sequence similarity 30 member A
FAM3B	Yes	No	No	No	No	No	FAM3 metabolism regulating signaling molecule B
FAM3C	No	Yes	No	No	No	No	FAM3 metabolism regulating signaling molecule C
FAM3D	No	No	No	No	Yes	No	FAM3 metabolism regulating signaling molecule D
FAM53B	No	Yes	No	No	No	No	family with sequence similarity 53 member B
FAM53C	No	No	No	No	Yes	No	family with sequence similarity 53 member C
FAM72A	Yes	No	No	No	No	No	family with sequence similarity 72 member A
FAM72B	No	No	No	No	Yes	No	family with sequence similarity 72 member B
FAM78A	No	Yes	No	No	No	No	family with sequence similarity 78 member A
FAM83D	Yes	No	No	No	No	No	family with sequence similarity 83 member D
FAM83H	Yes	No	No	No	No	Yes	family with sequence similarity 83 member H
FAM86B1	No	Yes	No	Yes	No	No	family with sequence similarity 86 member B1
FAM86B3P	Yes	No	No	Yes	No	No	family with sequence similarity 86 member B3, pseudogene
FAM86C1P	No	No	Yes	No	No	No	family with sequence similarity 86 member C1, pseudogene
FAM86JP	No	No	Yes	No	No	No	family with sequence similarity 86 member J, pseudogene
FAM8A1	No	No	Yes	No	No	No	family with sequence similarity 8 member A1
FAM91A1	No	No	No	No	No	Yes	family with sequence similarity 91 member A1
FAM98C	No	No	No	No	Yes	No	family with sequence similarity 98 member C
FAN1	Yes	No	No	No	No	No	FANCD2 and FANCI associated nuclease 1
FANCA	No	No	No	Yes	No	No	FA complementation group A
FANCD2	No	No	No	No	Yes	No	FA complementation group D2
FAP	No	No	No	No	Yes	No	fibroblast activation protein alpha
FAR1	No	Yes	No	No	No	No	fatty acyl-CoA reductase 1
FAR2P1	No	No	Yes	No	No	No	fatty acyl-CoA reductase 2 pseudogene 1
FARS2	No	No	No	No	Yes	No	phenylalanyl-tRNA synthetase 2, mitochondrial
FASLG	No	No	No	No	Yes	No	Fas ligand
FASTK	Yes	No	No	No	No	No	Fas activated serine/threonine kinase
FASTKD2	Yes	No	No	No	No	No	FAST kinase domains 2
FASTKD3	No	No	No	No	No	Yes	FAST kinase domains 3
FBF1	No	No	No	Yes	No	No	Fas binding factor 1
FBLN2	Yes	No	No	No	Yes	No	fibulin 2
FBLN5	No	No	Yes	No	No	No	fibulin 5
FBN1	Yes	No	Yes	No	No	No	fibrillin 1
FBXL12	No	No	No	No	Yes	No	F-box and leucine rich repeat protein 12
FBXL13	No	Yes	No	No	Yes	No	F-box and leucine rich repeat protein 13
FBXL14	No	No	No	No	No	Yes	F-box and leucine rich repeat protein 14
FBXL19	No	Yes	No	No	No	No	F-box and leucine rich repeat protein 19
FBXL20	Yes	No	No	No	No	No	F-box and leucine rich repeat protein 20
FBXL21P	No	Yes	No	No	No	No	F-box and leucine rich repeat protein 21, pseudogene
FBXL3	No	No	Yes	No	No	No	F-box and leucine rich repeat protein 3
FBXL5	No	Yes	No	No	Yes	No	F-box and leucine rich repeat protein 5
FBXL7	No	No	No	Yes	No	No	F-box and leucine rich repeat protein 7
FBXO11	No	Yes	No	No	No	No	F-box protein 11
FBXO30	No	No	No	No	Yes	No	F-box protein 30
FBXO34	No	Yes	No	No	No	No	F-box protein 34
FBXO38	No	Yes	No	No	No	No	F-box protein 38
FBXO44	No	No	Yes	No	No	No	F-box protein 44
FBXO5	No	No	No	No	Yes	No	F-box protein 5
FBXO6	Yes	No	No	No	No	No	F-box protein 6
FBXO7	No	No	No	No	Yes	No	F-box protein 7
FBXO8	No	Yes	No	No	No	No	F-box protein 8
FBXO9	No	No	No	No	Yes	No	F-box protein 9
FBXW11	No	No	No	Yes	Yes	No	F-box and WD repeat domain containing 11
FBXW7	No	No	No	No	Yes	No	F-box and WD repeat domain containing 7
FCER1G	Yes	No	No	No	No	No	Fc epsilon receptor Ig
FCGR2A	No	Yes	No	No	No	No	Fc gamma receptor IIa
FCGR3A	No	Yes	No	No	No	No	Fc gamma receptor IIIa
FCGR3B	No	Yes	No	No	No	Yes	Fc gamma receptor IIIb
FCGRT	No	No	No	No	Yes	No	Fc gamma receptor and transporter
FCHO1	No	Yes	No	No	No	No	FCH and mu domain containing endocytic adaptor 1
FCMR	No	Yes	No	No	No	No	Fc mu receptor
FCN3	No	No	Yes	No	No	No	ficolin 3
FDFT1	No	No	No	No	Yes	No	farnesyl-diphosphate farnesyltransferase 1
FDXACB1	No	No	No	No	Yes	No	ferredoxin-fold anticodon binding domain containing 1
FECH	Yes	No	No	No	No	No	ferrochelatase
FEM1A	No	No	No	No	Yes	No	fem-1 homolog A
FEN1	No	No	No	No	Yes	No	flap structure-specific endonuclease 1
FERD3L	No	No	No	No	Yes	No	Fer3 like bHLH transcription factor
FERMT2	No	No	Yes	No	No	No	FERM domain containing kindlin 2
FES	No	No	No	No	No	Yes	FES proto-oncogene, tyrosine kinase
FFAR2	No	Yes	No	No	No	No	free fatty acid receptor 2
FGD2	No	Yes	No	No	No	Yes	FYVE, RhoGEF and PH domain containing 2
FGD4	No	Yes	No	No	No	No	FYVE, RhoGEF and PH domain containing 4
FGD6	No	No	No	No	Yes	No	FYVE, RhoGEF and PH domain containing 6
FGF11	No	No	No	Yes	No	No	fibroblast growth factor 11
FGF17	No	No	No	No	No	Yes	fibroblast growth factor 17
FGF20	No	No	No	No	Yes	No	fibroblast growth factor 20
FGF5	No	No	No	No	Yes	No	fibroblast growth factor 5
FGF9	No	No	Yes	No	No	No	fibroblast growth factor 9
FGFBP2	No	No	No	No	Yes	No	fibroblast growth factor binding protein 2
FGFR1OP2	No	No	No	No	Yes	No	FGFR1 oncogene partner 2
FGFR4	No	No	No	Yes	No	No	fibroblast growth factor receptor 4
FGL1	No	Yes	No	No	No	No	fibrinogen like 1
FGR	No	Yes	No	No	No	No	FGR proto-oncogene, Src family tyrosine kinase
FH	No	No	No	No	Yes	No	fumarate hydratase
FHL2	No	No	No	No	No	Yes	four and a half LIM domains 2
FHL3	No	Yes	No	No	No	No	four and a half LIM domains 3
FIBCD1	Yes	No	No	No	No	No	fibrinogen C domain containing 1
FIGLA	No	Yes	No	No	No	No	folliculogenesis specific bHLH transcription factor
FILIP1	No	No	No	No	No	Yes	filamin A interacting protein 1
FIP1L1	No	No	No	No	Yes	No	factor interacting with PAPOLA and CPSF1
FKBP11	No	No	No	No	Yes	No	FKBP prolyl isomerase 11
FKBP1A-SDCBP2	No	Yes	No	No	No	No
FKBP5	Yes	No	No	No	Yes	No	FKBP prolyl isomerase 5
FKBP8	No	No	No	No	Yes	No	FKBP prolyl isomerase 8
FKTN	No	No	No	No	Yes	No	fukutin
FLOT2	No	Yes	No	No	No	No	flotillin 2
FLRT2	No	Yes	No	No	No	No	fibronectin leucine rich transmembrane protein 2
FLT1	No	No	No	No	Yes	No	fms related receptor tyrosine kinase 1
FLT3	Yes	No	No	No	No	No	fms related receptor tyrosine kinase 3
FLT3LG	Yes	No	No	No	No	No	fms related receptor tyrosine kinase 3 ligand
FLVCR2	No	No	No	Yes	No	Yes	FLVCR choline and putative heme transporter 2
FLYWCH2	No	No	No	No	Yes	No	FLYWCH family member 2
FMN1	No	Yes	No	No	No	No	formin 1
FMNL1	No	No	No	No	No	Yes	formin like 1
FMNL3	No	Yes	No	No	No	No	formin like 3
FMO4	No	Yes	No	No	No	No	flavin containing dimethylaniline monoxygenase 4
FN3K	Yes	No	Yes	No	No	No	fructosamine 3 kinase
FNBP4	Yes	No	No	No	Yes	No	formin binding protein 4
FNDC11	No	Yes	No	No	No	No	fibronectin type III domain containing 11
FNDC3B	No	Yes	No	No	No	No	fibronectin type III domain containing 3B
FNDC5	No	No	No	No	Yes	No	fibronectin type III domain containing 5
FNIP2	No	Yes	No	No	No	No	folliculin interacting protein 2
FNTA	No	No	Yes	No	No	No	farnesyltransferase, CAAX box, subunit alpha
FNTB	No	Yes	No	No	No	No	farnesyltransferase, CAAX box, subunit beta
FOCAD	Yes	No	No	No	No	No	focadhesin
FOS	No	Yes	No	No	No	No	Fos proto-oncogene, AP-1 transcription factor subunit
FOXA2	Yes	No	No	No	No	No	forkhead box A2
FOXD4L3	No	Yes	No	No	No	No	forkhead box D4 like 3
FOXD4L5	No	Yes	No	No	No	No	forkhead box D4 like 5
FOXG1	No	Yes	Yes	No	No	No	forkhead box G1
FOXI3	Yes	No	No	No	No	No	forkhead box I3
FOXJ1	No	No	Yes	No	No	No	forkhead box J1
FOXK2	No	Yes	No	Yes	Yes	No	forkhead box K2
FOXL2	Yes	No	No	No	No	No	forkhead box L2
FOXN2	Yes	No	No	No	Yes	No	forkhead box N2
FOXO1	No	Yes	Yes	No	Yes	No	forkhead box O1
FOXP1	No	Yes	No	Yes	No	No	forkhead box P1
FOXP2	No	No	No	No	Yes	No	forkhead box P2
FPR2	No	Yes	No	No	No	No	formyl peptide receptor 2
FRA10AC1	No	No	No	No	Yes	No	FRA10A associated CGG repeat 1
FRAS1	Yes	No	Yes	No	No	No	Fraser extracellular matrix complex subunit 1
FRAT2	No	No	Yes	No	No	No	FRAT regulator of WNT signaling pathway 2
FRMD1	No	No	No	No	No	Yes	FERM domain containing 1
FRMD3	Yes	No	No	Yes	No	No	FERM domain containing 3
FRMD4B	No	No	No	No	Yes	No	FERM domain containing 4B
FRMD6	No	No	No	No	No	Yes	FERM domain containing 6
FRRS1	No	No	No	No	No	Yes	ferric chelate reductase 1
FRYL	No	No	No	No	Yes	No	FRY like transcription coactivator
FRZB	Yes	No	No	No	No	No	frizzled related protein
FSCN1	No	No	Yes	No	No	No	fascin actin-bundling protein 1
FSHR	No	No	No	No	Yes	No	follicle stimulating hormone receptor
FSIP1	No	Yes	No	No	No	No	fibrous sheath interacting protein 1
FSTL1	Yes	No	Yes	No	No	No	follistatin like 1
FTH1	No	No	No	No	Yes	No	ferritin heavy chain 1
FTSJ3	No	No	No	No	Yes	No	FtsJ RNA 2'-O-methyltransferase 3
FUCA1	Yes	No	No	No	No	No	alpha-L-fucosidase 1
FURIN	No	No	No	Yes	No	No	furin, paired basic amino acid cleaving enzyme
FUZ	No	Yes	No	No	No	No	fuzzy planar cell polarity protein
FXN	No	No	No	No	Yes	No	frataxin
FXR1	No	No	No	Yes	No	No	FMR1 autosomal homolog 1
FXR2	No	No	No	No	Yes	No	FMR1 autosomal homolog 2
FXYD2	No	No	No	No	Yes	No	FXYD domain containing ion transport regulator 2
FYB1	No	Yes	Yes	No	No	No	FYN binding protein 1
FYB2	No	No	No	No	Yes	No	FYN binding protein 2
FZD10-AS1	Yes	No	No	Yes	No	No	FZD10 antisense divergent transcript
FZD8	Yes	No	No	No	No	No	frizzled class receptor 8
G2E3	No	No	Yes	No	No	No	G2/M-phase specific E3 ubiquitin protein ligase
G6PC2	No	No	No	Yes	No	No	glucose-6-phosphatase catalytic subunit 2
GAB1	Yes	No	No	No	No	No	GRB2 associated binding protein 1
GAB2	No	Yes	No	No	No	Yes	GRB2 associated binding protein 2
GABARAP	No	No	No	No	Yes	No	GABA type A receptor-associated protein
GABPA	No	No	No	No	Yes	No	GA binding protein transcription factor subunit alpha
GABRA1	Yes	No	No	Yes	Yes	No	gamma-aminobutyric acid type A receptor subunit alpha1
GABRB2	Yes	No	No	No	No	No	gamma-aminobutyric acid type A receptor subunit beta2
GABRB3	Yes	No	No	No	No	No	gamma-aminobutyric acid type A receptor subunit beta3
GABRR1	No	No	No	No	No	Yes	gamma-aminobutyric acid type A receptor subunit rho1
GAK	No	No	No	No	Yes	No	cyclin G associated kinase
GAL3ST4	No	No	No	No	Yes	No	galactose-3-O-sulfotransferase 4
GALE	No	No	No	No	Yes	No	UDP-galactose-4-epimerase
GALK1	Yes	No	No	No	No	No	galactokinase 1
GALK2	Yes	No	No	No	No	No	galactokinase 2
GALNT11	No	No	No	No	Yes	No	polypeptide N-acetylgalactosaminyltransferase 11
GALNT12	No	No	No	No	No	Yes	polypeptide N-acetylgalactosaminyltransferase 12
GALNT4	No	No	Yes	No	No	No	polypeptide N-acetylgalactosaminyltransferase 4
GALNT9	No	No	No	Yes	No	Yes	polypeptide N-acetylgalactosaminyltransferase 9
GALNTL5	No	No	No	No	Yes	No	polypeptide N-acetylgalactosaminyltransferase like 5
GALR2	Yes	No	No	No	No	No	galanin receptor 2
GAPVD1	No	No	No	No	No	Yes	GTPase activating protein and VPS9 domains 1
GAREM1	No	No	No	No	No	Yes	GRB2 associated regulator of MAPK1 subtype 1
GAREM2	Yes	No	No	No	No	No	GRB2 associated regulator of MAPK1 subtype 2
GARIN1B	No	No	No	Yes	No	No	golgi associated RAB2 interactor 1B
GARRE1	No	Yes	No	Yes	Yes	No	granule associated Rac and RHOG effector 1
GAS2L2	No	No	No	No	Yes	No	growth arrest specific 2 like 2
GAS2L3	No	No	No	No	Yes	No	growth arrest specific 2 like 3
GAS7	No	Yes	Yes	No	Yes	No	growth arrest specific 7
GATAD2A	No	Yes	Yes	No	No	No	GATA zinc finger domain containing 2A
GATD3	No	No	No	Yes	No	No	glutamine amidotransferase class 1 domain containing 3
GATM	No	No	No	No	Yes	No	glycine amidinotransferase
GBA1LP	No	Yes	No	No	No	No	glucosylceramidase beta 1 like, pseudogene
GBA2	No	No	No	No	Yes	No	glucosylceramidase beta 2
GBE1	No	Yes	No	No	No	No	1,4-alpha-glucan branching enzyme 1
GBP3	Yes	No	No	No	No	No	guanylate binding protein 3
GBX2	No	Yes	No	No	No	No	gastrulation brain homeobox 2
GCFC2	No	No	Yes	No	Yes	No	GC-rich sequence DNA-binding factor 2
GCGR	No	Yes	No	No	No	No	glucagon receptor
GCOM1	Yes	No	No	No	No	No	GCOM1, MYZAP-POLR2M combined locus
GCSAM	No	No	Yes	No	Yes	No	germinal center associated signaling and motility
GDAP1	No	No	No	No	Yes	No	ganglioside induced differentiation associated protein 1
GDE1	No	No	No	No	Yes	No	glycerophosphodiester phosphodiesterase 1
GDF5	No	No	Yes	No	No	No	growth differentiation factor 5
GDF6	Yes	No	No	No	No	No	growth differentiation factor 6
GDF7	Yes	No	No	No	No	No	growth differentiation factor 7
GDF9	No	No	No	No	Yes	No	growth differentiation factor 9
GDPD1	No	Yes	No	No	No	No	glycerophosphodiester phosphodiesterase domain containing 1
GFI1B	No	No	No	Yes	No	No	growth factor independent 1B transcriptional repressor
GFOD1	No	No	No	No	Yes	No	Gfo/Idh/MocA-like oxidoreductase domain containing 1
GGCT	No	No	No	No	No	Yes	gamma-glutamylcyclotransferase
GGPS1	No	No	No	Yes	Yes	No	geranylgeranyl diphosphate synthase 1
GGT1	No	Yes	No	No	Yes	No	gamma-glutamyltransferase 1
GGTA1	No	Yes	No	No	No	No	glycoprotein alpha-galactosyltransferase 1 (inactive)
GGTLC1	No	No	No	No	No	Yes	gamma-glutamyltransferase light chain 1
GHITM	No	No	No	No	Yes	No	growth hormone inducible transmembrane protein
GHR	No	No	No	No	Yes	No	growth hormone receptor
GHSR	No	No	No	Yes	No	No	growth hormone secretagogue receptor
GIGYF2	No	Yes	No	No	Yes	No	GRB10 interacting GYF protein 2
GIMAP5	No	Yes	No	No	Yes	No	GTPase, IMAP family member 5
GIMAP8	No	Yes	No	No	Yes	No	GTPase, IMAP family member 8
GINM1	No	No	No	No	Yes	No	glycosylated integral membrane protein 1
GINS4	No	No	No	No	Yes	No	GINS complex subunit 4
GIPC1	No	No	No	Yes	No	No	GIPC PDZ domain containing family member 1
GIPR	No	No	No	No	Yes	No	gastric inhibitory polypeptide receptor
GJA1	Yes	No	No	No	No	No	gap junction protein alpha 1
GJB3	No	No	No	No	Yes	No	gap junction protein beta 3
GJD2	No	No	No	Yes	No	No	gap junction protein delta 2
GJD3	No	No	No	No	Yes	No	gap junction protein delta 3
GJD4	No	Yes	No	No	No	No	gap junction protein delta 4
GKAP1	No	No	Yes	No	No	No	G kinase anchoring protein 1
GLDC	No	No	Yes	No	No	No	glycine decarboxylase
GLE1	No	No	No	No	Yes	No	GLE1 RNA export mediator
GLG1	No	No	Yes	No	No	No	golgi glycoprotein 1
GLI1	No	No	No	No	No	Yes	GLI family zinc finger 1
GLI3	Yes	No	No	No	No	Yes	GLI family zinc finger 3
GLIPR1	No	Yes	No	No	No	No	GLI pathogenesis related 1
GLIPR2	No	Yes	No	No	No	No	GLI pathogenesis related 2
GLRX5	No	No	No	No	Yes	No	glutaredoxin 5
GLS2	Yes	No	No	No	No	No	glutaminase 2
GLT8D1	No	No	No	No	Yes	No	glycosyltransferase 8 domain containing 1
GLTP	No	No	No	No	Yes	No	glycolipid transfer protein
GLUL	No	Yes	No	No	Yes	No	glutamate-ammonia ligase
GLYCTK	No	Yes	No	No	No	No	glycerate kinase
GLYR1	No	No	No	No	Yes	No	glyoxylate reductase 1 homolog
GM2A	No	No	No	No	Yes	No	ganglioside GM2 activator
GMEB1	No	No	No	Yes	No	No	glucocorticoid modulatory element binding protein 1
GMNN	No	Yes	No	No	No	No	geminin DNA replication inhibitor
GMPPA	No	Yes	No	No	No	No	GDP-mannose pyrophosphorylase A
GNA14	Yes	No	No	No	No	No	G protein subunit alpha 14
GNA15	No	Yes	No	No	No	No	G protein subunit alpha 15
GNAI2	No	Yes	No	No	No	No	G protein subunit alpha i2
GNAL	No	Yes	No	Yes	Yes	No	G protein subunit alpha L
GNAO1	No	No	No	No	No	Yes	G protein subunit alpha o1
GNB2	No	No	No	No	Yes	No	G protein subunit beta 2
GNB4	No	No	No	Yes	No	No	G protein subunit beta 4
GNB5	No	No	Yes	No	No	No	G protein subunit beta 5
GNG2	No	Yes	No	No	No	No	G protein subunit gamma 2
GNG3	No	No	No	Yes	No	No	G protein subunit gamma 3
GNG7	No	Yes	No	Yes	No	No	G protein subunit gamma 7
GNG8	Yes	No	No	Yes	No	No	G protein subunit gamma 8
GNGT1	No	No	No	No	No	Yes	G protein subunit gamma transducin 1
GNLY	No	No	Yes	No	No	No	granulysin
GNPAT	No	No	No	No	Yes	No	glyceronephosphate O-acyltransferase
GNPDA1	No	Yes	No	No	No	No	glucosamine-6-phosphate deaminase 1
GOLGA4	Yes	No	No	No	No	No	golgin A4
GOLGA6B	No	No	No	No	Yes	No	golgin A6 family member B
GOLGA6L10	No	No	No	No	Yes	No	golgin A6 family like 10
GOLGA8O	No	Yes	No	No	Yes	No	golgin A8 family member O
GOLM1	Yes	No	No	No	No	No	golgi membrane protein 1
GON7	No	No	No	Yes	No	No	GON7 subunit of KEOPS complex
GORAB	No	No	No	Yes	No	No	golgin, RAB6 interacting
GOSR1	No	No	No	No	Yes	No	golgi SNAP receptor complex member 1
GOSR2	No	No	No	No	Yes	No	golgi SNAP receptor complex member 2
GP1BA	No	No	No	No	Yes	No	glycoprotein Ib platelet subunit alpha
GP5	No	No	No	No	No	Yes	glycoprotein V platelet
GP9	No	Yes	No	No	No	No	glycoprotein IX platelet
GPAA1	No	No	No	No	Yes	No	glycosylphosphatidylinositol anchor attachment 1
GPALPP1	No	No	No	No	No	Yes	GPALPP motifs containing 1
GPANK1	No	No	No	No	Yes	No	G-patch domain and ankyrin repeats 1
GPAT2	No	No	No	No	Yes	No	glycerol-3-phosphate acyltransferase 2, mitochondrial
GPATCH1	No	No	No	No	No	Yes	G-patch domain containing 1
GPBP1L1	No	No	No	No	Yes	No	GC-rich promoter binding protein 1 like 1
GPC1	No	Yes	No	No	No	Yes	glypican 1
GPC2	No	No	No	Yes	No	No	glypican 2
GPC6	No	Yes	No	No	No	No	glypican 6
GPCPD1	No	No	No	Yes	Yes	No	glycerophosphocholine phosphodiesterase 1
GPI	No	No	No	No	No	Yes	glucose-6-phosphate isomerase
GPN1	No	No	No	No	Yes	No	GPN-loop GTPase 1
GPN2	No	No	No	No	Yes	No	GPN-loop GTPase 2
GPN3	No	Yes	No	No	No	No	GPN-loop GTPase 3
GPNMB	No	No	No	No	No	Yes	glycoprotein nmb
GPR132	Yes	No	Yes	No	No	No	G protein-coupled receptor 132
GPR139	No	No	No	Yes	No	No	G protein-coupled receptor 139
GPR155	No	No	Yes	No	No	No	G protein-coupled receptor 155
GPR157	No	No	No	No	Yes	No	G protein-coupled receptor 157
GPR17	No	No	No	No	Yes	No	G protein-coupled receptor 17
GPR176	Yes	No	No	No	No	No	G protein-coupled receptor 176
GPR179	No	No	No	No	Yes	No	G protein-coupled receptor 179
GPR180	No	No	Yes	No	No	No	G protein-coupled receptor 180
GPR19	No	Yes	Yes	No	No	No	G protein-coupled receptor 19
GPR20	No	No	No	Yes	No	No	G protein-coupled receptor 20
GPR26	No	No	Yes	No	No	No	G protein-coupled receptor 26
GPR27	No	No	No	No	No	Yes	G protein-coupled receptor 27
GPR35	Yes	No	No	No	No	No	G protein-coupled receptor 35
GPR62	No	No	No	Yes	No	No	G protein-coupled receptor 62
GPR65	No	Yes	No	No	No	No	G protein-coupled receptor 65
GPR68	No	Yes	No	No	No	No	G protein-coupled receptor 68
GPRIN3	No	Yes	No	No	No	No	GPRIN family member 3
GPSM1	No	Yes	No	No	No	No	G protein signaling modulator 1
GPX5	No	No	No	No	Yes	No	glutathione peroxidase 5
GPX8	No	No	Yes	No	No	No	glutathione peroxidase 8 (putative)
GRAMD1B	No	No	No	No	No	Yes	GRAM domain containing 1B
GRAMD2A	No	No	Yes	No	No	No	GRAM domain containing 2A
GRAP2	No	Yes	No	No	No	No	GRB2 related adaptor protein 2
GRAPL	Yes	No	No	No	No	No	GRB2 related adaptor protein like
GRB10	Yes	No	No	No	No	No	growth factor receptor bound protein 10
GREM1	No	No	Yes	No	No	No	gremlin 1, DAN family BMP antagonist
GRHL2	No	No	No	No	Yes	No	grainyhead like transcription factor 2
GRHL3	No	No	No	No	No	Yes	grainyhead like transcription factor 3
GRID1	No	No	No	No	Yes	No	glutamate ionotropic receptor delta type subunit 1
GRID2	No	No	No	No	Yes	No	glutamate ionotropic receptor delta type subunit 2
GRIN1	Yes	No	No	No	No	No	glutamate ionotropic receptor NMDA type subunit 1
GRIN2B	No	No	No	No	No	Yes	glutamate ionotropic receptor NMDA type subunit 2B
GRIN2D	No	No	No	Yes	No	No	glutamate ionotropic receptor NMDA type subunit 2D
GRIP1	No	No	No	No	Yes	No	glutamate receptor interacting protein 1
GRK2	No	Yes	No	No	No	No	G protein-coupled receptor kinase 2
GRM1	No	No	No	No	Yes	No	glutamate metabotropic receptor 1
GRM4	No	No	No	No	Yes	No	glutamate metabotropic receptor 4
GRM5	No	No	No	Yes	No	No	glutamate metabotropic receptor 5
GRM8	No	No	No	No	No	Yes	glutamate metabotropic receptor 8
GRPEL1	No	No	No	No	Yes	No	GrpE like 1, mitochondrial
GS1-24F4.2	No	Yes	No	No	No	No	uncharacterized LOC100652791
GSDMC	No	Yes	No	No	No	No	gasdermin C
GSDMD	No	Yes	No	No	Yes	No	gasdermin D
GSEC	No	Yes	No	No	No	No	G-quadruplex forming sequence containing lncRNA
GSG1	No	Yes	No	No	No	No	germ cell associated 1
GSN	No	Yes	No	No	No	No	gelsolin
GSTT2	No	No	No	No	No	Yes	glutathione S-transferase theta 2 (gene/pseudogene)
GSTZ1	No	No	No	No	Yes	No	glutathione S-transferase zeta 1
GSX1	No	No	No	Yes	No	No	GS homeobox 1
GTF2B	No	No	Yes	No	No	No	general transcription factor IIB
GTF2E1	No	No	No	No	Yes	No	general transcription factor IIE subunit 1
GTF2F1	No	No	No	No	No	Yes	general transcription factor IIF subunit 1
GTF2IRD1	No	No	Yes	No	No	Yes	GTF2I repeat domain containing 1
GTF2IRD1P1	No	Yes	No	No	No	No	GTF2I repeat domain containing 1 pseudogene 1
GTF3C1	No	No	No	No	Yes	No	general transcription factor IIIC subunit 1
GTPBP3	No	Yes	No	No	No	No	GTP binding protein 3, mitochondrial
GTPBP4	No	No	No	No	Yes	No	GTP binding protein 4
GUCD1	No	No	No	No	Yes	No	guanylyl cyclase domain containing 1
GUCY1A1	No	No	No	No	No	Yes	guanylate cyclase 1 soluble subunit alpha 1
GUCY2D	No	No	No	Yes	No	No	guanylate cyclase 2D, retinal
GXYLT1	No	No	No	Yes	Yes	No	glucoside xylosyltransferase 1
GXYLT2	Yes	No	No	No	No	Yes	glucoside xylosyltransferase 2
GZF1	No	No	No	Yes	No	No	GDNF inducible zinc finger protein 1
H1-10	No	No	No	No	Yes	No	H1.10 linker histone
H2AC16	Yes	No	No	No	No	No	H2A clustered histone 16
H2AZ2	No	No	No	No	Yes	No	H2A.Z variant histone 2
H2BC18	Yes	No	No	No	No	No	H2B clustered histone 18
H3C6	No	No	No	Yes	No	No	H3 clustered histone 6
H4C14	No	No	No	No	Yes	No	H4 clustered histone 14
H4C8	Yes	No	No	No	No	No	H4 clustered histone 8
HACD4	No	No	No	Yes	No	No	3-hydroxyacyl-CoA dehydratase 4
HADH	No	No	No	No	Yes	No	hydroxyacyl-CoA dehydrogenase
HAGHL	Yes	No	No	No	No	No	hydroxyacylglutathione hydrolase like
HAGLR	Yes	No	No	No	No	No	HOXD antisense growth-associated long non-coding RNA
HASPIN	No	No	No	No	Yes	No	histone H3 associated protein kinase
HAT1	No	No	No	No	Yes	No	histone acetyltransferase 1
HAUS4	No	No	No	No	No	Yes	HAUS augmin like complex subunit 4
HBEGF	No	No	Yes	No	No	No	heparin binding EGF like growth factor
HBP1	No	No	No	No	Yes	No	HMG-box transcription factor 1
HBS1L	No	No	No	No	No	Yes	HBS1 like translational GTPase
HCAR1	No	Yes	No	No	No	Yes	hydroxycarboxylic acid receptor 1
HCAR3	No	Yes	No	No	No	No	hydroxycarboxylic acid receptor 3
HCCAT5	No	No	Yes	No	No	No	hepatocellular carcinoma associated transcript 5
HCLS1	No	Yes	No	No	No	No	hematopoietic cell-specific Lyn substrate 1
HCN2	No	No	Yes	No	No	No	hyperpolarization activated cyclic nucleotide gated potassium and sodium channel 2
HDAC11	No	No	No	No	Yes	No	histone deacetylase 11
HDAC7	No	Yes	No	Yes	No	No	histone deacetylase 7
HDAC9	No	Yes	No	No	No	No	histone deacetylase 9
HDGF	No	No	No	No	Yes	No	heparin binding growth factor
HDGFL2	No	No	No	Yes	Yes	No	HDGF like 2
HDLBP	No	No	No	No	Yes	No	high density lipoprotein binding protein
HECTD3	No	Yes	No	No	No	No	HECT domain E3 ubiquitin protein ligase 3
HELT	No	No	No	Yes	No	No	helt bHLH transcription factor
HEMK1	Yes	No	No	No	No	No	HemK methyltransferase family member 1
HENMT1	No	No	No	Yes	No	No	HEN methyltransferase 1
HERC1	No	No	Yes	No	Yes	No	HECT and RLD domain containing E3 ubiquitin protein ligase family member 1
HERC2P2	Yes	No	No	No	No	No	HERC2 pseudogene 2
HERC2P3	No	No	Yes	No	No	No	HERC2 pseudogene 3
HERC3	No	No	No	Yes	Yes	No	HECT and RLD domain containing E3 ubiquitin protein ligase 3
HES2	No	No	No	Yes	No	No	hes family bHLH transcription factor 2
HES4	Yes	No	No	No	No	No	hes family bHLH transcription factor 4
HEXIM2	No	Yes	No	No	No	No	HEXIM P-TEFb complex subunit 2
HEY2	Yes	No	No	No	No	No	hes related family bHLH transcription factor with YRPW motif 2
HEYL	No	No	Yes	No	No	No	hes related family bHLH transcription factor with YRPW motif like
HFE	No	No	No	No	Yes	No	homeostatic iron regulator
HGH1	No	No	No	No	Yes	No	HGH1 homolog
HGS	No	No	Yes	No	Yes	No	hepatocyte growth factor-regulated tyrosine kinase substrate
HHAT	No	No	No	No	No	Yes	hedgehog acyltransferase
HID1	Yes	No	No	No	No	No	HID1 domain containing
HIF1A	No	No	No	No	Yes	No	hypoxia inducible factor 1 subunit alpha
HINT3	No	No	No	No	Yes	No	histidine triad nucleotide binding protein 3
HIP1	No	No	No	No	Yes	No	huntingtin interacting protein 1
HJURP	No	No	No	No	Yes	No	Holliday junction recognition protein
HK1	No	Yes	No	No	No	No	hexokinase 1
HLA-C	No	No	No	No	Yes	No	major histocompatibility complex, class I, C
HLA-DQA1	No	Yes	Yes	No	No	No	major histocompatibility complex, class II, DQ alpha 1
HLA-DRA	No	No	No	No	Yes	No	major histocompatibility complex, class II, DR alpha
HLA-DRB5	No	Yes	No	Yes	No	No	major histocompatibility complex, class II, DR beta 5
HLA-G	No	No	No	No	No	Yes	major histocompatibility complex, class I, G
HLCS	No	No	Yes	No	No	No	holocarboxylase synthetase
HLX	No	No	No	No	Yes	No	H2.0 like homeobox
HM13	No	Yes	No	No	No	No	histocompatibility minor 13
HMGB2	No	No	No	No	Yes	No	high mobility group box 2
HMGCL	Yes	No	No	No	No	No	3-hydroxy-3-methylglutaryl-CoA lyase
HMGCS1	No	No	No	No	Yes	No	3-hydroxy-3-methylglutaryl-CoA synthase 1
HMOX1	No	Yes	No	No	No	No	heme oxygenase 1
HMX1	No	No	No	Yes	No	No	H6 family homeobox 1
HMX2	Yes	No	No	No	No	No	H6 family homeobox 2
HNF1B	No	No	No	No	Yes	No	HNF1 homeobox B
HNF4G	No	No	No	No	Yes	No	hepatocyte nuclear factor 4 gamma
HNRNPA1	No	Yes	No	No	No	No	heterogeneous nuclear ribonucleoprotein A1
HNRNPA2B1	No	No	No	Yes	No	No	heterogeneous nuclear ribonucleoprotein A2/B1
HNRNPA3	No	No	No	No	Yes	No	heterogeneous nuclear ribonucleoprotein A3
HNRNPC	No	No	No	Yes	No	No	heterogeneous nuclear ribonucleoprotein C
HNRNPCL1	No	No	No	No	Yes	No	heterogeneous nuclear ribonucleoprotein C like 1
HNRNPCL3	No	No	No	No	Yes	No	heterogeneous nuclear ribonucleoprotein C like 3
HNRNPD	No	No	Yes	No	No	No	heterogeneous nuclear ribonucleoprotein D
HNRNPF	No	No	No	No	Yes	No	heterogeneous nuclear ribonucleoprotein F
HNRNPH1	No	No	No	Yes	No	No	heterogeneous nuclear ribonucleoprotein H1
HNRNPL	No	No	No	No	Yes	No	heterogeneous nuclear ribonucleoprotein L
HNRNPM	No	Yes	No	Yes	No	No	heterogeneous nuclear ribonucleoprotein M
HOMER3	No	No	No	Yes	No	No	homer scaffold protein 3
HOMEZ	No	No	No	No	Yes	No	homeobox and leucine zipper encoding
HOOK1	No	No	No	Yes	No	No	hook microtubule tethering protein 1
HOXA5	No	No	No	No	Yes	No	homeobox A5
HOXA6	No	No	No	No	Yes	No	homeobox A6
HOXB3	No	No	Yes	No	No	No	homeobox B3
HOXB9	No	Yes	No	No	No	No	homeobox B9
HOXC10	No	No	No	No	Yes	No	homeobox C10
HP	No	No	No	No	No	Yes	haptoglobin
HPCAL1	No	Yes	No	No	No	Yes	hippocalcin like 1
HRCT1	No	No	Yes	No	No	No	histidine rich carboxyl terminus 1
HRG	No	No	No	No	No	Yes	histidine rich glycoprotein
HRH1	No	No	No	Yes	No	No	histamine receptor H1
HRH2	No	Yes	No	No	No	Yes	histamine receptor H2
HROB	No	No	No	No	Yes	No	homologous recombination factor with OB-fold
HS6ST1	No	Yes	No	Yes	No	No	heparan sulfate 6-O-sulfotransferase 1
HSBP1	No	No	No	No	Yes	No	heat shock factor binding protein 1
HSCB	No	No	No	No	Yes	No	HscB mitochondrial iron-sulfur cluster cochaperone
HSDL2	No	No	No	No	Yes	No	hydroxysteroid dehydrogenase like 2
HSP90B1	No	No	No	No	Yes	No	heat shock protein 90 beta family member 1
HSPA12A	No	No	Yes	No	No	No	heat shock protein family A (Hsp70) member 12A
HSPA13	No	No	No	No	Yes	No	heat shock protein family A (Hsp70) member 13
HSPA6	No	Yes	No	No	No	No	heat shock protein family A (Hsp70) member 6
HSPA8	No	No	No	No	Yes	No	heat shock protein family A (Hsp70) member 8
HSPB3	No	No	Yes	No	No	No	heat shock protein family B (small) member 3
HSPBP1	No	No	No	No	Yes	No	HSPA (Hsp70) binding protein 1
HSPD1	No	No	No	No	Yes	No	heat shock protein family D (Hsp60) member 1
HSPE1	No	No	No	No	Yes	No	heat shock protein family E (Hsp10) member 1
HSPG2	No	Yes	Yes	No	No	No	heparan sulfate proteoglycan 2
HTR1F	Yes	No	No	No	No	No	5-hydroxytryptamine receptor 1F
HTR3A	No	No	No	No	Yes	No	5-hydroxytryptamine receptor 3A
HTR3E	No	No	No	No	Yes	No	5-hydroxytryptamine receptor 3E
HTRA3	No	No	Yes	No	No	No	HtrA serine peptidase 3
HUS1	No	No	No	No	Yes	No	HUS1 checkpoint clamp component
HYLS1	Yes	No	No	No	No	No	HYLS1 centriolar and ciliogenesis associated
HYOU1	No	No	No	Yes	No	No	hypoxia up-regulated 1
IAH1	Yes	No	No	No	No	No	isoamyl acetate hydrolyzing esterase 1 (putative)
IBA57	No	No	No	Yes	Yes	No	iron-sulfur cluster assembly factor IBA57
ICA1	No	No	No	Yes	No	No	islet cell autoantigen 1
ICAM2	No	Yes	No	No	No	No	intercellular adhesion molecule 2
ICOS	No	Yes	No	No	No	No	inducible T cell costimulator
ICOSLG	No	No	No	No	Yes	No	inducible T cell costimulator ligand
IDI1	No	No	No	No	Yes	No	isopentenyl-diphosphate delta isomerase 1
IDNK	Yes	No	No	No	No	No	IDNK gluconokinase
IDO1	No	Yes	No	No	No	No	indoleamine 2,3-dioxygenase 1
IDO2	No	Yes	No	No	No	No	indoleamine 2,3-dioxygenase 2
IER2	No	Yes	No	No	No	No	immediate early response 2
IER5	No	Yes	No	No	No	No	immediate early response 5
IFFO1	No	Yes	No	No	No	No	intermediate filament family orphan 1
IFI27L2	No	No	No	Yes	No	No	interferon alpha inducible protein 27 like 2
IFI44	Yes	No	No	No	No	No	interferon induced protein 44
IFI44L	Yes	No	No	No	No	No	interferon induced protein 44 like
IFI6	Yes	No	Yes	No	No	No	interferon alpha inducible protein 6
IFIT5	No	No	No	No	No	Yes	interferon induced protein with tetratricopeptide repeats 5
IFITM2	No	Yes	No	No	No	No	interferon induced transmembrane protein 2
IFITM3	No	Yes	No	No	No	No	interferon induced transmembrane protein 3
IFITM5	No	No	No	No	No	Yes	interferon induced transmembrane protein 5
IFNA6	No	No	No	No	Yes	No	interferon alpha 6
IFNAR1	No	Yes	No	No	No	No	interferon alpha and beta receptor subunit 1
IFNGR2	No	Yes	No	No	No	No	interferon gamma receptor 2
IFNL4	No	No	No	No	Yes	No	interferon lambda 4 (gene/pseudogene)
IFT122	No	No	No	Yes	No	No	intraflagellar transport 122
IFT122P3	No	No	No	Yes	No	No
IFT140	No	No	Yes	No	No	No	intraflagellar transport 140
IFT20	No	No	No	Yes	No	No	intraflagellar transport 20
IFT22	No	No	No	No	Yes	No	intraflagellar transport 22
IFT27	No	No	No	No	Yes	No	intraflagellar transport 27
IFT52	No	No	Yes	No	No	No	intraflagellar transport 52
IFT57	No	Yes	No	No	No	No	intraflagellar transport 57
IFTAP	No	No	No	No	Yes	No	intraflagellar transport associated protein
IGDCC3	No	No	No	No	Yes	No	immunoglobulin superfamily DCC subclass member 3
IGF1	No	Yes	No	No	No	No	insulin like growth factor 1
IGF1R	No	No	No	No	Yes	No	insulin like growth factor 1 receptor
IGF2	No	No	No	No	Yes	No	insulin like growth factor 2
IGF2BP2	Yes	No	No	No	No	No	insulin like growth factor 2 mRNA binding protein 2
IGFBP1	No	No	No	No	Yes	No	insulin like growth factor binding protein 1
IGFBP2	Yes	No	No	No	No	No	insulin like growth factor binding protein 2
IGFBP3	No	Yes	No	No	No	No	insulin like growth factor binding protein 3
IGFBP5	No	No	Yes	No	No	No	insulin like growth factor binding protein 5
IGFBP7	No	No	No	No	No	Yes	insulin like growth factor binding protein 7
IGFBPL1	Yes	No	No	No	No	No	insulin like growth factor binding protein like 1
IGFLR1	No	No	No	Yes	No	No	IGF like family receptor 1
IGLL1	No	No	Yes	No	No	No	immunoglobulin lambda like polypeptide 1
IGSF23	No	No	No	No	Yes	No	immunoglobulin superfamily member 23
IHH	No	Yes	No	No	No	No	Indian hedgehog signaling molecule
IKBKE	No	No	No	No	Yes	No	inhibitor of nuclear factor kappa B kinase subunit epsilon
IKZF1	No	No	Yes	No	No	Yes	IKAROS family zinc finger 1
IKZF3	No	Yes	No	No	No	No	IKAROS family zinc finger 3
IL10RA	No	Yes	No	No	No	No	interleukin 10 receptor subunit alpha
IL10RB	No	Yes	Yes	No	No	No	interleukin 10 receptor subunit beta
IL12RB1	Yes	No	No	No	No	No	interleukin 12 receptor subunit beta 1
IL15	Yes	No	Yes	No	No	No	interleukin 15
IL16	Yes	No	No	No	No	No	interleukin 16
IL17A	No	No	No	No	Yes	No	interleukin 17A
IL17B	No	Yes	Yes	No	No	No	interleukin 17B
IL17RA	No	No	No	No	Yes	No	interleukin 17 receptor A
IL17RE	No	No	No	No	No	Yes	interleukin 17 receptor E
IL18	No	Yes	No	No	No	No	interleukin 18
IL1B	No	Yes	No	No	No	No	interleukin 1 beta
IL1R1	No	No	No	No	Yes	No	interleukin 1 receptor type 1
IL1RL2	No	No	No	No	Yes	No	interleukin 1 receptor like 2
IL20RA	Yes	No	No	No	No	No	interleukin 20 receptor subunit alpha
IL27	No	Yes	No	No	No	No	interleukin 27
IL32	No	Yes	No	No	No	No	interleukin 32
IL6R	No	No	No	Yes	No	No	interleukin 6 receptor
IL6ST	No	Yes	No	No	No	Yes	interleukin 6 cytokine family signal transducer
ILKAP	No	No	No	Yes	No	No	ILK associated serine/threonine phosphatase
IMPDH1	No	No	No	No	Yes	No	inosine monophosphate dehydrogenase 1
INCA1	Yes	No	No	Yes	No	No	inhibitor of CDK, cyclin A1 interacting protein 1
INCENP	No	Yes	No	No	Yes	No	inner centromere protein
INKA2	No	Yes	No	No	No	No	inka box actin regulator 2
INMT	No	No	Yes	No	No	No	indolethylamine N-methyltransferase
INO80C	No	No	Yes	No	No	No	INO80 complex subunit C
INPP5A	No	Yes	No	No	No	No	inositol polyphosphate-5-phosphatase A
INPP5D	No	Yes	No	Yes	No	No	inositol polyphosphate-5-phosphatase D
INSIG1	No	Yes	No	No	No	No	insulin induced gene 1
INSL5	No	No	No	No	No	Yes	insulin like 5
INTS1	No	Yes	No	Yes	No	No	integrator complex subunit 1
INTS10	No	No	No	No	Yes	No	integrator complex subunit 10
INTS13	No	No	No	No	Yes	No	integrator complex subunit 13
INTS4	No	Yes	No	No	No	No	integrator complex subunit 4
INTS6	No	No	Yes	No	No	No	integrator complex subunit 6
INTU	Yes	No	No	No	No	No	inturned planar cell polarity protein
IP6K1	No	No	No	Yes	Yes	No	inositol hexakisphosphate kinase 1
IPCEF1	No	Yes	No	No	No	No	interaction protein for cytohesin exchange factors 1
IPO11	No	Yes	No	No	No	No	importin 11
IPO4	No	No	No	No	Yes	No	importin 4
IQCB1	No	No	No	No	Yes	No	IQ motif containing B1
IQCC	No	No	No	No	Yes	No	IQ motif containing C
IQCG	No	No	No	No	Yes	No	IQ motif containing G
IQGAP1	No	No	No	No	Yes	No	IQ motif containing GTPase activating protein 1
IQSEC1	No	Yes	No	No	No	No	IQ motif and Sec7 domain ArfGEF 1
IQSEC3	No	No	No	No	Yes	No	IQ motif and Sec7 domain ArfGEF 3
IRAG1	No	Yes	No	No	No	No	inositol 1,4,5-triphosphate receptor associated 1
IRAG2	No	No	No	No	Yes	No	inositol 1,4,5-triphosphate receptor associated 2
IRAK1BP1	No	No	No	No	No	Yes	interleukin 1 receptor associated kinase 1 binding protein 1
IRF2	No	Yes	No	No	No	No	interferon regulatory factor 2
IRF2BP2	No	No	No	Yes	No	No	interferon regulatory factor 2 binding protein 2
IRF2BPL	No	Yes	No	No	No	No	interferon regulatory factor 2 binding protein like
IRF4	No	No	No	No	Yes	No	interferon regulatory factor 4
IRF9	No	No	No	No	No	Yes	interferon regulatory factor 9
IRGC	No	Yes	No	No	No	No	immunity related GTPase cinema
IRX5	No	No	No	No	Yes	No	iroquois homeobox 5
ISCA2	No	No	No	No	Yes	No	iron-sulfur cluster assembly 2
ISG15	Yes	No	No	No	No	No	ISG15 ubiquitin like modifier
ISG20	No	Yes	No	No	No	No	interferon stimulated exonuclease gene 20
ISLR2	No	No	No	Yes	Yes	No	immunoglobulin superfamily containing leucine rich repeat 2
ISM2	Yes	No	No	No	No	No	isthmin 2
ISOC2	No	No	No	No	Yes	No	isochorismatase domain containing 2
IST1	No	Yes	No	No	No	No	IST1 factor associated with ESCRT-III
ITGA10	No	No	Yes	No	No	No	integrin subunit alpha 10
ITGA2	Yes	No	No	No	No	No	integrin subunit alpha 2
ITGA2B	No	No	No	No	No	Yes	integrin subunit alpha 2b
ITGA5	No	Yes	No	No	No	No	integrin subunit alpha 5
ITGA6	No	No	Yes	No	Yes	No	integrin subunit alpha 6
ITGAE	No	Yes	No	Yes	Yes	No	integrin subunit alpha E
ITGAV	No	No	Yes	No	No	No	integrin subunit alpha V
ITGAX	No	Yes	No	No	No	No	integrin subunit alpha X
ITGB2	No	Yes	No	Yes	No	No	integrin subunit beta 2
ITGB5	No	Yes	No	No	No	No	integrin subunit beta 5
ITGBL1	No	No	No	No	No	Yes	integrin subunit beta like 1
ITIH1	No	No	No	No	Yes	No	inter-alpha-trypsin inhibitor heavy chain 1
ITPK1	No	No	No	Yes	No	No	inositol-tetrakisphosphate 1-kinase
ITPKB	No	Yes	No	No	No	No	inositol-trisphosphate 3-kinase B
ITPKC	No	No	No	Yes	No	No	inositol-trisphosphate 3-kinase C
ITPR1	No	Yes	No	No	No	No	inositol 1,4,5-trisphosphate receptor type 1
ITPRID2	No	Yes	No	No	No	No	ITPR interacting domain containing 2
ITPRIPL1	No	Yes	Yes	No	No	No	ITPRIP like 1
IVNS1ABP	No	No	No	No	Yes	No	influenza virus NS1A binding protein
IZUMO3	No	No	No	No	Yes	No	IZUMO family member 3
JAG1	No	No	Yes	No	No	No	jagged canonical Notch ligand 1
JAG2	No	No	Yes	No	No	No	jagged canonical Notch ligand 2
JAGN1	No	Yes	No	No	No	No	jagunal homolog 1
JAK3	No	Yes	No	No	No	No	Janus kinase 3
JAM3	Yes	No	No	No	No	No	junctional adhesion molecule 3
JAML	No	Yes	No	No	No	No	junction adhesion molecule like
JARID2	No	No	No	Yes	No	No	jumonji and AT-rich interaction domain containing 2
JKAMP	No	No	No	No	Yes	No	JNK1/MAPK8 associated membrane protein
JMJD1C	Yes	No	No	No	No	No	jumonji domain containing 1C
JPH4	No	No	Yes	No	No	No	junctophilin 4
JPT2	No	No	No	No	Yes	No	Jupiter microtubule associated homolog 2
JRKL	No	No	Yes	No	No	No	JRK like
JUP	Yes	No	No	Yes	No	No	junction plakoglobin
KALRN	No	Yes	No	No	No	No	kalirin RhoGEF kinase
KANK1	No	No	Yes	No	No	No	KN motif and ankyrin repeat domains 1
KANK2	No	No	No	Yes	No	No	KN motif and ankyrin repeat domains 2
KANSL2	No	No	No	No	Yes	No	KAT8 regulatory NSL complex subunit 2
KAT5	No	No	No	No	No	Yes	lysine acetyltransferase 5
KAT6A	No	No	No	No	Yes	No	lysine acetyltransferase 6A
KAT6B	No	No	No	No	Yes	No	lysine acetyltransferase 6B
KATNB1	No	No	No	No	Yes	No	katanin regulatory subunit B1
KATNIP	No	No	No	No	Yes	No	katanin interacting protein
KAZN	No	Yes	No	Yes	No	No	kazrin, periplakin interacting protein
KBTBD12	No	No	Yes	No	No	No	kelch repeat and BTB domain containing 12
KBTBD7	No	No	No	No	Yes	No	kelch repeat and BTB domain containing 7
KBTBD8	No	No	No	No	Yes	No	kelch repeat and BTB domain containing 8
KCNA2	No	Yes	No	No	No	No	potassium voltage-gated channel subfamily A member 2
KCNAB1	No	Yes	No	Yes	No	No	potassium voltage-gated channel subfamily A regulatory beta subunit 1
KCND2	No	No	Yes	No	No	No	potassium voltage-gated channel subfamily D member 2
KCND3	No	No	No	No	No	Yes	potassium voltage-gated channel subfamily D member 3
KCNE4	No	No	No	No	No	Yes	potassium voltage-gated channel subfamily E regulatory subunit 4
KCNF1	No	No	No	No	Yes	No	potassium voltage-gated channel modifier subfamily F member 1
KCNH7	No	No	No	Yes	No	No	potassium voltage-gated channel subfamily H member 7
KCNIP1	Yes	No	No	No	No	No	potassium voltage-gated channel interacting protein 1
KCNIP4	No	Yes	No	No	Yes	No	potassium voltage-gated channel interacting protein 4
KCNJ11	No	Yes	No	No	No	No	potassium inwardly rectifying channel subfamily J member 11
KCNJ15	No	Yes	No	No	No	No	potassium inwardly rectifying channel subfamily J member 15
KCNJ2-AS1	No	No	Yes	No	No	No	KCNJ2 antisense RNA 1
KCNJ6	No	Yes	No	No	No	No	potassium inwardly rectifying channel subfamily J member 6
KCNK4	Yes	No	Yes	No	Yes	No	potassium two pore domain channel subfamily K member 4
KCNK6	No	Yes	No	No	No	No	potassium two pore domain channel subfamily K member 6
KCNK9	No	No	No	No	No	Yes	potassium two pore domain channel subfamily K member 9
KCNMB4	No	Yes	No	No	No	No	potassium calcium-activated channel subfamily M regulatory beta subunit 4
KCNN1	No	Yes	No	Yes	No	No	potassium calcium-activated channel subfamily N member 1
KCNN2	No	Yes	No	No	No	No	potassium calcium-activated channel subfamily N member 2
KCNQ1	No	Yes	No	No	No	No	potassium voltage-gated channel subfamily Q member 1
KCNQ5	No	No	No	Yes	No	No	potassium voltage-gated channel subfamily Q member 5
KCNT1	No	No	No	Yes	No	No	potassium sodium-activated channel subfamily T member 1
KCNV1	No	No	No	Yes	No	No	potassium voltage-gated channel modifier subfamily V member 1
KCTD1	Yes	No	Yes	No	Yes	No	potassium channel tetramerization domain containing 1
KCTD10	No	Yes	No	No	No	No	potassium channel tetramerization domain containing 10
KCTD18	Yes	No	No	No	No	No	potassium channel tetramerization domain containing 18
KCTD2	No	No	Yes	No	No	No	potassium channel tetramerization domain containing 2
KCTD20	No	No	No	No	Yes	No	potassium channel tetramerization domain containing 20
KCTD9	No	No	No	No	Yes	No	potassium channel tetramerization domain containing 9
KDELR1	Yes	No	No	No	No	No	KDEL endoplasmic reticulum protein retention receptor 1
KDM1B	No	No	No	No	Yes	No	lysine demethylase 1B
KDM2A	No	No	No	No	No	Yes	lysine demethylase 2A
KDM3A	No	Yes	No	No	No	No	lysine demethylase 3A
KDM4A	No	No	No	No	Yes	No	lysine demethylase 4A
KDM4B	No	No	No	Yes	No	No	lysine demethylase 4B
KDM4C	No	No	No	No	Yes	No	lysine demethylase 4C
KDM4D	No	No	Yes	No	No	No	lysine demethylase 4D
KDM5B	No	No	Yes	No	No	No	lysine demethylase 5B
KEAP1	No	No	Yes	No	No	No	kelch like ECH associated protein 1
KHDRBS1	No	No	No	No	Yes	No	KH RNA binding domain containing, signal transduction associated 1
KHDRBS3	No	No	Yes	No	No	No	KH RNA binding domain containing, signal transduction associated 3
KHK	No	No	No	Yes	No	No	ketohexokinase
KHSRP	No	No	No	No	Yes	No	KH-type splicing regulatory protein
KIAA0408	No	Yes	No	No	No	No	KIAA0408
KIAA0586	No	No	No	Yes	No	No	KIAA0586
KIAA0895	No	No	No	No	Yes	No
KIAA1109	No	No	No	No	Yes	No
KIAA1217	No	No	Yes	No	No	No	KIAA1217
KIAA1671	No	Yes	No	Yes	No	No	KIAA1671
KICS2	No	No	No	No	Yes	No	KICSTOR subunit 2
KIF13B	No	No	No	No	Yes	No	kinesin family member 13B
KIF18A	No	No	No	No	Yes	No	kinesin family member 18A
KIF1A	No	Yes	No	No	No	No	kinesin family member 1A
KIF1B	No	No	No	No	No	Yes	kinesin family member 1B
KIF21A	No	No	No	No	No	Yes	kinesin family member 21A
KIF22	No	No	No	No	Yes	No	kinesin family member 22
KIF26A	Yes	No	No	No	No	No	kinesin family member 26A
KIF2C	No	No	No	Yes	No	No	kinesin family member 2C
KIF5B	No	No	No	No	Yes	No	kinesin family member 5B
KIF6	Yes	No	No	No	No	Yes	kinesin family member 6
KIFAP3	Yes	No	No	No	No	No	kinesin associated protein 3
KIR2DL1	No	No	No	No	Yes	No	killer cell immunoglobulin like receptor, two Ig domains and long cytoplasmic tail 1
KIRREL1	No	No	Yes	No	No	No	kirre like nephrin family adhesion molecule 1
KIRREL3	No	No	No	Yes	No	No	kirre like nephrin family adhesion molecule 3
KISS1R	No	No	Yes	No	No	No	KISS1 receptor
KITLG	No	No	No	No	No	Yes	KIT ligand
KLF11	No	No	No	Yes	No	No	KLF transcription factor 11
KLF15	No	No	No	No	No	Yes	KLF transcription factor 15
KLF2	No	Yes	No	No	No	No	KLF transcription factor 2
KLF6	No	Yes	No	Yes	No	No	KLF transcription factor 6
KLF7	No	Yes	No	Yes	Yes	No	KLF transcription factor 7
KLF9	Yes	No	No	No	No	No	KLF transcription factor 9
KLHDC10	No	No	No	No	Yes	No	kelch domain containing 10
KLHDC7A	No	No	Yes	No	No	No	kelch domain containing 7A
KLHDC7B	No	Yes	No	No	No	No	kelch domain containing 7B
KLHDC8A	Yes	No	No	No	No	No	kelch domain containing 8A
KLHDC9	No	No	No	No	No	Yes	kelch domain containing 9
KLHL24	No	No	No	Yes	No	No	kelch like family member 24
KLHL25	Yes	No	No	No	Yes	No	kelch like family member 25
KLHL26	No	Yes	No	Yes	No	No	kelch like family member 26
KLHL28	No	No	No	No	Yes	No	kelch like family member 28
KLHL3	No	No	No	No	No	Yes	kelch like family member 3
KLHL38	Yes	No	No	No	No	No	kelch like family member 38
KLK10	No	No	No	No	No	Yes	kallikrein related peptidase 10
KLK6	No	No	No	No	No	Yes	kallikrein related peptidase 6
KMT5C	No	No	No	Yes	Yes	No	lysine methyltransferase 5C
KPNA4	No	No	No	No	Yes	No	karyopherin subunit alpha 4
KPNB1	No	Yes	No	Yes	No	No	karyopherin subunit beta 1
KRAS	No	Yes	No	No	Yes	No	KRAS proto-oncogene, GTPase
[truncated: 2,709 more rows]
