# Supplementary material for: Cell‐free epigenomes enhanced fragmentomics‐based model for early detection of lung cancer
Source: Clin Transl Med. 2025 Feb 5;15(2):e70225. doi: 10.1002/ctm2.70225 (PMC11798665; doi:10.1002/ctm2.70225)
Supplement: Supplementary file 8 — Supporting Information [file CTM2-15-e70225-s001.xlsx]

## Sheet: Table S7
Supplementary Table 7 The calculated scores of the three single base classifiers and the MERGE-based ensemble model.
participant ID	MERGE-based BPM Model	MERGE-based FSR Model	FSD Model	MERGE-based ensemble Model
P001	0.581958	0.45	0.62	0.576068
P002	0.583868	0.46	0.26	0.275513
P003	0.599917	0.43	0.57	0.63874
P004	0.570478	0.66	0.43	0.525799
P005	0.553614	0.32	0.64	0.279051
P006	0.596012	0.26	0.51	0.351122
P007	0.586605	0.39	0.46	0.437202
P008	0.544709	0.5	0.7	0.430953
P009	0.583581	0.57	0.37	0.453028
P010	0.524991	0.49	0.34	0.148566
P011	0.607068	0.37	0.38	0.480246
P012	0.583365	0.59	0.59	0.665469
P013	0.608588	0.64	0.43	0.703283
P014	0.567204	0.6	0.35	0.389573
P015	0.578979	0.4	0.54	0.453605
P016	0.537639	0.38	0.44	0.179589
P017	0.527671	0.51	0.35	0.16581
P018	0.586605	0.65	0.64	0.770878
P019	0.599151	0.51	0.42	0.570462
P020	0.511086	0.41	0.36	0.096696
P021	0.607617	0.73	0.47	0.757637
P022	0.587379	0.51	0.43	0.505015
P023	0.564563	0.33	0.43	0.27582
P024	0.553541	0.33	0.42	0.22045
P025	0.541103	0.44	0.66	0.351265
P026	0.62348	0.36	0.38	0.565096
P027	0.589282	0.22	0.56	0.294513
P028	0.563997	0.24	0.48	0.199279
P029	0.593064	0.46	0.49	0.544452
P030	0.589839	0.37	0.47	0.449827
P031	0.583149	0.68	0.51	0.677896
P032	0.60395	0.43	0.48	0.577182
P033	0.600469	0.47	0.61	0.671358
P034	0.578418	0.5	0.3	0.313858
P035	0.538007	0.48	0.4	0.207042
P036	0.568769	0.44	0.53	0.428794
P037	0.595442	0.66	0.5	0.71631
P038	0.626069	0.5	0.39	0.645332
P039	0.589568	0.51	0.39	0.461309
P040	0.530203	0.29	0.32	0.0745271
P041	0.546144	0.61	0.25	0.179823
P042	0.556123	0.4	0.39	0.231614
P043	0.537492	0.47	0.49	0.251315
P044	0.573456	0.39	0.39	0.305081
P045	0.571114	0.57	0.4	0.412369
P046	0.560566	0.42	0.33	0.229275
P047	0.54888	0.5	0.46	0.301747
P048	0.544856	0.54	0.57	0.368646
P049	0.577568	0.48	0.45	0.453269
P050	0.522678	0.64	0.41	0.232557
P051	0.526508	0.45	0.45	0.193526
P052	0.579829	0.48	0.4	0.418506
P053	0.624644	0.29	0.41	0.508953
P054	0.557551	0.49	0.32	0.236009
P055	0.568753	0.19	0.42	0.154064
P056	0.566913	0.36	0.45	0.319813
P057	0.570623	0.48	0.5	0.437206
P058	0.578563	0.31	0.57	0.350611
P059	0.553395	0.64	0.66	0.584861
P060	0.641165	0.65	0.47	0.810513
P061	0.585489	0.6	0.37	0.491245
P062	0.627769	0.36	0.29	0.502646
P063	0.541895	0.21	0.39	0.0726931
P064	0.583221	0.38	0.41	0.384748
P065	0.53786	0.26	0.54	0.128716
P066	0.596495	0.37	0.39	0.42916
P067	0.518477	0.5	0.51	0.217515
P068	0.547227	0.41	0.42	0.221087
P069	0.552549	0.52	0.77	0.593195
P070	0.584427	0.59	0.57	0.656898
P071	0.598725	0.51	0.52	0.636837
P072	0.582518	0.68	0.44	0.620531
P073	0.516162	0.49	0.27	0.0949658
P074	0.558775	0.55	0.67	0.540623
P075	0.504989	0.39	0.35	0.084479
P076	0.540164	0.51	0.41	0.234615
P077	0.529555	0.33	0.29	0.0828043
P078	0.531144	0.45	0.43	0.193127
P079	0.5336	0.36	0.32	0.105953
P080	0.57467	0.3	0.32	0.208255
P081	0.564999	0.51	0.41	0.371702
P082	0.511661	0.43	0.34	0.104604
P083	0.523047	0.66	0.24	0.127264
P084	0.521087	0.38	0.4	0.122274
P085	0.540164	0.52	0.51	0.289563
P086	0.528761	0.47	0.3	0.118625
P087	0.55376	0.54	0.51	0.385772
P088	0.541821	0.45	0.55	0.298125
P089	0.584427	0.31	0.38	0.279821
P090	0.581182	0.44	0.62	0.562237
P091	0.568624	0.64	0.29	0.331976
P092	0.631831	0.48	0.5	0.72058
P093	0.556269	0.6	0.58	0.495015
P094	0.564636	0.64	0.65	0.681693
P095	0.535334	0.5	0.44	0.230292
P096	0.596424	0.38	0.37	0.421242
P097	0.614033	0.47	0.63	0.72768
P098	0.593207	0.5	0.41	0.523484
P099	0.584771	0.6	0.41	0.543981
P100	0.619729	0.57	0.53	0.734403
P101	0.593834	0.53	0.41	0.539093
P102	0.6097	0.37	0.49	0.580445
P103	0.650982	0.66	0.67	0.907089
P104	0.569769	0.44	0.68	0.55275
P105	0.613207	0.53	0.57	0.733675
P106	0.623966	0.35	0.57	0.65899
P107	0.623078	0.27	0.55	0.507366
P108	0.585904	0.6	0.52	0.628458
P109	0.645555	0.63	0.64	0.879546
P110	0.577007	0.57	0.55	0.577914
P111	0.626954	0.66	0.74	0.922745
P112	0.599704	0.54	0.57	0.692204
P113	0.557843	0.6	0.53	0.466172
P114	0.590125	0.53	0.47	0.556367
P115	0.628652	0.43	0.54	0.711576
P116	0.670116	0.64	0.57	0.889374
P117	0.654076	0.58	0.55	0.794838
P118	0.631954	0.5	0.56	0.770497
P119	0.620008	0.48	0.47	0.66252
P120	0.634931	0.45	0.63	0.778265
P121	0.654463	0.42	0.74	0.851812
P122	0.596994	0.48	0.43	0.541461
P123	0.604996	0.58	0.54	0.70513
P124	0.576156	0.38	0.68	0.501423
P125	0.628168	0.58	0.6	0.799304
P126	0.65473	0.67	0.51	0.834687
P127	0.59419	0.57	0.5	0.624453
P128	0.596709	0.65	0.5	0.71958
P129	0.629327	0.61	0.58	0.827815
P130	0.569261	0.58	0.47	0.472304
P131	0.593976	0.63	0.57	0.752952
P132	0.623009	0.33	0.65	0.637709
P133	0.590538	0.47	0.47	0.522774
P134	0.627162	0.64	0.32	0.6299
P135	0.62048	0.61	0.46	0.730462
P136	0.609559	0.44	0.61	0.687885
P137	0.617472	0.45	0.41	0.61718
P138	0.620759	0.62	0.49	0.754529
P139	0.598101	0.41	0.46	0.522428
P140	0.599009	0.33	0.48	0.479426
P141	0.671017	0.61	0.5	0.826453
P142	0.637009	0.61	0.67	0.874143
P143	0.642359	0.46	0.52	0.736547
P144	0.650848	0.67	0.65	0.904273
P145	0.572531	0.42	0.76	0.638762
P146	0.636667	0.58	0.57	0.808855
P147	0.598725	0.68	0.65	0.841082
P148	0.62348	0.58	0.59	0.786437
P149	0.64569	0.32	0.6	0.657216
P150	0.666962	0.48	0.85	0.93127
P151	0.661006	0.6	0.4	0.761184
P152	0.631349	0.51	0.48	0.722689
P153	0.628168	0.59	0.79	0.91767
P154	0.631349	0.52	0.61	0.799575
P155	0.641354	0.5	0.71	0.867162
P156	0.643959	0.67	0.5	0.833217
P157	0.657542	0.49	0.77	0.914019
P158	0.650056	0.48	0.49	0.749416
P159	0.619047	0.44	0.52	0.667748
P160	0.652632	0.59	0.66	0.863878
P161	0.612099	0.42	0.78	0.796297
P162	0.642495	0.62	0.55	0.829434
P163	0.668246	0.53	0.75	0.922166
P164	0.654664	0.6	0.48	0.763891
P165	0.663726	0.49	0.54	0.809272
P166	0.643091	0.46	0.57	0.766855
P167	0.655251	0.67	0.78	0.950966
P168	0.645164	0.43	0.53	0.744848
P169	0.649786	0.52	0.76	0.903381
P170	0.66074	0.47	0.51	0.772637
P171	0.65473	0.56	0.73	0.892247
P172	0.628913	0.45	0.39	0.636469
P173	0.596907	0.31	0.53	0.424104
P174	0.659693	0.56	0.64	0.854841
P175	0.664569	0.44	0.49	0.7762
P176	0.656957	0.51	0.58	0.821624
P177	0.650714	0.46	0.67	0.82888
P178	0.647081	0.56	0.52	0.760675
P179	0.656171	0.61	0.52	0.802663
P180	0.649195	0.6	0.53	0.791199
P181	0.670429	0.56	0.59	0.839105
P182	0.653086	0.54	0.61	0.816495
P183	0.664701	0.61	0.6	0.858277
P184	0.649921	0.51	0.6	0.806915
P185	0.624837	0.55	0.53	0.737447
P186	0.561618	0.32	0.34	0.15867
P187	0.545527	0.56	0.44	0.306972
P188	0.524254	0.48	0.36	0.157308
P189	0.534365	0.43	0.4	0.164596
P190	0.543738	0.4	0.53	0.266262
P191	0.518858	0.37	0.42	0.138855
P192	0.546465	0.56	0.32	0.197388
P193	0.532278	0.42	0.56	0.245904
P194	0.555828	0.18	0.4	0.100833
P195	0.56034	0.55	0.39	0.348042
P196	0.519528	0.19	0.43	0.0527522
P197	0.50896	0.18	0.36	0.0306418
P198	0.545839	0.47	0.43	0.266488
P199	0.543798	0.3	0.36	0.109307
P200	0.573313	0.44	0.35	0.331847
P201	0.60255	0.46	0.52	0.618347
P202	0.543093	0.47	0.22	0.112213
P203	0.56857	0.39	0.67	0.489703
P204	0.535284	0.65	0.46	0.326314
P205	0.566011	0.5	0.28	0.227675
P206	0.526532	0.42	0.32	0.104646
P207	0.531698	0.54	0.54	0.267663
P208	0.54586	0.38	0.41	0.179063
P209	0.577576	0.42	0.45	0.382448
P210	0.555095	0.48	0.41	0.26617
P211	0.603816	0.57	0.45	0.661824
P212	0.568006	0.19	0.38	0.141972
P213	0.542029	0.39	0.2	0.0732866
P214	0.531936	0.56	0.32	0.162285
P215	0.58797	0.54	0.38	0.48953
P216	0.597495	0.28	0.39	0.367215
P217	0.533316	0.62	0.48	0.308686
P218	0.503771	0.45	0.28	0.0805582
P219	0.563208	0.47	0.45	0.359795
P220	0.525963	0.72	0.37	0.216061
P221	0.536452	0.31	0.4	0.123288
P222	0.573122	0.47	0.71	0.589521
P223	0.635522	0.54	0.44	0.731311
P224	0.583646	0.49	0.47	0.488614
P225	0.611724	0.62	0.5	0.735754
P226	0.541633	0.3	0.28	0.0735703
P227	0.606261	0.72	0.44	0.687944
P228	0.558246	0.3	0.41	0.207127
P229	0.523256	0.25	0.44	0.0741838
P230	0.545493	0.4	0.35	0.172633
P231	0.547208	0.49	0.48	0.307279
P232	0.548932	0.75	0.72	0.689167
P233	0.536898	0.62	0.28	0.17611
P234	0.563649	0.43	0.46	0.352351
P235	0.62692	0.43	0.57	0.707051
P236	0.54282	0.42	0.47	0.224113
P237	0.541943	0.48	0.41	0.249464
P238	0.523373	0.2	0.65	0.117912
P239	0.526243	0.3	0.3	0.0688001
P240	0.549415	0.09	0.35	0.0663429
P241	0.551726	0.3	0.28	0.113498
P242	0.625685	0.53	0.56	0.752436
P243	0.619152	0.57	0.56	0.750227
P244	0.562638	0.63	0.53	0.536121
P245	0.550751	0.42	0.37	0.188888
P246	0.54259	0.59	0.48	0.317702
P247	0.527378	0.43	0.34	0.130999
P248	0.5375	0.58	0.34	0.21823
P249	0.595335	0.64	0.65	0.815286
P250	0.574324	0.6	0.42	0.469222
P251	0.599086	0.66	0.56	0.785943
P252	0.63297	0.6	0.82	0.928054
P253	0.609199	0.81	0.79	0.913303
P254	0.608916	0.38	0.52	0.575521
P255	0.603775	0.67	0.54	0.787249
P256	0.594646	0.62	0.64	0.776747
P257	0.621777	0.71	0.66	0.903692
P258	0.574158	0.65	0.6	0.683452
P259	0.598451	0.67	0.66	0.843726
P260	0.640987	0.54	0.4	0.699691
P261	0.573472	0.5	0.51	0.459361
P262	0.57398	0.54	0.74	0.705506
P263	0.584783	0.54	0.55	0.613591
P264	0.610984	0.42	0.52	0.615922
P265	0.571384	0.37	0.5	0.346206
P266	0.624499	0.49	0.66	0.796293
P267	0.607862	0.61	0.6	0.772371
P268	0.582117	0.69	0.51	0.663255
P269	0.563794	0.67	0.75	0.702706
P270	0.549015	0.35	0.35	0.173778
P271	0.611034	0.75	0.61	0.853441
P272	0.623929	0.56	0.52	0.718822
P273	0.568006	0.35	0.47	0.3194
P274	0.543147	0.56	0.39	0.250182
P275	0.557806	0.31	0.39	0.187649
P276	0.569108	0.63	0.68	0.698277
P277	0.611184	0.44	0.35	0.490293
P278	0.578242	0.56	0.35	0.367754
P279	0.54223	0.44	0.44	0.21465
P280	0.536199	0.2	0.52	0.0919183
P281	0.533603	0.43	0.53	0.221041
P282	0.559071	0.58	0.39	0.35329
P283	0.562998	0.31	0.4	0.196737
P284	0.580271	0.64	0.59	0.710814
P285	0.584314	0.73	0.6	0.765731
P286	0.554596	0.41	0.51	0.328181
P287	0.564692	0.24	0.38	0.155517
P288	0.542429	0.34	0.36	0.152795
P289	0.576971	0.5	0.6	0.595912
P290	0.580973	0.64	0.54	0.663889
P291	0.598296	0.49	0.44	0.56573
P292	0.573439	0.58	0.51	0.547043
P293	0.569739	0.42	0.5	0.37095
P294	0.562368	0.24	0.35	0.149044
P295	0.538388	0.37	0.4	0.149698
P296	0.579531	0.49	0.35	0.403404
P297	0.539129	0.27	0.33	0.084638
P298	0.563118	0.43	0.43	0.329051
P299	0.576904	0.51	0.52	0.517164
P300	0.632949	0.68	0.55	0.872569
P301	0.542371	0.29	0.43	0.129811
P302	0.545476	0.39	0.7	0.397153
P303	0.569791	0.39	0.3	0.21726
P304	0.553989	0.71	0.4	0.395191
P305	0.560335	0.71	0.43	0.490867
P306	0.582652	0.56	0.54	0.601445
P307	0.541773	0.39	0.27	0.0969762
P308	0.53427	0.43	0.48	0.194548
P309	0.558929	0.53	0.52	0.438774
P310	0.541508	0.31	0.51	0.181014
P311	0.571232	0.41	0.48	0.36745
P312	0.586729	0.31	0.63	0.417737
P313	0.59323	0.49	0.61	0.676966
P314	0.580844	0.49	0.64	0.61655
P315	0.618157	0.61	0.57	0.792077
P316	0.607018	0.67	0.7	0.874361
P317	0.562837	0.69	0.41	0.427964
P318	0.584277	0.69	0.71	0.810341
P319	0.576973	0.3	0.5	0.31904
P320	0.576217	0.26	0.62	0.318368
P321	0.622641	0.56	0.48	0.730927
P322	0.601364	0.44	0.58	0.640936
P323	0.57399	0.49	0.6	0.572207
P324	0.584274	0.42	0.43	0.440301
P325	0.603755	0.61	0.52	0.740708
P326	0.645755	0.54	0.6	0.797703
P327	0.611318	0.64	0.57	0.833697
P328	0.620139	0.7	0.57	0.863759
P329	0.567367	0.63	0.55	0.596
P330	0.567128	0.58	0.58	0.55335
P331	0.660591	0.58	0.55	0.803469
P332	0.618428	0.43	0.41	0.592106
P333	0.610788	0.34	0.43	0.492472
P334	0.61578	0.75	0.71	0.890625
P335	0.56227	0.67	0.53	0.590775
P336	0.617292	0.61	0.56	0.791406
P337	0.633516	0.52	0.6	0.781686
P338	0.628881	0.75	0.69	0.903248
P339	0.583824	0.57	0.45	0.53226
P340	0.600905	0.49	0.46	0.587204
P341	0.640464	0.59	0.66	0.856748
P342	0.59397	0.57	0.43	0.564646
P343	0.643671	0.56	0.6	0.825684
P344	0.607477	0.59	0.51	0.708578
P345	0.600332	0.41	0.57	0.607496
P346	0.599846	0.44	0.58	0.651795
P347	0.565961	0.67	0.64	0.666221
P348	0.596495	0.64	0.58	0.771543
P349	0.643556	0.7	0.62	0.906802
P350	0.574665	0.51	0.53	0.537863
P351	0.635018	0.51	0.64	0.814607
P352	0.574835	0.62	0.77	0.803365
P353	0.657575	0.78	0.71	0.940592
P354	0.617819	0.5	0.58	0.728579
P355	0.657935	0.45	0.47	0.727582
P356	0.644069	0.62	0.54	0.810507
P357	0.649565	0.37	0.49	0.683747
P358	0.639258	0.69	0.53	0.857273
P359	0.627453	0.66	0.48	0.7682
P360	0.639127	0.61	0.41	0.747686
P361	0.675503	0.65	0.51	0.84383
P362	0.648258	0.73	0.72	0.913729
P363	0.633214	0.67	0.55	0.875108
P364	0.634824	0.61	0.48	0.753461
P365	0.660794	0.62	0.77	0.93918
P366	0.62921	0.4	0.66	0.7037
P367	0.630255	0.62	0.52	0.82307
P368	0.652678	0.6	0.51	0.847581
P369	0.655321	0.73	0.67	0.910544
P370	0.642271	0.5	0.73	0.874267
P371	0.611068	0.47	0.6	0.747263
P372	0.610009	0.56	0.75	0.840733
P373	0.642923	0.62	0.69	0.896091
P374	0.65377	0.56	0.61	0.826996
P375	0.652223	0.7	0.69	0.91141
P376	0.634769	0.67	0.54	0.858729
Abbreviation: BPM, break point motifs; FSR, fragmentation size ratio; FSD, fragmentation size distribution; MERGE, multi-epigenetically regulated genes.
