# Supplementary material for: Cell‐free epigenomes enhanced fragmentomics‐based model for early detection of lung cancer
Source: Clin Transl Med. 2025 Feb 5;15(2):e70225. doi: 10.1002/ctm2.70225 (PMC11798665; doi:10.1002/ctm2.70225)
Supplement: Supplementary file 9 — Supporting Information [file CTM2-15-e70225-s005.xlsx]

## Sheet: Table S8
Supplementary Table 8 The diagnostic performance of the MERGE-based ensemble model across different subgroups in the training, validation and combined sets.
	class	subtype	negative	positive	total	sensitivity	specificity	ppv	npv
Training	all	ALL	11	86	97	0.887(0.808-0.935)	0.851(0.765-0.909)	0.86(0.779-0.915)	0.879(0.796-0.931)
	stage	I	8	52	60	0.867(0.758-0.931)	0.851(0.765-0.909)	0.788(0.675-0.869)	0.909(0.831-0.953)
		II	3	17	20	0.85(0.64-0.948)	0.851(0.765-0.909)	0.548(0.378-0.708)	0.964(0.899-0.988)
		III	0	9	9	1(0.701-1)	0.851(0.765-0.909)	0.391(0.222-0.592)	1(0.954-1)
		IV	0	8	8	1(0.676-1)	0.851(0.765-0.909)	0.364(0.197-0.57)	1(0.954-1)
	histology	MIA	0	16	16	1(0.806-1)	0.851(0.765-0.909)	0.533(0.361-0.698)	1(0.954-1)
		IAC	9	50	59	0.847(0.735-0.918)	0.851(0.765-0.909)	0.781(0.666-0.865)	0.899(0.819-0.946)
		SQ	2	19	21	0.905(0.711-0.973)	0.851(0.765-0.909)	0.576(0.408-0.728)	0.976(0.915-0.993)
		LUAD	9	66	75	0.88(0.787-0.936)	0.851(0.765-0.909)	0.825(0.727-0.893)	0.899(0.819-0.946)
	nodule size	<1cm	2	7	9	0.778(0.453-0.937)	0.851(0.765-0.909)	0.333(0.172-0.546)	0.976(0.915-0.993)
		1-2cm	7	34	41	0.829(0.687-0.915)	0.851(0.765-0.909)	0.708(0.568-0.818)	0.92(0.843-0.96)
		>2cm	2	44	46	0.957(0.855-0.988)	0.851(0.765-0.909)	0.759(0.635-0.85)	0.976(0.915-0.993)
	nodule type	pGGO	5	22	27	0.815(0.633-0.918)	0.851(0.765-0.909)	0.611(0.449-0.752)	0.941(0.87-0.975)
		mGGO	1	26	27	0.963(0.817-0.993)	0.851(0.765-0.909)	0.65(0.495-0.779)	0.988(0.933-0.998)
		Solid Nodule	5	38	43	0.884(0.755-0.949)	0.851(0.765-0.909)	0.731(0.597-0.832)	0.941(0.87-0.975)
Validation	all	ALL	10	94	104	0.904(0.832-0.947)	0.831(0.727-0.900)	0.887(0.812-0.934)	0.855(0.753-0.919)
	stage	0	6	18	24	0.75(0.551-0.88)	0.831(0.727-0.900)	0.6(0.423-0.754)	0.908(0.813-0.957)
		I	3	58	61	0.951(0.865-0.983)	0.831(0.727-0.900)	0.829(0.724-0.899)	0.952(0.867-0.983)
		II	1	1	2	0.5(0.095-0.905)	0.831(0.727-0.900)	0.077(0.014-0.333)	0.983(0.911-0.997)
		III	0	12	12	1(0.758-1)	0.831(0.727-0.900)	0.5(0.314-0.686)	1(0.939-1)
		IV	0	5	5	1(0.566-1)	0.831(0.727-0.900)	0.294(0.133-0.531)	1(0.939-1)
	histology	AIS	6	18	24	0.75(0.551-0.88)	0.831(0.727-0.900)	0.6(0.423-0.754)	0.908(0.813-0.957)
		MIA	1	25	26	0.962(0.811-0.993)	0.831(0.727-0.900)	0.676(0.515-0.804)	0.983(0.911-0.997)
		IAC	2	40	42	0.952(0.842-0.987)	0.831(0.727-0.900)	0.769(0.639-0.863)	0.967(0.888-0.991)
		SQ	1	11	12	0.917(0.646-0.985)	0.831(0.727-0.900)	0.478(0.292-0.67)	0.983(0.911-0.997)
		LUAD	9	83	92	0.902(0.824-0.948)	0.831(0.727-0.900)	0.874(0.792-0.926)	0.868(0.767-0.929)
	nodule size	<1cm	8	26	34	0.765(0.6-0.876)	0.831(0.727-0.900)	0.684(0.525-0.809)	0.881(0.782-0.938)
		1-2cm	0	36	36	1(0.904-1)	0.831(0.727-0.900)	0.75(0.612-0.851)	1(0.939-1)
		>2cm	2	32	34	0.941(0.809-0.984)	0.831(0.727-0.900)	0.727(0.582-0.837)	0.967(0.888-0.991)
	nodule type	pGGO	6	38	44	0.864(0.733-0.936)	0.831(0.727-0.900)	0.76(0.626-0.857)	0.908(0.813-0.957)
		mGGO	3	28	31	0.903(0.751-0.967)	0.831(0.727-0.900)	0.7(0.546-0.819)	0.952(0.867-0.983)
		Solid Nodule	1	28	29	0.966(0.828-0.994)	0.831(0.727-0.900)	0.7(0.546-0.819)	0.983(0.911-0.997)
Combined	all	ALL	21	180	201	0.896(0.846-0.931)	0.842(0.779-0.890)	0.874(0.821-0.912)	0.869(0.808-0.913)
	stage	0	6	18	24	0.75(0.551-0.88)	0.842(0.779-0.890)	0.409(0.277-0.556)	0.959(0.913-0.981)
		I	11	110	121	0.909(0.845-0.948)	0.842(0.779-0.890)	0.809(0.735-0.866)	0.927(0.873-0.959)
		II	4	18	22	0.818(0.615-0.927)	0.842(0.779-0.890)	0.409(0.277-0.556)	0.972(0.93-0.989)
		III	0	21	21	1(0.845-1)	0.842(0.779-0.890)	0.447(0.314-0.588)	1(0.973-1)
		IV	0	13	13	1(0.772-1)	0.842(0.779-0.890)	0.333(0.206-0.49)	1(0.973-1)
	histology	AIS	6	18	24	0.75(0.551-0.88)	0.842(0.779-0.890)	0.409(0.277-0.556)	0.959(0.913-0.981)
		MIA	1	41	42	0.976(0.877-0.996)	0.842(0.779-0.890)	0.612(0.492-0.72)	0.993(0.961-0.999)
		IAC	11	90	101	0.891(0.815-0.938)	0.842(0.779-0.890)	0.776(0.692-0.842)	0.927(0.873-0.959)
		SQ	3	30	33	0.909(0.764-0.969)	0.842(0.779-0.890)	0.536(0.407-0.66)	0.979(0.94-0.993)
		LUAD	18	149	167	0.892(0.836-0.931)	0.842(0.779-0.890)	0.851(0.791-0.897)	0.885(0.826-0.926)
	nodule size	<1cm	10	33	43	0.767(0.623-0.868)	0.842(0.779-0.890)	0.559(0.433-0.678)	0.933(0.881-0.963)
		1-2cm	7	70	77	0.909(0.824-0.955)	0.842(0.779-0.890)	0.729(0.633-0.808)	0.952(0.904-0.977)
		>2cm	4	76	80	0.95(0.878-0.98)	0.842(0.779-0.890)	0.745(0.653-0.82)	0.972(0.93-0.989)
	nodule type	pGGO	11	60	71	0.845(0.743-0.911)	0.842(0.779-0.890)	0.698(0.594-0.785)	0.927(0.873-0.959)
		mGGO	4	54	58	0.931(0.836-0.973)	0.842(0.779-0.890)	0.675(0.566-0.768)	0.972(0.93-0.989)
		Solid Nodule	6	66	72	0.917(0.83-0.961)	0.842(0.779-0.890)	0.717(0.618-0.799)	0.959(0.913-0.981)
Abbreviation: AIS, adenocarcinoma in situ; MIA, minimally invasive adenocarcinoma; IAC, invasive adenocarcinoma; SQ, squamous cell carcinoma; pGGO, pure ground-glass opacity; mGGO, mixed ground-glass opacity; SQ, squamous cell carcinoma; LUAD, lung adenocarcinoma; pGGO, pure ground-glass opacity; mGGO, mixed ground-glass opacity; ppv, positive predictive value; npv, negative predictive value.
