# Supplementary material for: Cell‐free epigenomes enhanced fragmentomics‐based model for early detection of lung cancer
Source: Clin Transl Med. 2025 Feb 5;15(2):e70225. doi: 10.1002/ctm2.70225 (PMC11798665; doi:10.1002/ctm2.70225)
Supplement: Supplementary file 10 — Supporting Information [file CTM2-15-e70225-s008.xlsx]

## Sheet: Table S9
Supplementary Table 9 Estimation of the stage shift and survival benefit across different testing intervals, ranging from 5 years to continuous testing.
Screening Interval Time	Total Cancer	Total Caught by cfDNA	Original III/IV Stage	Shifted III/IV Stage	Stage Shift	Original Survivor	Shifted Survivor	Original 5-year Survival Rate	Shifted 5-year Survival Rate	Improved 5-year Survival Rate
Idealized	107.4	104.26	72.23	5.69	0.9212	41.67	79.49	0.388	0.7401	0.3521
0.5 year	107.4	95.53	72.23	8.35	0.8844	41.67	76.12	0.388	0.7088	0.3208
1 year	107.4	85.92	72.23	13.74	0.8098	41.67	72.46	0.388	0.6747	0.2867
2 year	107.4	68.47	72.23	25.08	0.6528	41.67	65.97	0.388	0.6142	0.2263
3 year	107.4	55.21	72.23	34.19	0.5267	41.67	61.11	0.388	0.569	0.181
4 year	107.4	45.56	72.23	40.93	0.4333	41.67	57.58	0.388	0.5361	0.1481
5 year	107.4	38.47	72.23	45.89	0.3647	41.67	55	0.388	0.5121	0.1241
Abbreviation: cfDNA, cell-free DNA.
